# Supplementary material for: Deciphering the causal influence of BMI and related metabolic, inflammatory, and cardiovascular factors on brain structure: a Mendelian Randomization Study
Source: Mol Psychiatry. 2026 Mar 9;31(7):4006–13. doi: 10.1038/s41380-026-03501-x (PMC13268969; doi:10.1038/s41380-026-03501-x)
Supplement: Supplementary file 1 — Supplementary Material [file 41380_2026_3501_MOESM1_ESM.xlsx]

## Sheet: Supp Table 1
Supplementary Table 1. Non-standardised (as-published) summary statistics for BMI-associated SNPs included in the MR analyses, and the corresponding statistics for cortical thickness globally and across 34 distinct cortical regions. Table included for reference.
					Exposure					Cortical Region					Frontal
SNP Information					BMI					Global					Caudal Anterior Cingulate					Caudal Middle Frontal					Frontal Pole					Lateral Orbito Frontal					Medial Orbito Frontal					Paracentral					Pars opercularis
Chr	Position	SNP	effect_allele	other_allele	eaf.exposure	beta.exposure	se.exposure	pval.exposure	samplesize.exposure	eaf.outcome	beta.outcome	se.outcome	pval.outcome	samplesize.outcome	eaf.outcome	beta.outcome	se.outcome	pval.outcome	samplesize.outcome	eaf.outcome	beta.outcome	se.outcome	pval.outcome	samplesize.outcome	eaf.outcome	beta.outcome	se.outcome	pval.outcome	samplesize.outcome	eaf.outcome	beta.outcome	se.outcome	pval.outcome	samplesize.outcome	eaf.outcome	beta.outcome	se.outcome	pval.outcome	samplesize.outcome	eaf.outcome	beta.outcome	se.outcome	pval.outcome	samplesize.outcome	eaf.outcome	beta.outcome	se.outcome	pval.outcome	samplesize.outcome
14	25928179	rs10132280	A	C	0.3017	-0.0223	0.0018	5.6e-35	786578	0.3054	0.0017	0.001	0.08255	22949	0.3038	-0.0009	0.0021	0.6831	22876	0.3043	0.0002	0.0014	0.8875	22835	0.3046	0.0034	0.0025	0.1784	22910	0.3046	0.0011	0.0015	0.4732	22568	0.3051	0.0022	0.0016	0.1483	22524	0.3047	0.0005	0.0015	0.7387	22767	0.3036	0.002	0.0014	0.1544	22798
2	41637688	rs10169594	T	C	0.6404	-0.0121	0.0018	2e-11	685712	0.6457	0.0018	0.0009	0.05847	22949	0.6476	0.0015	0.002	0.4704	22876	0.6477	0.0026	0.0014	0.06013	22835	0.647	0.0008	0.0024	0.7464	22910	0.646	0.0008	0.0014	0.5951	22568	0.6453	-0.0008	0.0015	0.6031	22524	0.6468	0.0035	0.0014	0.01256	22767	0.6469	0.001	0.0013	0.4491	22798
2	25150296	rs10182181	A	G	0.5247	-0.0325	0.0016	6.7e-90	792111	0.5311	0.0012	0.0009	0.187	22949	0.5354	-0.0013	0.0019	0.5077	22876	0.5321	0.0011	0.0013	0.384	22835	0.5305	0.0026	0.0023	0.2525	22910	0.5317	0.0014	0.0014	0.2842	22568	0.5319	0.0018	0.0014	0.1872	22524	0.5336	-0.0001	0.0013	0.9437	22767	0.5332	0.0013	0.0012	0.3035	22798
2	164581241	rs10192119	T	G	0.8327	-0.0166	0.0022	3e-14	795369	0.8318	0.0005	0.0012	0.6483	22949	0.8325	0.0001	0.0025	0.9665	22876	0.8319	0.0018	0.0017	0.2769	22835	0.8314	-0.0019	0.003	0.5283	22910	0.8331	0.0008	0.0018	0.6678	22568	0.8334	0.0004	0.0019	0.825	22524	0.8328	0.0022	0.0017	0.2113	22767	0.8333	0.0005	0.0016	0.7801	22798
2	105454590	rs10197031	T	C	0.7166	-0.0166	0.0019	1.9e-18	691479	0.7132	-0.0012	0.001	0.2036	22949	0.7149	-0.0006	0.0021	0.7743	22876	0.7147	-0.0027	0.0014	0.05669	22835	0.7141	0.0007	0.0025	0.7779	22910	0.714	-0.0011	0.0015	0.4723	22568	0.7139	-0.0015	0.0015	0.334	22524	0.7147	-0.0021	0.0014	0.1498	22767	0.7155	0.0004	0.0014	0.7564	22798
7	114590228	rs10247983	A	G	0.9213	0.0201	0.0033	1.7e-09	672411	0.9157	0.0003	0.0016	0.8642	23358	0.9161	-0.0058	0.0035	0.09753	23289	0.9154	0.0013	0.0024	0.569	23247	0.9148	-0.0011	0.0042	0.7854	23322	0.916	0.0002	0.0025	0.9495	22979	0.9162	0.0019	0.0026	0.4543	22936	0.9159	0.002	0.0024	0.4142	23180	0.9162	-0.0005	0.0023	0.8286	23206
7	39077397	rs10248136	T	C	0.5142	-0.0097	0.0017	2e-08	686892	0.5146	0.0019	0.0009	0.03019	22949	0.5191	0.0021	0.0019	0.2669	22876	0.5163	0.0015	0.0013	0.2354	22835	0.5149	0.001	0.0023	0.6416	22910	0.5156	0.0021	0.0013	0.1175	22568	0.5168	0.0036	0.0014	0.0102	22524	0.5172	0.0017	0.0013	0.1967	22767	0.5172	0.001	0.0012	0.4115	22798
7	49616203	rs10269783	A	G	0.3896	0.0133	0.0017	1.4e-15	790551	0.3934	0.0009	0.0009	0.33	22949	0.3903	-0.0003	0.0019	0.8783	22876	0.3925	0.0018	0.0013	0.1786	22835	0.3944	-0.0027	0.0023	0.2501	22910	0.3929	-0.0012	0.0014	0.4004	22568	0.3935	0.0012	0.0014	0.3842	22524	0.3925	0.0017	0.0013	0.2011	22767	0.3927	0.0006	0.0013	0.6461	22798
5	112445734	rs10478110	A	C	0.5652	-0.01	0.0017	9.6e-09	680441	0.5609	-0.0002	0.0009	0.8553	22949	0.5643	0.003	0.0019	0.1124	22876	0.5625	-0.0014	0.0013	0.2805	22835	0.5622	0.0014	0.0023	0.5496	22910	0.5632	0.0001	0.0013	0.9599	22568	0.5628	-0.0009	0.0014	0.5327	22524	0.5638	-0.001	0.0013	0.4675	22767	0.5636	0.0005	0.0012	0.714	22798
11	115044850	rs1048932	A	C	0.4162	-0.016	0.0017	3.8e-22	795167	0.4202	0.0011	0.0009	0.209	22949	0.4176	0.0025	0.0019	0.1829	22876	0.4187	-0.001	0.0013	0.4486	22835	0.4195	0.0007	0.0023	0.7508	22910	0.4185	0.0008	0.0013	0.5626	22568	0.4192	0.0016	0.0014	0.2471	22524	0.4176	0.0013	0.0013	0.3138	22767	0.4178	0.0005	0.0012	0.7132	22798
12	110602173	rs10492229	T	C	0.2268	0.0142	0.0019	7.7e-14	794845	0.2241	-0.0024	0.001	0.02005	22949	0.2224	-0.0047	0.0022	0.03522	22876	0.2234	-0.002	0.0015	0.1776	22835	0.2238	-0.0044	0.0027	0.09953	22910	0.2239	-0.0035	0.0016	0.02863	22568	0.2244	-0.0028	0.0016	0.08813	22524	0.2234	-0.0021	0.0015	0.1751	22767	0.2231	-0.0022	0.0015	0.1287	22798
3	12426936	rs10510419	T	G	0.1416	-0.0177	0.0023	2.2e-14	789318	0.1459	0.0013	0.0012	0.2939	22949	0.1449	-0.0046	0.0027	0.08148	22876	0.146	0.0012	0.0018	0.5197	22835	0.1462	-0.0058	0.0032	0.06878	22910	0.1456	0.0012	0.0019	0.5349	22568	0.1452	-0.0025	0.002	0.1952	22524	0.1454	0.0031	0.0018	0.09611	22767	0.1455	0.0004	0.0017	0.8328	22798
15	53072673	rs10518694	A	C	0.1424	0.0146	0.0025	3.3e-09	690554	0.1404	0.0007	0.0013	0.5677	22949	0.1395	0.001	0.0028	0.7224	22876	0.1403	-0.002	0.0019	0.2753	22835	0.1402	0.0027	0.0033	0.4126	22910	0.1395	0.0052	0.002	0.008752	22568	0.1394	0.0027	0.002	0.187	22524	0.1392	-0.0011	0.0019	0.5513	22767	0.1399	0.001	0.0018	0.5618	22798
2	198950240	rs1064213	A	G	0.492	0.012	0.0017	2.4e-12	692576	0.4882	0	0.0009	0.9968	21231	0.4933	0.0011	0.0019	0.5714	21159	0.4897	0.0007	0.0013	0.6029	21117	0.4887	-0.0007	0.0023	0.7547	21192	0.4899	-0.0011	0.0014	0.4085	20850	0.4908	-0.0019	0.0014	0.1768	20806	0.4908	0.0012	0.0013	0.3734	21049	0.4907	0.0002	0.0012	0.9021	21081
1	167280354	rs10733051	A	G	0.5198	0.0097	0.0016	2.9e-09	781928	0.5188	-0.0004	0.0009	0.6386	22949	0.5135	0.0015	0.0019	0.4155	22876	0.5164	-0.0015	0.0013	0.2357	22835	0.5171	0.0004	0.0023	0.8612	22910	0.5154	-0.0007	0.0013	0.6276	22568	0.5151	0.0018	0.0014	0.2025	22524	0.5153	-0.0007	0.0013	0.5801	22767	0.5158	-0.0012	0.0012	0.3232	22798
11	89997796	rs10741329	A	G	0.681	0.011	0.0019	4e-09	689543	0.6838	-0.0002	0.0009	0.8425	22949	0.6882	0.0003	0.002	0.8924	22876	0.6854	0.0006	0.0014	0.6672	22835	0.6853	-0.002	0.0024	0.4093	22910	0.686	-0.0011	0.0014	0.4488	22568	0.687	0.0003	0.0015	0.8572	22524	0.686	0.0005	0.0014	0.7339	22767	0.6864	0.0006	0.0013	0.6701	22798
11	45438374	rs10742752	T	C	0.3841	-0.0124	0.0017	1.1e-13	792704	0.3881	-0.0009	0.0009	0.2894	22949	0.3859	0	0.0019	0.9907	22876	0.3865	-0.0007	0.0013	0.5886	22835	0.3863	-0.0008	0.0023	0.7185	22910	0.386	0.0004	0.0014	0.7701	22568	0.3867	0.0001	0.0014	0.9597	22524	0.3856	-0.0013	0.0013	0.3398	22767	0.3861	-0.0001	0.0013	0.9442	22798
1	98299475	rs10747488	A	C	0.7601	-0.0123	0.002	1.2e-09	689295	0.7592	0.0005	0.001	0.602	22757	0.7607	0.0011	0.0022	0.6122	22684	0.7598	0.0008	0.0015	0.5915	22643	0.7591	-0.0016	0.0027	0.5481	22718	0.7599	-0.0001	0.0016	0.9616	22376	0.7593	0.0005	0.0016	0.7676	22332	0.7604	0.0013	0.0015	0.4105	22575	0.7602	0.0016	0.0015	0.2705	22606
17	15943910	rs1075901	T	C	0.4361	-0.0121	0.0016	1.2e-13	794789	0.4343	-0.0005	0.0009	0.6029	22949	0.4306	-0.0002	0.0019	0.9316	22876	0.4329	-0.0003	0.0013	0.7883	22835	0.4336	-0.0047	0.0023	0.03579	22910	0.4327	-0.0033	0.0013	0.01337	22568	0.433	-0.0039	0.0014	0.004565	22524	0.4319	0.0001	0.0013	0.9669	22767	0.4322	-0.0007	0.0012	0.5589	22798
11	43936945	rs10768994	T	C	0.5663	0.0114	0.0017	6.4e-12	791685	0.5738	0.0017	0.0009	0.05671	22949	0.5774	0.0037	0.0019	0.05405	22876	0.5764	0.0015	0.0013	0.2275	22835	0.5756	0.0057	0.0023	0.01224	22910	0.5763	0.004	0.0014	0.003393	22568	0.5768	0.0028	0.0014	0.04827	22524	0.5765	0.0021	0.0013	0.1082	22767	0.5769	0.0011	0.0012	0.3624	22798
10	16759312	rs10795422	A	G	0.3095	-0.0139	0.0019	9.3e-14	692108	0.3046	0.0003	0.001	0.7461	22949	0.3018	-0.0023	0.0021	0.2654	22876	0.3032	-0.0007	0.0014	0.6176	22835	0.303	-0.0011	0.0025	0.6447	22910	0.3026	0.0002	0.0015	0.8696	22568	0.3024	-0.0015	0.0015	0.3146	22524	0.3022	0.0008	0.0014	0.5983	22767	0.3029	-0.0013	0.0013	0.3482	22798
9	23200766	rs10811871	A	G	0.6171	0.0108	0.0018	1.6e-09	686376	0.6241	-0.0005	0.0009	0.5657	22949	0.627	0.0011	0.0019	0.5613	22876	0.6258	-0.0019	0.0013	0.1457	22835	0.6244	-0.001	0.0023	0.6692	22910	0.6251	-0.0009	0.0014	0.5008	22568	0.6251	0.0004	0.0014	0.7891	22524	0.6258	-0.0004	0.0013	0.7817	22767	0.6256	0.0001	0.0013	0.9427	22798
10	77630565	rs10824345	T	C	0.5056	0.0105	0.0017	9.2e-10	689577	0.4855	-0.0001	0.0009	0.8734	22949	0.4807	0.0008	0.0019	0.6669	22876	0.4829	-0.0017	0.0013	0.1637	22835	0.4842	-0.0038	0.0022	0.09018	22910	0.4849	-0.0021	0.0013	0.1129	22568	0.4837	-0.0011	0.0014	0.4051	22524	0.4825	-0.0001	0.0013	0.933	22767	0.4829	-0.0006	0.0012	0.6465	22798
10	19909770	rs10827649	A	G	0.5723	-0.0094	0.0016	9.1e-09	790591	0.5749	-0.0001	0.0009	0.8962	22949	0.5787	0	0.0019	0.9961	22876	0.5766	0.0001	0.0013	0.9087	22835	0.5758	-0.001	0.0023	0.6699	22910	0.5766	0	0.0013	0.9789	22568	0.5768	-0.0011	0.0014	0.4316	22524	0.5768	-0.0014	0.0013	0.3008	22767	0.5768	-0.0015	0.0012	0.2197	22798
11	17394073	rs10832778	C	G	0.3778	-0.0125	0.0017	1.3e-13	783042	0.389	-0.0006	0.0009	0.4715	22589	0.3864	-0.0016	0.0019	0.4004	22516	0.3865	-0.0007	0.0013	0.6034	22475	0.3877	0.0036	0.0023	0.1171	22550	0.388	-0.0015	0.0014	0.2811	22208	0.3894	-0.0024	0.0014	0.09737	22164	0.3872	0.0006	0.0013	0.6411	22407	0.3868	-0.0004	0.0013	0.7649	22438
12	23570176	rs10842166	T	C	0.7423	0.0109	0.002	4e-08	689273	0.7397	-0.0013	0.001	0.2001	22949	0.7407	-0.0045	0.0022	0.03788	22876	0.7394	-0.0008	0.0015	0.568	22835	0.7389	-0.0001	0.0026	0.9652	22910	0.7403	-0.0005	0.0016	0.7356	22568	0.7404	-0.0008	0.0016	0.6154	22524	0.7403	-0.0019	0.0015	0.2098	22767	0.7414	0.0006	0.0014	0.6884	22798
12	24060075	rs10842240	C	G	0.1158	0.0218	0.0027	3.1e-16	691476	0.1245	0	0.0013	0.9967	22949	0.124	0.0011	0.0029	0.7021	22876	0.1242	-0.0019	0.002	0.3202	22835	0.1245	0.0036	0.0035	0.3054	22910	0.1242	0.0012	0.0021	0.5542	22568	0.1239	0.0017	0.0021	0.4238	22524	0.1248	0.0002	0.002	0.9188	22767	0.1242	0.0001	0.0019	0.9632	22798
9	137989785	rs10858334	C	G	0.8585	-0.0143	0.0026	2.7e-08	672640	0.8655	-0.0018	0.0014	0.178	22841	0.8672	-0.0027	0.003	0.3634	22770	0.8661	-0.0019	0.002	0.3483	22727	0.8657	0.0031	0.0035	0.3821	22802	0.8663	-0.0031	0.0021	0.1393	22460	0.8665	-0.003	0.0022	0.1732	22418	0.8664	-0.0025	0.002	0.2258	22661	0.8661	-0.0013	0.0019	0.4838	22691
9	81367391	rs10867256	T	C	0.553	-0.0118	0.0017	8.7e-12	689493	0.547	-0.0004	0.0009	0.6788	22949	0.5497	0.001	0.0019	0.5985	22876	0.5489	-0.0013	0.0013	0.3022	22835	0.5487	-0.0022	0.0022	0.3372	22910	0.5491	-0.0003	0.0013	0.8466	22568	0.5487	-0.0002	0.0014	0.8982	22524	0.5492	-0.0001	0.0013	0.9253	22767	0.5497	-0.0009	0.0012	0.4838	22798
12	69642315	rs10878946	T	C	0.714	-0.0141	0.0019	3.6e-13	685707	0.7157	0.0019	0.001	0.0549	22757	0.719	0.0056	0.0021	0.008338	22684	0.7171	0.0029	0.0014	0.044	22643	0.7171	0.0039	0.0025	0.1252	22718	0.7173	0.0015	0.0015	0.338	22376	0.7174	0.0034	0.0016	0.03222	22332	0.7178	0.0057	0.0015	0.0001285	22575	0.718	-0.0007	0.0014	0.6139	22606
1	225668524	rs10915840	A	G	0.283	-0.0118	0.0019	1.3e-09	684857	0.2719	0.0022	0.001	0.02369	22949	0.2686	0.0004	0.0021	0.8592	22876	0.2704	0.001	0.0014	0.4691	22835	0.2711	0.0012	0.0025	0.6458	22910	0.2707	0.0027	0.0015	0.07659	22568	0.2699	0.0015	0.0016	0.3357	22524	0.2704	0.003	0.0015	0.04045	22767	0.271	0.0007	0.0014	0.6234	22798
1	190239907	rs10920678	A	G	0.4291	0.0155	0.0016	1.5e-21	788624	0.4182	-0.0009	0.0009	0.2767	22949	0.4142	0.0011	0.0019	0.5522	22876	0.4173	-0.0012	0.0013	0.3521	22835	0.4176	-0.0026	0.0023	0.2434	22910	0.4169	-0.0008	0.0013	0.5346	22568	0.4164	-0.0006	0.0014	0.682	22524	0.416	0.0012	0.0013	0.3478	22767	0.4164	-0.0017	0.0012	0.1649	22798
4	45182527	rs10938397	A	G	0.5683	-0.0324	0.0016	3.4e-86	793518	0.5795	0.0013	0.0009	0.1376	22949	0.5827	-0.0004	0.0019	0.8148	22876	0.5819	0.0026	0.0013	0.045	22835	0.5814	0.0008	0.0023	0.7254	22910	0.5809	0.0024	0.0014	0.0768	22568	0.5806	0.002	0.0014	0.159	22524	0.5816	0.0006	0.0013	0.6555	22767	0.5813	0.0026	0.0012	0.03903	22798
5	80841914	rs10942267	A	G	0.6912	0.0156	0.0019	3.9e-17	689084	0.6981	0.0007	0.0009	0.4536	22949	0.7006	0.0032	0.002	0.1184	22876	0.6992	0.0001	0.0014	0.9277	22835	0.6998	0.0007	0.0024	0.7885	22910	0.6999	0.0014	0.0015	0.3353	22568	0.7005	-0.0005	0.0015	0.7363	22524	0.7	-0.0002	0.0014	0.8696	22767	0.6999	0.0009	0.0013	0.5105	22798
7	113460282	rs10953740	A	G	0.4466	0.0153	0.0017	1e-18	684419	0.4564	-0.0033	0.0009	0.0001533	22949	0.4608	0.0004	0.0019	0.8387	22876	0.46	-0.0037	0.0013	0.003315	22835	0.4598	-0.0044	0.0023	0.05311	22910	0.4589	-0.0017	0.0013	0.2021	22568	0.4581	-0.0031	0.0014	0.02752	22524	0.4603	-0.0034	0.0013	0.008743	22767	0.4595	-0.0042	0.0012	0.0005888	22798
9	16720329	rs10962550	C	G	0.1801	0.0182	0.0022	6.2e-16	690579	0.1871	0.001	0.0011	0.3853	22360	0.1859	0.0005	0.0025	0.8416	22287	0.1859	0	0.0016	0.9778	22246	0.1865	0.0005	0.0029	0.8629	22321	0.1867	0.0024	0.0017	0.1737	21979	0.187	-0.0023	0.0018	0.2125	21935	0.1867	-0.0013	0.0017	0.4376	22178	0.1865	0.0022	0.0016	0.1578	22209
9	27800007	rs10968114	A	C	0.5319	0.0113	0.0017	6.1e-11	686025	0.5319	-0.0003	0.0009	0.7535	22949	0.5355	-0.0003	0.0019	0.856	22876	0.5347	0.0005	0.0013	0.678	22835	0.5344	-0.0028	0.0023	0.211	22910	0.5343	-0.0013	0.0013	0.3231	22568	0.5339	0.0001	0.0014	0.9491	22524	0.5346	0.0009	0.0013	0.4715	22767	0.5346	-0.0007	0.0012	0.5903	22798
9	33804813	rs10971709	T	C	0.2062	0.0132	0.0021	6.2e-10	688312	0.2166	-0.0014	0.0011	0.2001	22757	0.2142	-0.0014	0.0023	0.5404	22684	0.2146	-0.0002	0.0016	0.8875	22643	0.2156	-0.0027	0.0028	0.3308	22718	0.2162	-0.0012	0.0017	0.4789	22376	0.2158	-0.0004	0.0017	0.816	22332	0.2149	-0.0009	0.0016	0.5622	22575	0.2149	-0.0011	0.0015	0.4518	22606
9	6954557	rs10975933	C	G	0.6556	0.0122	0.0018	2.7e-11	683622	0.6596	0.0009	0.0009	0.3234	22949	0.6631	0.0001	0.002	0.9586	22876	0.6611	0.0007	0.0013	0.6094	22835	0.6609	0.0038	0.0024	0.1071	22910	0.6605	0.0017	0.0014	0.2347	22568	0.6612	0.0027	0.0015	0.05916	22524	0.6615	0.0006	0.0014	0.6821	22767	0.6614	0.0021	0.0013	0.1004	22798
9	122651784	rs10984756	C	G	0.8952	-0.0174	0.0029	1.1e-09	689917	0.898	0	0.0015	0.9967	22612	0.8984	-0.007	0.0031	0.02522	22539	0.8981	-0.0005	0.0021	0.8232	22498	0.8982	-0.0023	0.0038	0.541	22573	0.8981	-0.0011	0.0022	0.6163	22231	0.8979	-0.0039	0.0023	0.0907	22187	0.8987	-0.0018	0.0022	0.417	22430	0.899	0.0013	0.002	0.5098	22461
11	29243293	rs11030618	T	C	0.5679	0.011	0.0017	2.4e-10	690005	0.5562	-0.0003	0.0009	0.7367	22589	0.5599	0.0016	0.0019	0.398	22516	0.5585	-0.0006	0.0013	0.6163	22475	0.5581	-0.0008	0.0023	0.7267	22550	0.5576	-0.0008	0.0014	0.5749	22208	0.5564	-0.0011	0.0014	0.4195	22164	0.5583	-0.0004	0.0013	0.7812	22407	0.5586	-0.0012	0.0012	0.3433	22438
12	112610714	rs11066188	A	G	0.4181	-0.012	0.0017	8.1e-13	792755	0.4171	-0.0001	0.0011	0.9164	19041	0.4166	0.0004	0.0023	0.8513	19006	0.4165	-0.0007	0.0016	0.6555	18953	0.4183	-0.0031	0.0027	0.2465	19009	0.4165	0.0016	0.0016	0.3157	18922	0.4178	0.0002	0.0017	0.8898	18893	0.4176	-0.0028	0.0016	0.07255	18877	0.4186	0.0005	0.0015	0.7414	18919
19	31019780	rs11084553	A	G	0.8482	0.021	0.0024	1.8e-18	691103	0.8499	-0.0024	0.0012	0.04841	22949	0.8512	-0.0012	0.0026	0.6521	22876	0.8506	-0.003	0.0018	0.09649	22835	0.8512	-0.0053	0.0032	0.09263	22910	0.8509	-0.002	0.0019	0.3015	22568	0.8511	-0.0003	0.002	0.8762	22524	0.8514	-0.0026	0.0018	0.1587	22767	0.8513	-0.0017	0.0017	0.3344	22798
12	91237920	rs11105839	A	T	0.3799	-0.0109	0.0017	1.1e-10	781573	0.3875	-0.0015	0.0009	0.08019	22949	0.3844	0.0008	0.0019	0.6849	22876	0.3852	-0.0011	0.0013	0.3981	22835	0.3862	-0.001	0.0023	0.6493	22910	0.3857	-0.0012	0.0014	0.3652	22568	0.3861	-0.0022	0.0014	0.1147	22524	0.3848	-0.0008	0.0013	0.545	22767	0.3846	-0.0011	0.0012	0.3609	22798
12	82465797	rs11115176	T	C	0.7601	0.0121	0.0019	2e-10	792384	0.7642	-0.0001	0.001	0.9561	22949	0.766	0.0029	0.0022	0.1894	22876	0.7657	0	0.0015	0.9929	22835	0.7654	0.0005	0.0027	0.8491	22910	0.7648	-0.001	0.0016	0.5313	22568	0.7647	0.001	0.0016	0.5453	22524	0.7657	-0.0005	0.0015	0.7236	22767	0.7659	0.0001	0.0014	0.9519	22798
1	219633869	rs11118308	A	G	0.5297	0.0101	0.0016	4.8e-10	794625	0.5347	-0.0013	0.0009	0.136	22949	0.5276	-0.0003	0.0019	0.854	22876	0.5323	-0.0009	0.0013	0.4877	22835	0.5332	-0.0042	0.0023	0.0602	22910	0.5328	-0.0023	0.0013	0.08728	22568	0.5311	-0.0006	0.0014	0.6431	22524	0.5312	-0.0003	0.0013	0.8367	22767	0.5308	-0.0015	0.0012	0.2123	22798
3	35696026	rs11129661	T	C	0.2112	0.0124	0.0021	5.4e-09	689165	0.2221	0.0014	0.001	0.187	22589	0.2211	0.0025	0.0023	0.2582	22876	0.2209	0.0021	0.0015	0.1656	22835	0.2211	0.0029	0.0027	0.2788	22910	0.2214	0.0018	0.0016	0.267	22568	0.2222	0.0006	0.0017	0.7223	22524	0.221	0.0019	0.0016	0.2302	22767	0.221	0.0027	0.0015	0.06931	22798
18	73498528	rs11150911	A	C	0.2809	0.0133	0.0018	4.7e-13	781716	0.3017	0.0006	0.001	0.53	22757	0.3003	0.0012	0.0021	0.5765	22684	0.3018	-0.0007	0.0014	0.6195	22643	0.302	0.0014	0.0025	0.5788	22718	0.3015	0.0009	0.0015	0.5644	22376	0.3014	-0.0003	0.0015	0.8222	22332	0.3009	0.0018	0.0014	0.2195	22575	0.2998	0.0004	0.0014	0.7783	22606
1	96924097	rs11165643	T	C	0.5828	0.0206	0.0017	1.4e-35	792657	0.5781	-0.0017	0.0009	0.05352	22589	0.5812	-0.0035	0.0019	0.06269	22516	0.5795	-0.0023	0.0013	0.0696	22475	0.579	-0.005	0.0023	0.02744	22550	0.5793	-0.0014	0.0014	0.314	22208	0.579	-0.0024	0.0014	0.08786	22164	0.5798	-0.0025	0.0013	0.05725	22407	0.5801	-0.0024	0.0012	0.0492	22438
12	39430048	rs11170468	A	C	0.7674	0.0123	0.0019	1.9e-10	795265	0.7561	0.0013	0.001	0.193	22949	0.7572	0	0.0022	0.9904	22876	0.7571	0.0019	0.0015	0.1843	22835	0.7564	0.0016	0.0026	0.5349	22910	0.7558	0.0026	0.0015	0.09721	22568	0.7551	0.0008	0.0016	0.623	22524	0.7567	0.0017	0.0015	0.2525	22767	0.7569	0.0035	0.0014	0.01352	22798
12	60953472	rs11173522	A	C	0.2078	0.0128	0.0021	1.1e-09	691593	0.2077	-0.0007	0.0011	0.5424	22092	0.2049	-0.0006	0.0024	0.7952	22019	0.2066	-0.0019	0.0016	0.2351	21978	0.2075	-0.002	0.0028	0.4833	22053	0.2063	-0.0023	0.0017	0.1825	21711	0.2054	-0.0026	0.0017	0.133	21667	0.2065	0.0006	0.0016	0.6971	21910	0.2058	-0.0008	0.0015	0.6171	21941
1	107962328	rs11185111	A	G	0.3042	-0.0129	0.0019	7.7e-12	686508	0.299	-0.001	0.0009	0.2737	22949	0.2959	-0.0009	0.0021	0.6563	22876	0.2978	-0.0012	0.0014	0.3649	22835	0.2982	-0.0004	0.0024	0.859	22910	0.2978	-0.0002	0.0015	0.889	22568	0.2978	-0.0001	0.0015	0.952	22524	0.297	-0.0006	0.0014	0.6828	22767	0.2972	-0.0016	0.0013	0.2241	22798
10	2585792	rs11251352	A	G	0.4012	-0.0109	0.0018	7e-10	690804	0.4167	0.0016	0.0009	0.06011	22949	0.4148	-0.0007	0.0019	0.6934	22876	0.4148	0.0019	0.0013	0.1279	22835	0.416	0	0.0023	0.9949	22910	0.4152	0.0011	0.0014	0.4253	22568	0.4151	0.0004	0.0014	0.7871	22524	0.4148	0.0002	0.0013	0.8981	22767	0.4135	0.0019	0.0012	0.1205	22798
7	103417557	rs11496125	T	C	0.4212	0.0169	0.0017	3e-22	684574	0.4347	0	0.0009	0.9916	22949	0.4305	-0.0007	0.0019	0.718	22876	0.4329	0.0006	0.0013	0.6544	22835	0.4322	-0.0001	0.0023	0.9489	22910	0.4317	-0.0003	0.0013	0.7946	22568	0.432	-0.0024	0.0014	0.08237	22524	0.4314	-0.0007	0.0013	0.5772	22767	0.4318	0.0002	0.0012	0.8859	22798
7	76818677	rs11505821	A	T	0.9399	-0.0311	0.0035	2.7e-19	758322	0.929	-0.0008	0.002	0.6791	20461	0.9309	0.0008	0.0043	0.8458	20424	0.9289	-0.0016	0.0029	0.5859	20370	0.9289	0.0091	0.0051	0.07593	20429	0.9303	-0.0043	0.0031	0.1616	20088	0.9311	-0.0019	0.0032	0.54	20057	0.9297	-0.0002	0.003	0.941	20294	0.9302	-0.0044	0.0028	0.1155	20338
6	26100023	rs1150659	A	G	0.2254	-0.0139	0.0019	3.8e-13	790405	0.2249	0.0005	0.001	0.646	22949	0.2226	0.0019	0.0022	0.403	22876	0.2239	-0.0008	0.0015	0.5931	22835	0.2243	0.003	0.0027	0.2663	22910	0.2248	-0.0004	0.0016	0.8146	22568	0.2243	-0.0015	0.0016	0.352	22524	0.2241	-0.0011	0.0015	0.4876	22767	0.2231	-0.0017	0.0015	0.2399	22798
22	18220831	rs11538	A	G	0.8195	-0.0135	0.0023	3.3e-09	692349	0.8248	-0.0002	0.0011	0.846	22949	0.8255	-0.0019	0.0025	0.4492	22876	0.8254	-0.0016	0.0017	0.3298	22835	0.8246	-0.001	0.003	0.7293	22910	0.8247	-0.003	0.0018	0.08332	22568	0.8249	-0.0007	0.0018	0.6853	22524	0.8256	-0.0037	0.0017	0.03077	22767	0.826	-0.0003	0.0016	0.8366	22798
1	38026600	rs11577094	T	C	0.08109	0.0182	0.003	6.9e-10	779686	0.0781	-0.0009	0.0016	0.5694	22949	0.0774	0.0039	0.0035	0.2643	22876	0.0776	0.0005	0.0024	0.8415	22835	0.078	0.0026	0.0042	0.5424	22910	0.0777	0.0005	0.0025	0.8471	22568	0.078	0.0006	0.0026	0.8274	22524	0.0774	-0.0014	0.0024	0.5624	22767	0.0777	0.0018	0.0023	0.4426	22798
18	40736590	rs1158805	A	C	0.3766	-0.0137	0.0018	1.2e-14	691776	0.3935	-0.0013	0.0009	0.1508	22949	0.3912	-0.0018	0.0019	0.3507	22876	0.391	-0.0017	0.0013	0.1948	22835	0.3929	-0.0017	0.0023	0.4715	22910	0.3924	-0.0012	0.0014	0.3972	22568	0.3933	-0.0023	0.0014	0.1024	22524	0.3911	-0.0005	0.0013	0.6968	22767	0.3903	-0.0009	0.0012	0.4725	22798
12	108296260	rs11609659	T	C	0.7629	0.0154	0.002	2.2e-14	679177	0.7615	-0.0007	0.001	0.4629	22949	0.7625	0.0024	0.0022	0.2756	22876	0.763	-0.0018	0.0015	0.2259	22835	0.7627	-0.0012	0.0027	0.6496	22910	0.762	-0.0022	0.0016	0.1604	22568	0.7612	-0.0013	0.0016	0.4091	22524	0.7626	-0.001	0.0015	0.5088	22767	0.7629	-0.0012	0.0014	0.3938	22798
12	939480	rs11611246	T	G	0.21	0.024	0.002	5e-32	779823	0.2148	-0.0013	0.0011	0.2367	22589	0.2138	-0.0056	0.0023	0.01715	22516	0.2153	0.0001	0.0016	0.9332	22475	0.2151	-0.0022	0.0028	0.4247	22550	0.2145	-0.0008	0.0017	0.6198	22208	0.2146	-0.0013	0.0017	0.4684	22164	0.2145	-0.0025	0.0016	0.1254	22407	0.2149	-0.0013	0.0015	0.3976	22438
12	133426483	rs11614340	T	C	0.6908	-0.0133	0.0019	8.5e-13	692325	0.6828	0.0008	0.0009	0.3881	22949	0.6845	0.0025	0.002	0.213	22876	0.685	0.0003	0.0013	0.8314	22835	0.6841	0.002	0.0024	0.4083	22910	0.684	0.002	0.0014	0.1645	22568	0.6823	0.0018	0.0015	0.2116	22524	0.6855	-0.0005	0.0014	0.7052	22767	0.6855	-0.0001	0.0013	0.9455	22798
12	121714935	rs11615578	T	C	0.2474	0.013	0.002	8.1e-11	669422	0.2441	0.001	0.0011	0.3712	20984	0.2413	0.0024	0.0024	0.3072	20938	0.2427	0.0002	0.0016	0.9053	20921	0.2431	0.0005	0.0028	0.8618	20950	0.2434	0.0015	0.0017	0.3908	20635	0.2434	0.001	0.0018	0.5767	20608	0.2424	0.0009	0.0016	0.5702	20825	0.2425	0.0013	0.0016	0.4202	20930
17	31464270	rs11656076	A	G	0.2254	-0.0142	0.0021	5.6e-12	691283	0.2319	0.0025	0.001	0.01335	22949	0.2298	0.001	0.0022	0.6605	22876	0.2304	0.0038	0.0015	0.01109	22835	0.2306	0.0061	0.0027	0.02258	22910	0.2301	0.0013	0.0016	0.4033	22568	0.2302	0.0032	0.0016	0.05385	22524	0.2302	0.0012	0.0015	0.4491	22767	0.2308	0.0021	0.0014	0.1495	22798
19	46180184	rs11672660	T	C	0.2049	-0.034	0.0021	1.7e-60	768426	0.2148	0.0031	0.0011	0.006401	20421	0.2147	-0.0001	0.0025	0.9554	20354	0.2153	0.0024	0.0016	0.1433	20316	0.2153	0.004	0.0029	0.1692	20387	0.2152	0.0031	0.0017	0.08055	20043	0.2161	0.0034	0.0018	0.06011	20005	0.2156	0.0028	0.0017	0.09271	20247	0.2153	0.0032	0.0016	0.04729	20276
3	49924424	rs11713193	A	G	0.5073	0.0239	0.0017	2.4e-44	692159	0.4867	-0.0004	0.0009	0.6506	22949	0.482	-0.0021	0.0019	0.2687	22876	0.4844	-0.0009	0.0013	0.4881	22835	0.4849	-0.0016	0.0022	0.4692	22910	0.4851	-0.0013	0.0013	0.321	22568	0.4846	0.0003	0.0014	0.8137	22524	0.4838	-0.0017	0.0013	0.1834	22767	0.4844	-0.0003	0.0012	0.8267	22798
4	147376805	rs11736228	A	T	0.7413	0.0139	0.002	4.1e-12	691580	0.7409	-0.0003	0.001	0.7716	22589	0.7432	0.0026	0.0022	0.2231	22516	0.7421	0.0002	0.0014	0.8999	22475	0.742	-0.007	0.0026	0.006482	22550	0.7426	-0.0006	0.0015	0.7137	22208	0.7429	-0.0051	0.0016	0.001213	22164	0.7423	-0.0025	0.0015	0.09178	22407	0.7427	0.0011	0.0014	0.4465	22438
5	108699161	rs11738695	A	C	0.586	0.0097	0.0017	2e-08	691380	0.5844	0.002	0.0009	0.02487	22949	0.5878	0.0003	0.0019	0.8585	22876	0.5852	0.0027	0.0013	0.04148	22835	0.5844	-0.0003	0.0023	0.8843	22910	0.5852	0.0016	0.0014	0.235	22568	0.5867	0.0013	0.0014	0.3598	22524	0.5856	0.0027	0.0013	0.04096	22767	0.5859	0.0017	0.0013	0.18	22798
5	105876806	rs11739877	T	C	0.6118	0.0117	0.0018	6.6e-11	692540	0.6129	-0.0007	0.0009	0.4656	22949	0.6158	-0.0003	0.0019	0.8814	22876	0.6147	0.0015	0.0013	0.2475	22835	0.6134	-0.001	0.0023	0.658	22910	0.6136	0.0017	0.0014	0.2295	22568	0.6131	0.0008	0.0014	0.5639	22524	0.6146	-0.0009	0.0013	0.5091	22767	0.6146	-0.0008	0.0013	0.5095	22798
7	147668180	rs11773362	T	C	0.3369	-0.0111	0.0018	1.5e-09	690588	0.3318	0.0002	0.0009	0.8556	22949	0.3286	0.0009	0.002	0.6569	22876	0.3294	-0.0006	0.0013	0.637	22835	0.3316	0.0021	0.0024	0.3784	22910	0.3311	0.0004	0.0014	0.7847	22568	0.3308	-0.0012	0.0014	0.4025	22524	0.3295	0.0003	0.0014	0.8332	22767	0.3289	0.0013	0.0013	0.3033	22798
8	118863061	rs11781699	T	C	0.8104	-0.0132	0.0021	3.1e-10	784642	0.8181	0.0004	0.0012	0.7085	22949	0.8187	-0.0006	0.0025	0.8252	22876	0.8183	0.0017	0.0017	0.2993	22835	0.8181	0.0027	0.003	0.3728	22910	0.8186	0.0027	0.0018	0.1256	22568	0.8182	0.0017	0.0018	0.3603	22524	0.8187	0	0.0017	0.9904	22767	0.8182	0.0015	0.0016	0.3655	22798
15	78012688	rs11856579	A	G	0.2654	-0.0141	0.002	8e-13	681050	0.2593	-0.0003	0.001	0.7356	22716	0.2562	-0.0021	0.0022	0.3293	22648	0.2582	0.0006	0.0014	0.6847	22638	0.2581	-0.004	0.0026	0.1186	22678	0.258	-0.001	0.0015	0.5292	22362	0.2576	-0.0007	0.0016	0.6733	22332	0.2572	-0.001	0.0015	0.4905	22549	0.2573	-0.0016	0.0014	0.2398	22643
9	87293457	rs1187352	T	C	0.3482	-0.0119	0.0018	6e-11	688522	0.3469	-0.0008	0.0009	0.3585	22949	0.3444	0.0005	0.002	0.8097	22876	0.3451	-0.0002	0.0013	0.8679	22835	0.3452	-0.0037	0.0023	0.1105	22910	0.3455	-0.0019	0.0014	0.1678	22568	0.3459	-0.0031	0.0014	0.03151	22524	0.3444	-0.0016	0.0014	0.2512	22767	0.3443	-0.0023	0.0013	0.07019	22798
11	63824364	rs1188017	T	C	0.1954	-0.0142	0.0021	1.2e-11	769677	0.1901	-0.0009	0.0011	0.4332	22841	0.1893	0.0018	0.0025	0.4734	22770	0.1886	0.0003	0.0017	0.8614	22727	0.1886	-0.0015	0.0029	0.5998	22802	0.19	-0.0019	0.0017	0.2709	22460	0.19	0.0006	0.0018	0.755	22418	0.1896	0.0001	0.0017	0.9512	22661	0.1892	-0.001	0.0016	0.5205	22691
19	18830704	rs11880870	A	G	0.5199	0.0189	0.0017	1e-28	717350	0.5102	-0.0003	0.0009	0.733	22949	0.5056	-0.0017	0.0019	0.3616	22876	0.5082	-0.0007	0.0013	0.5843	22835	0.5089	-0.0004	0.0023	0.8773	22910	0.509	0.0004	0.0014	0.7877	22568	0.5084	-0.0017	0.0014	0.2326	22524	0.5079	-0.0002	0.0013	0.9016	22767	0.5084	0.0005	0.0012	0.6912	22798
2	220163543	rs11889536	A	G	0.8507	0.0189	0.0024	6.4e-15	688977	0.8556	0.0021	0.0013	0.1062	21591	0.858	0.0006	0.0028	0.8361	21519	0.8563	0.0038	0.0019	0.04401	21477	0.8565	0.0012	0.0033	0.7292	21552	0.8561	0.0026	0.002	0.1873	21210	0.8579	0.0028	0.0021	0.1796	21166	0.8566	0.0019	0.0019	0.3243	21409	0.8568	0.0017	0.0018	0.3574	21441
20	47423179	rs11904898	A	G	0.2329	-0.0121	0.0021	3.7e-09	691008	0.237	0	0.001	0.9706	22949	0.2358	-0.0027	0.0022	0.2269	22876	0.2353	0.0003	0.0015	0.8263	22835	0.2354	0.0046	0.0027	0.08636	22910	0.2365	0.002	0.0016	0.2187	22568	0.2372	0.0028	0.0016	0.09001	22524	0.2359	-0.0009	0.0015	0.5372	22767	0.235	0.0003	0.0015	0.8227	22798
4	65700865	rs11945861	A	G	0.2369	-0.0148	0.002	5e-13	682451	0.231	0.001	0.001	0.3268	22949	0.2273	0.0035	0.0023	0.1211	22876	0.2302	0.0011	0.0015	0.4471	22835	0.2293	-0.0002	0.0027	0.9356	22910	0.2297	0.0018	0.0016	0.262	22568	0.2288	0.0019	0.0017	0.2437	22524	0.2292	-0.0019	0.0016	0.2292	22767	0.2295	0.0014	0.0015	0.3388	22798
5	95861012	rs11951673	T	C	0.3941	-0.0123	0.0017	1.1e-13	792278	0.3917	-0.0011	0.0009	0.2182	22949	0.3889	-0.0015	0.0019	0.4205	22876	0.3891	-0.003	0.0013	0.01859	22835	0.3892	0.0003	0.0023	0.8989	22910	0.3896	0.0008	0.0014	0.5609	22568	0.3893	-0.0018	0.0014	0.2025	22524	0.3891	-0.0019	0.0013	0.1557	22767	0.3886	-0.0019	0.0012	0.1323	22798
1	112318484	rs12033257	A	G	0.6165	0.0146	0.0018	2.4e-15	664083	0.6195	-0.0003	0.001	0.785	22949	0.6243	-0.0008	0.0021	0.6936	22876	0.6216	0.0002	0.0014	0.877	22835	0.6206	-0.0012	0.0025	0.6194	22910	0.6204	-0.0011	0.0015	0.4498	22568	0.6221	-0.0019	0.0015	0.2249	22524	0.622	-0.0015	0.0014	0.3084	22767	0.6219	0.0009	0.0013	0.5233	22798
1	195047936	rs12041258	T	C	0.7713	0.0146	0.002	9.5e-13	688602	0.7647	0.0005	0.001	0.5996	22949	0.7671	0.0032	0.0022	0.1482	22876	0.7665	0.0003	0.0015	0.8318	22835	0.7657	0.0002	0.0026	0.95	22910	0.7652	0.0018	0.0016	0.2412	22568	0.7648	0.0004	0.0016	0.7918	22524	0.7664	0.0005	0.0015	0.7308	22767	0.7664	0.0008	0.0014	0.5993	22798
1	1708801	rs12044597	A	G	0.4971	-0.0143	0.0016	1.7e-18	789125	0.5018	0.0002	0.0009	0.8235	22487	0.4966	0.0024	0.0019	0.2239	22414	0.4991	0.0002	0.0013	0.9037	22375	0.5004	-0.0018	0.0023	0.4451	22448	0.5002	0.0005	0.0014	0.7216	22115	0.4999	-0.0003	0.0014	0.8356	22086	0.4989	0.0007	0.0013	0.6269	22305	0.4987	-0.0001	0.0013	0.9337	22342
1	77967523	rs12049202	T	C	0.203	0.024	0.0022	1e-28	691566	0.1877	0.0003	0.0011	0.8099	22949	0.186	0.0032	0.0024	0.1773	22876	0.1862	0.0011	0.0016	0.4808	22835	0.1863	0.0005	0.0029	0.8573	22910	0.1861	-0.0033	0.0017	0.0518	22568	0.1862	-0.0002	0.0018	0.8993	22524	0.1861	-0.0002	0.0017	0.9228	22767	0.186	0.0011	0.0016	0.4809	22798
17	34914787	rs12150665	T	C	0.5942	0.0162	0.0017	1.6e-22	795501	0.5849	-0.0021	0.0009	0.01607	22949	0.5885	0	0.0019	0.9933	22876	0.5868	-0.001	0.0013	0.4427	22835	0.5867	-0.0029	0.0023	0.2093	22910	0.5868	-0.0013	0.0014	0.3322	22568	0.5863	0.0003	0.0014	0.8356	22524	0.5876	0.0003	0.0013	0.8385	22767	0.5874	-0.0015	0.0012	0.2304	22798
13	28011963	rs1218822	A	G	0.6663	0.0168	0.0017	1.9e-22	794711	0.6598	0.0011	0.0009	0.2479	22949	0.663	0.0013	0.002	0.5155	22876	0.6615	0.0011	0.0013	0.4321	22835	0.6596	0.0048	0.0024	0.04415	22910	0.6606	0.0006	0.0014	0.6915	22568	0.6618	0.0037	0.0015	0.0124	22524	0.6616	0.0014	0.0014	0.3112	22767	0.6627	0.001	0.0013	0.4541	22798
12	90216146	rs12299814	A	C	0.2525	-0.0157	0.002	5.2e-15	687962	0.2598	-0.001	0.001	0.3347	22949	0.2573	-0.001	0.0021	0.6537	22876	0.2578	-0.0009	0.0014	0.5125	22835	0.2596	-0.0006	0.0026	0.8152	22910	0.2595	-0.0008	0.0015	0.618	22568	0.2607	-0.0007	0.0016	0.6755	22524	0.2581	-0.0023	0.0015	0.1137	22767	0.2574	0.0003	0.0014	0.8213	22798
8	67194171	rs12334877	A	G	0.198	-0.0144	0.0022	7.7e-11	683820	0.1996	-0.0004	0.0011	0.6778	22949	0.1987	-0.0017	0.0023	0.4659	22876	0.1991	-0.0005	0.0016	0.7564	22835	0.1989	-0.006	0.0028	0.03117	22910	0.1991	-0.0053	0.0017	0.001587	22568	0.1993	-0.0047	0.0017	0.006156	22524	0.199	-0.0004	0.0016	0.7936	22767	0.1989	0.0012	0.0015	0.4444	22798
11	134601012	rs12364470	T	G	0.8374	-0.0178	0.0022	1.1e-15	787411	0.8348	0.0004	0.0012	0.7582	22949	0.8368	0.0049	0.0026	0.0631	22876	0.8353	-0.0012	0.0018	0.5122	22835	0.8355	0.0001	0.0031	0.9747	22910	0.8353	-0.0004	0.0019	0.8411	22568	0.835	0.0008	0.0019	0.6869	22524	0.8359	-0.0007	0.0018	0.6937	22767	0.8358	0.0005	0.0017	0.7905	22798
12	122963550	rs12369179	T	C	0.08782	-0.0359	0.0031	2.5e-31	674260	0.0834	-0.0009	0.0017	0.5758	21806	0.0824	-0.0028	0.0036	0.436	21755	0.0836	-0.0032	0.0024	0.1907	21707	0.0841	0.0012	0.0043	0.7846	21771	0.0836	-0.0008	0.0026	0.7597	21430	0.0834	0.0027	0.0027	0.314	21389	0.0828	-0.0035	0.0025	0.1583	21632	0.0835	-0.0047	0.0024	0.04453	21674
11	888632	rs12416812	A	G	0.5088	0.0111	0.0016	6.1e-12	793338	0.5027	0.0008	0.0009	0.3412	22379	0.5076	-0.0014	0.0019	0.4575	22308	0.505	0.0001	0.0013	0.9361	22267	0.5038	-0.0027	0.0023	0.24	22340	0.5046	0.0008	0.0014	0.5498	22007	0.5055	0.0022	0.0014	0.1167	21980	0.5055	0.0025	0.0013	0.06277	22199	0.506	0.0008	0.0012	0.5291	22235
18	6873954	rs1241986	A	G	0.8479	-0.0139	0.0024	1.1e-08	687757	0.8424	-0.001	0.0012	0.4037	22757	0.8438	-0.0015	0.0027	0.5746	22684	0.8429	-0.001	0.0018	0.5815	22643	0.8423	0.0036	0.0032	0.2559	22718	0.8429	-0.002	0.0019	0.2847	22376	0.8432	-0.0002	0.002	0.9049	22332	0.843	-0.0004	0.0018	0.8241	22575	0.8437	0.002	0.0017	0.2515	22606
13	54102206	rs12429545	A	G	0.1248	0.0316	0.0025	9.6e-38	778918	0.1335	0.002	0.0013	0.1257	22949	0.1329	-0.0033	0.0028	0.2278	22876	0.1328	0.002	0.0019	0.2904	22835	0.1327	0.0071	0.0033	0.03259	22910	0.1332	0.0014	0.002	0.4817	22568	0.1329	0.0034	0.002	0.09336	22524	0.1326	0.0004	0.0019	0.8293	22767	0.132	0.0021	0.0018	0.2431	22798
16	3599655	rs12448257	A	G	0.218	0.0184	0.002	8.1e-20	779628	0.2132	0.0011	0.0011	0.3139	22949	0.2111	0.0038	0.0024	0.1086	22876	0.2128	0.0013	0.0016	0.4281	22835	0.2123	0.0033	0.0028	0.2428	22910	0.212	-0.0001	0.0017	0.9417	22568	0.2113	0.0018	0.0017	0.3035	22524	0.2118	0.0023	0.0016	0.1652	22767	0.2119	0.0017	0.0015	0.2613	22798
3	85886077	rs12495178	T	C	0.6386	0.0184	0.0017	7.6e-28	793651	0.6377	-0.0022	0.0009	0.01403	22949	0.6422	-0.0046	0.0019	0.01711	22876	0.6395	-0.001	0.0013	0.4214	22835	0.6387	-0.0027	0.0023	0.239	22910	0.6384	-0.003	0.0014	0.02852	22568	0.6382	-0.004	0.0014	0.005045	22524	0.6392	-0.0034	0.0013	0.01047	22767	0.6397	-0.0012	0.0013	0.3631	22798
6	153392002	rs12527426	A	G	0.2969	0.0135	0.0019	1.4e-12	691540	0.303	-0.0015	0.0009	0.1002	22680	0.3019	0.0039	0.002	0.05546	22608	0.3017	-0.0022	0.0014	0.1126	22568	0.3036	-0.0025	0.0024	0.3084	22641	0.3024	0.0002	0.0015	0.8861	22301	0.3027	-0.0006	0.0015	0.7044	22260	0.302	-0.0027	0.0014	0.06051	22499	0.3014	-0.0008	0.0013	0.5484	22532
1	174478100	rs12564992	A	G	0.8856	-0.0196	0.0026	5.3e-14	795119	0.874	0.0012	0.0014	0.381	22949	0.8773	0.0017	0.003	0.5569	22876	0.874	0.0011	0.002	0.5658	22835	0.8737	0.0018	0.0035	0.6113	22910	0.873	0.0015	0.0021	0.4776	22568	0.8728	0.0043	0.0022	0.0481	22524	0.8775	0.0008	0.0021	0.6897	22767	0.8753	0.001	0.0019	0.604	22798
15	81058652	rs12593036	A	G	0.7007	0.0154	0.0019	3.8e-16	686055	0.6952	0.0002	0.0009	0.8372	22949	0.6982	0.0024	0.0021	0.2504	22876	0.6963	0.0012	0.0014	0.3959	22835	0.6952	-0.0025	0.0024	0.2993	22910	0.6958	0.0006	0.0015	0.6931	22568	0.6953	-0.0007	0.0015	0.6286	22524	0.6964	0.001	0.0014	0.4738	22767	0.6959	-0.0004	0.0013	0.7467	22798
17	65870073	rs12602912	T	C	0.2048	0.0176	0.0021	9.9e-18	777510	0.1998	0.0018	0.0011	0.09542	22949	0.1993	0.003	0.0023	0.1922	22876	0.1996	-0.0001	0.0016	0.9659	22835	0.2001	-0.0025	0.0028	0.3712	22910	0.1992	0.0016	0.0017	0.323	22568	0.1991	0.0027	0.0017	0.1118	22524	0.1991	-0.0017	0.0016	0.2789	22767	0.1991	0.0028	0.0015	0.06363	22798
2	27730940	rs1260326	T	C	0.4027	-0.0105	0.0017	3.9e-10	784462	0.3957	-0.0008	0.0009	0.3776	22949	0.3924	0.0023	0.0019	0.2334	22876	0.3938	-0.0015	0.0013	0.2435	22835	0.3936	-0.0026	0.0023	0.2592	22910	0.3932	0.0009	0.0014	0.498	22568	0.3928	0.0011	0.0014	0.4435	22524	0.3932	-0.0023	0.0013	0.08353	22767	0.3942	-0.0009	0.0012	0.4561	22798
2	166148746	rs12619626	A	G	0.7516	0.0123	0.002	6.4e-10	692593	0.7473	-0.0011	0.001	0.2698	22949	0.748	-0.001	0.0022	0.6379	22876	0.7475	-0.0009	0.0014	0.5514	22835	0.7465	-0.0029	0.0026	0.2583	22910	0.7474	0.0008	0.0015	0.6078	22568	0.7468	0.0019	0.0016	0.2412	22524	0.7478	-0.0024	0.0015	0.112	22767	0.748	0.0004	0.0014	0.7968	22798
3	119618053	rs12629015	A	G	0.8148	0.0135	0.0023	2.1e-09	691059	0.812	-0.0002	0.0011	0.8282	22949	0.813	0.0023	0.0024	0.3425	22876	0.8123	-0.0005	0.0016	0.7444	22835	0.8119	0.0003	0.0029	0.9186	22910	0.8126	-0.0019	0.0017	0.269	22568	0.8124	-0.0013	0.0018	0.4667	22524	0.813	-0.0002	0.0016	0.8917	22767	0.8131	0.0002	0.0016	0.9143	22798
5	88808594	rs12652212	A	G	0.5786	-0.0123	0.0017	9.7e-14	795075	0.5765	-0.0009	0.0009	0.3148	22949	0.5802	0.0004	0.0019	0.8434	22876	0.5781	0.0001	0.0013	0.96	22835	0.5774	-0.0011	0.0023	0.6324	22910	0.5774	0	0.0013	0.9803	22568	0.5774	0.0015	0.0014	0.2801	22524	0.5789	-0.0002	0.0013	0.8878	22767	0.5779	-0.0004	0.0012	0.7292	22798
6	51779638	rs1266874	A	G	0.6442	-0.014	0.0018	9.8e-15	691020	0.6411	0.0015	0.0009	0.09229	22949	0.6424	-0.0015	0.002	0.4398	22876	0.6425	0.0021	0.0013	0.123	22835	0.6418	0.0017	0.0024	0.4674	22910	0.6427	0.0009	0.0014	0.5224	22568	0.6429	0.0029	0.0015	0.04833	22524	0.6426	0.0011	0.0014	0.4108	22767	0.6433	0.0021	0.0013	0.1026	22798
8	132879047	rs12675063	A	T	0.8869	-0.0156	0.0026	1.3e-09	789771	0.8864	0.0014	0.0014	0.3009	22949	0.8878	0.0018	0.003	0.5462	22876	0.8865	0.003	0.002	0.1381	22835	0.8859	-0.001	0.0036	0.7845	22910	0.8866	0.0023	0.0021	0.272	22568	0.8877	0.0036	0.0022	0.1016	22524	0.8865	0.0011	0.0021	0.6044	22767	0.8868	-0.0002	0.0019	0.9185	22798
6	126042783	rs1268065	A	G	0.4794	-0.0102	0.0017	1e-09	759626	0.4829	0.002	0.0009	0.0217	22680	0.4872	-0.0003	0.0019	0.8896	22608	0.4859	-0.0003	0.0013	0.811	22568	0.485	0.0011	0.0023	0.6398	22641	0.4853	0.0012	0.0014	0.3589	22301	0.4852	0.0024	0.0014	0.08556	22260	0.4865	0.0031	0.0013	0.01915	22499	0.4863	0.0007	0.0012	0.5482	22532
8	95582606	rs12680842	A	G	0.6795	0.0133	0.0018	4.4e-14	782549	0.665	-0.0015	0.0009	0.1131	22949	0.6684	-0.0024	0.002	0.2211	22876	0.6664	-0.0011	0.0013	0.396	22835	0.6653	0.0006	0.0024	0.8154	22910	0.6661	-0.0019	0.0014	0.1732	22568	0.6658	-0.0013	0.0015	0.3746	22524	0.667	-0.0023	0.0014	0.0932	22767	0.6668	-0.0002	0.0013	0.8959	22798
2	165558252	rs12692738	T	C	0.7581	-0.0136	0.002	3.3e-12	784166	0.7558	-0.0008	0.001	0.4561	22949	0.7591	0.0013	0.0022	0.5453	22876	0.7571	-0.0013	0.0015	0.3675	22835	0.7573	0.0022	0.0026	0.4032	22910	0.758	0.0001	0.0016	0.9617	22568	0.7582	0.0016	0.0016	0.3176	22524	0.7577	-0.0002	0.0015	0.909	22767	0.7577	-0.0008	0.0014	0.554	22798
7	50573325	rs12718572	T	C	0.4024	-0.0117	0.0018	3e-11	686523	0.397	0.0006	0.0009	0.48	22949	0.3929	0.0006	0.0019	0.7627	22876	0.3946	0.0011	0.0013	0.4065	22835	0.3952	0.0063	0.0023	0.006039	22910	0.3947	0.0012	0.0014	0.3828	22568	0.3957	-0.0002	0.0014	0.9121	22524	0.3941	-0.0004	0.0013	0.7519	22767	0.3946	0	0.0013	0.9899	22798
10	33969931	rs12762034	T	C	0.92417	-0.024	0.0032	7.3e-14	692191	0.9208	-0.0007	0.0016	0.6818	22949	0.9222	-0.0034	0.0035	0.3244	22876	0.9213	-0.0006	0.0023	0.7911	22835	0.9215	0.0049	0.0042	0.2423	22910	0.9211	-0.0011	0.0025	0.6617	22568	0.9212	-0.0003	0.0026	0.9173	22524	0.9215	-0.0021	0.0024	0.3921	22767	0.9215	-0.0016	0.0023	0.4813	22798
10	12943973	rs12779328	T	C	0.2833	0.0105	0.0019	4.5e-08	690736	0.2857	-0.0004	0.001	0.6731	22949	0.282	-0.0016	0.0021	0.4388	22876	0.2839	-0.002	0.0014	0.1586	22835	0.283	0.0016	0.0025	0.5217	22910	0.2842	0.0032	0.0015	0.03254	22568	0.2837	0.002	0.0015	0.1956	22524	0.284	-0.0007	0.0014	0.6111	22767	0.2843	-0.0002	0.0014	0.8951	22798
14	101146413	rs12881629	A	G	0.92054	-0.0212	0.0033	1e-10	676744	0.9213	0.0006	0.0018	0.7453	22092	0.9231	0.0055	0.0038	0.1466	22019	0.9224	0.0027	0.0026	0.29	21978	0.9226	-0.0064	0.0046	0.1617	22053	0.9219	0.0014	0.0027	0.6116	21711	0.9225	0.0009	0.0028	0.7538	21667	0.9223	-0.0009	0.0026	0.7326	21910	0.9225	0.001	0.0025	0.6877	21941
14	88308044	rs12888545	A	G	0.7481	-0.0136	0.002	9.1e-12	688605	0.7543	-0.0002	0.001	0.8197	22949	0.7564	0.0038	0.0022	0.07984	22876	0.7557	-0.0017	0.0015	0.2439	22835	0.7552	0.0007	0.0026	0.7779	22910	0.7547	0.0018	0.0016	0.2445	22568	0.7544	0.0009	0.0016	0.5894	22524	0.7555	-0.0005	0.0015	0.7263	22767	0.7556	-0.0025	0.0014	0.08184	22798
15	99521883	rs12905439	C	G	0.6607	0.0118	0.0018	1.4e-10	675205	0.6492	-0.0014	0.0011	0.2022	20323	0.6515	-0.0011	0.0023	0.6235	20286	0.652	-0.0008	0.0016	0.6276	20235	0.6518	0.0023	0.0028	0.407	20291	0.6497	-0.0003	0.0017	0.87	19950	0.6494	-0.0011	0.0017	0.5121	19919	0.6513	-0.0018	0.0016	0.2649	20157	0.6517	-0.002	0.0015	0.1886	20200
16	82438337	rs12922346	C	G	0.2657	0.0136	0.002	1e-11	679615	0.2717	0.001	0.001	0.3162	22949	0.2694	0.0002	0.0021	0.9243	22876	0.2704	0.0019	0.0015	0.1811	22835	0.2714	0.0054	0.0026	0.03607	22910	0.2703	0.0008	0.0015	0.5869	22568	0.2706	0.0006	0.0016	0.7233	22524	0.27	0.0002	0.0015	0.8931	22767	0.2704	0.0012	0.0014	0.3871	22798
16	72189604	rs12933482	A	G	0.8952	-0.0186	0.0028	4.9e-11	691477	0.8993	-0.0012	0.0015	0.3977	22949	0.901	0.0044	0.0032	0.1646	22876	0.9	-0.0024	0.0021	0.2635	22835	0.9001	0.0006	0.0038	0.8797	22910	0.8997	0.0006	0.0023	0.7764	22568	0.9	0.0009	0.0023	0.693	22524	0.9003	-0.0007	0.0022	0.7336	22767	0.9004	-0.0022	0.0021	0.2851	22798
17	4801887	rs12936083	A	G	0.6733	-0.0139	0.0019	4.1e-13	633615	0.6617	0.0013	0.001	0.1725	22949	0.6626	0.002	0.0021	0.3264	22876	0.6618	0.0019	0.0014	0.1639	22835	0.6614	0.0048	0.0025	0.05306	22910	0.6622	0.0024	0.0015	0.1084	22568	0.662	0.001	0.0015	0.5331	22524	0.6619	0.0008	0.0014	0.5646	22767	0.6628	0.0016	0.0014	0.238	22798
17	78611724	rs12939549	A	G	0.5665	0.018	0.0016	2.7e-28	793950	0.5613	0.0008	0.0009	0.3847	22949	0.5644	0.0001	0.0019	0.9628	22876	0.5633	0.0027	0.0013	0.03178	22835	0.5631	-0.0008	0.0023	0.7171	22910	0.5634	0.0036	0.0013	0.007716	22568	0.5632	0.0028	0.0014	0.04534	22524	0.5643	0.0001	0.0013	0.9643	22767	0.5641	0.0008	0.0012	0.5041	22798
4	137083193	rs1296328	A	C	0.4343	0.0179	0.0018	4.9e-24	683488	0.4569	-0.0017	0.0009	0.06299	22949	0.4524	-0.0025	0.002	0.2105	22876	0.4545	-0.0016	0.0013	0.2342	22835	0.4553	-0.0021	0.0023	0.3801	22910	0.4547	-0.0019	0.0014	0.1842	22568	0.4537	0.0001	0.0014	0.9548	22524	0.454	-0.0014	0.0014	0.318	22767	0.4531	-0.0017	0.0013	0.1779	22798
18	21116998	rs12964689	A	G	0.5176	0.0203	0.0017	5.1e-32	692097	0.5233	0.0009	0.0009	0.2921	22949	0.5274	0.0019	0.0019	0.3122	22876	0.5253	0.0003	0.0013	0.8338	22835	0.5234	0.0008	0.0022	0.7209	22910	0.5249	0.0004	0.0013	0.7802	22568	0.5246	0.0006	0.0014	0.6716	22524	0.526	0.0002	0.0013	0.8647	22767	0.5259	0.0005	0.0012	0.6578	22798
19	1865901	rs12981256	A	G	0.5325	0.0142	0.0018	1.1e-15	678327	0.5382	-0.0004	0.0009	0.6867	22841	0.5404	0.0031	0.002	0.1143	22770	0.5388	-0.0002	0.0013	0.8639	22727	0.5371	-0.0014	0.0023	0.5374	22802	0.5389	0.0002	0.0014	0.858	22460	0.5385	-0.0007	0.0014	0.6025	22418	0.5392	-0.0017	0.0014	0.2025	22661	0.5399	-0.0001	0.0013	0.9602	22691
2	632348	rs13021737	A	G	0.1681	-0.0574	0.0021	7.5e-157	789534	0.1786	-0.0007	0.0011	0.5469	22949	0.1769	0.0008	0.0025	0.7328	22876	0.1774	0.0004	0.0017	0.8205	22835	0.1778	-0.0011	0.003	0.7022	22910	0.1785	-0.0009	0.0018	0.6215	22568	0.1781	-0.0026	0.0018	0.1466	22524	0.1785	-0.0002	0.0017	0.9241	22767	0.1779	0.0006	0.0016	0.7125	22798
13	65479449	rs1304070	A	G	0.7615	0.0126	0.002	3.7e-10	691747	0.7654	-0.0002	0.001	0.8123	22949	0.768	0.001	0.0022	0.6447	22876	0.767	0.0004	0.0015	0.7677	22835	0.7658	-0.0024	0.0026	0.37	22910	0.7657	0.0004	0.0016	0.8083	22568	0.7656	-0.0001	0.0016	0.9659	22524	0.7668	-0.0002	0.0015	0.9082	22767	0.7674	0.0017	0.0014	0.2346	22798
20	54378256	rs1304549	A	G	0.2161	-0.0141	0.0021	5.1e-11	688673	0.207	-0.0006	0.0011	0.5961	22949	0.2042	-0.0058	0.0024	0.01399	22876	0.2069	-0.0011	0.0016	0.4972	22835	0.2071	-0.0034	0.0028	0.233	22910	0.2055	-0.001	0.0017	0.546	22568	0.2049	-0.0029	0.0017	0.09521	22524	0.206	0.0012	0.0016	0.458	22767	0.2061	-0.0027	0.0015	0.08023	22798
21	40309436	rs13047416	C	G	0.6231	0.0154	0.0018	2.2e-17	683228	0.6244	0.0017	0.0009	0.05175	22949	0.6273	0.0021	0.002	0.2909	22876	0.6267	0.0024	0.0013	0.06282	22835	0.6265	0.0046	0.0023	0.04871	22910	0.626	0.0026	0.0014	0.05954	22568	0.6262	0.0022	0.0014	0.1285	22524	0.6268	0.0035	0.0013	0.009637	22767	0.6268	0.001	0.0013	0.415	22798
3	180441172	rs13069244	A	G	0.07747	0.0187	0.0032	3e-09	791327	0.0742	-0.0041	0.0018	0.02232	21123	0.0733	0.0022	0.0039	0.5651	21053	0.0735	-0.0047	0.0026	0.07059	21009	0.0734	-0.0035	0.0047	0.456	21084	0.074	-0.0053	0.0028	0.05578	20742	0.0736	0.001	0.0029	0.7227	20700	0.0736	-0.0061	0.0027	0.02313	20943	0.0736	-0.0028	0.0026	0.2797	20974
4	103188709	rs13107325	T	C	0.07373	0.047	0.0032	1.1e-47	792045	0.069	-0.0071	0.0018	9.97e-05	22949	0.0674	-0.0152	0.004	0.0001298	22876	0.0688	-0.0021	0.0027	0.4265	22835	0.0686	-0.0111	0.0047	0.01934	22910	0.0684	-0.0068	0.0028	0.01602	22568	0.0677	-0.003	0.0029	0.3122	22524	0.0689	-0.0112	0.0027	4.32e-05	22767	0.0692	-0.0023	0.0026	0.3632	22798
4	162129844	rs13110266	A	G	0.4065	-0.0117	0.0017	1.9e-12	791087	0.4068	0.0002	0.0009	0.7813	22589	0.4017	0.0017	0.0019	0.3843	22516	0.4043	0.0004	0.0013	0.7577	22475	0.4043	-0.0005	0.0023	0.8434	22550	0.4042	-0.0007	0.0014	0.6082	22208	0.4033	-0.0014	0.0014	0.3025	22164	0.4034	0.0004	0.0013	0.7519	22407	0.4038	0.0018	0.0012	0.1505	22438
4	80712000	rs13147390	T	C	0.6431	-0.0103	0.0018	1e-08	681032	0.6421	-0.0003	0.0009	0.765	22949	0.6454	-0.0018	0.002	0.3588	22876	0.644	0.0005	0.0013	0.721	22835	0.6439	-0.0009	0.0024	0.701	22910	0.6437	0.0015	0.0014	0.2853	22568	0.6448	-0.0013	0.0015	0.362	22524	0.6437	0.0006	0.0014	0.6373	22767	0.6442	0.0001	0.0013	0.9446	22798
5	139080745	rs13174863	A	G	0.8452	-0.0192	0.0023	2.9e-16	773762	0.8501	-0.0006	0.0013	0.6389	22949	0.8513	0.0003	0.0028	0.9183	22876	0.8512	-0.002	0.0019	0.2855	22835	0.8514	0.0014	0.0033	0.6811	22910	0.8514	-0.001	0.002	0.6208	22568	0.8511	-0.0013	0.002	0.5182	22524	0.8511	-0.0006	0.0019	0.7453	22767	0.8513	-0.0025	0.0018	0.1598	22798
5	122734005	rs13184896	T	G	0.4346	-0.0133	0.0016	3.3e-16	794825	0.424	-0.0011	0.0009	0.2193	22949	0.4206	0.001	0.0019	0.5935	22876	0.4227	-0.0014	0.0013	0.2713	22835	0.4246	-0.0015	0.0023	0.499	22910	0.423	-0.001	0.0013	0.4802	22568	0.423	0	0.0014	0.9989	22524	0.4219	-0.0013	0.0013	0.3087	22767	0.4234	-0.0007	0.0012	0.5892	22798
6	163033350	rs13191362	A	G	0.8802	0.0236	0.0025	5.9e-21	792699	0.8773	-0.0012	0.0013	0.351	22680	0.8795	0.0014	0.0029	0.6372	22608	0.8778	-0.0015	0.0019	0.4459	22568	0.8782	-0.0039	0.0034	0.2513	22641	0.8775	-0.0014	0.002	0.5088	22301	0.8778	0.0012	0.0021	0.5822	22260	0.8782	-0.0008	0.002	0.6861	22499	0.8779	0.0001	0.0019	0.9634	22532
3	131758077	rs1320903	A	G	0.3174	0.0216	0.0018	9.2e-32	691519	0.3109	0.0001	0.0009	0.9005	22949	0.3074	-0.0008	0.002	0.7006	22876	0.3093	0.0012	0.0014	0.3956	22835	0.3092	0.0024	0.0024	0.3203	22910	0.31	-0.0008	0.0014	0.5819	22568	0.3094	0.0007	0.0015	0.6309	22524	0.3099	0	0.0014	0.9888	22767	0.3092	0.0011	0.0013	0.3911	22798
7	99064466	rs13240600	A	G	0.8448	0.0204	0.0024	3.5e-17	692233	0.8343	-0.0019	0.0012	0.1128	22949	0.8354	-0.0016	0.0026	0.5332	22876	0.8335	-0.0003	0.0018	0.8509	22835	0.8326	-0.0012	0.0031	0.7125	22910	0.8344	-0.0036	0.0019	0.05523	22568	0.8356	-0.0019	0.0019	0.3169	22524	0.8346	-0.0002	0.0018	0.9005	22767	0.835	-0.0015	0.0017	0.3879	22798
8	112270826	rs13250058	T	G	0.6771	0.0112	0.0018	2.9e-10	787870	0.6714	-0.0012	0.0009	0.2188	22757	0.6748	-0.0035	0.002	0.08304	22684	0.6722	-0.0015	0.0014	0.2815	22643	0.6718	-0.0007	0.0024	0.7754	22718	0.6729	-0.0006	0.0014	0.6863	22376	0.6738	-0.0024	0.0015	0.1068	22332	0.6732	0.0003	0.0014	0.8411	22575	0.6737	0.0005	0.0013	0.7195	22606
8	14095900	rs13263601	A	C	0.6522	-0.0154	0.0018	2.2e-17	686196	0.6599	0.0012	0.0009	0.2071	22949	0.6631	-0.0013	0.002	0.5214	22876	0.6618	0.001	0.0013	0.4442	22835	0.6615	0.0016	0.0024	0.5035	22910	0.662	0.0001	0.0014	0.9243	22568	0.6622	-0.0009	0.0015	0.5372	22524	0.6627	0.0009	0.0014	0.5306	22767	0.6619	0.0004	0.0013	0.7643	22798
6	51177811	rs1327259	A	G	0.6128	0.0155	0.0018	1.7e-18	685922	0.5975	0.0008	0.0009	0.3666	22949	0.6005	0.0015	0.0019	0.4281	22876	0.5985	0.001	0.0013	0.4463	22835	0.5979	0.0004	0.0023	0.8645	22910	0.599	-0.0012	0.0014	0.3762	22568	0.5993	0.0006	0.0014	0.6814	22524	0.5995	0.0012	0.0013	0.3649	22767	0.5997	0.0011	0.0013	0.3624	22798
9	92119579	rs13287131	T	C	0.7509	-0.0123	0.002	6.8e-10	683808	0.7418	0.0005	0.001	0.5853	22949	0.7432	-0.0023	0.0021	0.2834	22876	0.7437	0.0012	0.0014	0.387	22835	0.7435	0.0004	0.0026	0.8837	22910	0.7434	-0.0006	0.0015	0.7067	22568	0.7428	-0.0005	0.0016	0.7593	22524	0.7438	-0.0003	0.0015	0.8449	22767	0.7436	0.0015	0.0014	0.2759	22798
9	37107799	rs13288178	A	G	0.6406	0.014	0.0018	2.7e-15	691842	0.6351	0.0006	0.0009	0.4934	22949	0.6393	0.0011	0.002	0.5611	22876	0.6366	0.0005	0.0013	0.6805	22835	0.6366	-0.0004	0.0024	0.8565	22910	0.6363	0.0024	0.0014	0.08437	22568	0.6371	0.0007	0.0014	0.6316	22524	0.6377	0	0.0014	0.9711	22767	0.6373	-0.0006	0.0013	0.6398	22798
13	86536006	rs1330052	C	G	0.6496	-0.0132	0.0018	1.5e-13	691613	0.6478	-0.0006	0.0009	0.4993	22949	0.6505	-0.0019	0.002	0.3186	22876	0.6496	-0.0015	0.0013	0.2403	22835	0.649	0.0005	0.0023	0.8386	22910	0.6494	-0.0001	0.0014	0.9585	22568	0.6489	0.0011	0.0014	0.4337	22524	0.65	-0.0017	0.0014	0.1978	22767	0.6498	-0.0002	0.0013	0.8473	22798
15	68104367	rs13329567	T	C	0.2308	-0.0293	0.002	1e-50	793953	0.2298	0.0009	0.001	0.3934	22949	0.2283	0.0025	0.0022	0.2496	22876	0.2287	0.0014	0.0015	0.3395	22835	0.2297	0.0029	0.0026	0.2803	22910	0.2291	0	0.0016	0.9788	22568	0.2285	-0.0001	0.0016	0.9552	22524	0.229	0.0004	0.0015	0.8043	22767	0.2283	0.0013	0.0014	0.3695	22798
18	36182440	rs1365466	T	C	0.7406	-0.0137	0.0019	3.3e-13	791868	0.7336	0.0002	0.001	0.8636	22949	0.736	-0.0007	0.0021	0.7514	22876	0.7351	0.0003	0.0014	0.8075	22835	0.7348	0.0072	0.0025	0.004892	22910	0.7355	0.0015	0.0015	0.3288	22568	0.7357	0.0025	0.0016	0.1121	22524	0.7357	-0.0006	0.0015	0.682	22767	0.7356	0.0006	0.0014	0.6644	22798
2	81816251	rs1371108	A	C	0.3247	0.0119	0.0018	9e-11	684620	0.3278	-0.0011	0.0009	0.2481	22949	0.3258	0.0011	0.002	0.5938	22876	0.3264	-0.0018	0.0013	0.1908	22835	0.327	-0.0011	0.0024	0.6317	22910	0.3267	-0.0027	0.0014	0.05397	22568	0.327	-0.0022	0.0015	0.1311	22524	0.3259	-0.0009	0.0014	0.5327	22767	0.3254	-0.0011	0.0013	0.3952	22798
12	19312221	rs1399471	C	G	0.2608	-0.0131	0.002	2.7e-11	689884	0.2805	0.0007	0.001	0.4473	23166	0.2777	0.0011	0.0021	0.5888	23097	0.2796	-0.0006	0.0014	0.6645	23055	0.2816	0.0042	0.0025	0.09667	23130	0.2797	-0.0008	0.0015	0.6035	22787	0.279	0.0004	0.0015	0.7972	22744	0.279	0.0005	0.0015	0.7108	22988	0.278	0.0008	0.0014	0.5447	23014
20	21381121	rs1409818	T	C	0.1156	0.0201	0.0029	2.5e-12	690984	0.1038	0.0017	0.0014	0.2306	22949	0.1033	0.0037	0.0031	0.226	22876	0.1035	0.0011	0.0021	0.5782	22835	0.1032	-0.0017	0.0037	0.6495	22910	0.103	0.0006	0.0022	0.7798	22568	0.1034	0.0003	0.0023	0.9001	22524	0.1033	0.0013	0.0021	0.5286	22767	0.1032	0.0018	0.002	0.3647	22798
9	28410996	rs1412235	C	G	0.3175	0.0246	0.0017	6e-45	790147	0.3131	-0.001	0.0009	0.2751	22949	0.3099	-0.0019	0.002	0.356	22876	0.3112	-0.0006	0.0014	0.6441	22835	0.3119	-0.0014	0.0024	0.5679	22910	0.313	0.0026	0.0014	0.06733	22568	0.3124	-0.0022	0.0015	0.1454	22524	0.3113	-0.0003	0.0014	0.8475	22767	0.3115	-0.0002	0.0013	0.8616	22798
8	30865733	rs1421334	A	C	0.4569	0.0125	0.0018	1e-12	680665	0.4525	0.0007	0.0009	0.456	22949	0.4492	0.0033	0.0019	0.08779	22876	0.4503	0.0014	0.0013	0.271	22835	0.4519	-0.0031	0.0023	0.1846	22910	0.4504	0.0012	0.0014	0.3851	22568	0.4503	0.0002	0.0014	0.8624	22524	0.4499	0.0014	0.0013	0.2828	22767	0.4497	0.0022	0.0013	0.07314	22798
8	73439070	rs1431659	A	G	0.2656	0.0196	0.0019	6e-24	689739	0.2637	-0.0001	0.001	0.9281	22757	0.2598	0.001	0.0021	0.634	22684	0.2614	0.0008	0.0014	0.5603	22643	0.2617	-0.0039	0.0025	0.1302	22718	0.2622	-0.0017	0.0015	0.2757	22376	0.2617	-0.0027	0.0016	0.08481	22332	0.2614	0.0007	0.0015	0.6232	22575	0.2617	0	0.0014	0.9814	22606
3	104606144	rs1436344	C	G	0.5922	0.0141	0.0017	4.1e-16	692017	0.5848	-0.0017	0.0009	0.05143	22949	0.5884	-0.0016	0.0019	0.3981	22876	0.5868	-0.0016	0.0013	0.2092	22835	0.5856	-0.0025	0.0023	0.267	22910	0.5863	-0.0009	0.0014	0.4855	22568	0.5869	0.0019	0.0014	0.1853	22524	0.5878	-0.0011	0.0013	0.4016	22767	0.5879	-0.0017	0.0012	0.1596	22798
3	62481063	rs1452075	T	C	0.7277	0.0141	0.0018	1.3e-14	783729	0.7261	-0.0019	0.001	0.0529	22757	0.7275	0.0006	0.0021	0.7599	22684	0.7278	-0.0023	0.0014	0.1106	22643	0.7271	0.0005	0.0025	0.8371	22718	0.7275	-0.0012	0.0015	0.4248	22376	0.7274	0.0008	0.0016	0.5887	22332	0.7276	0.0013	0.0015	0.3903	22575	0.7278	-0.0027	0.0014	0.0528	22606
11	76473138	rs1465900	A	C	0.7812	0.0125	0.002	4.8e-10	779748	0.7663	0.0016	0.001	0.121	22949	0.7691	-0.0006	0.0022	0.7944	22876	0.7674	0.0019	0.0015	0.2027	22835	0.7678	0.0069	0.0027	0.01016	22910	0.7676	0.001	0.0016	0.5294	22568	0.7683	0.002	0.0016	0.2139	22524	0.7676	0.0024	0.0015	0.1201	22767	0.7676	0.001	0.0015	0.478	22798
16	53712135	rs1477199	A	G	0.8549	-0.0228	0.0024	9.4e-22	794442	0.8584	0.0008	0.0013	0.5688	22949	0.8597	0.0042	0.0029	0.146	22876	0.8585	0.0017	0.0019	0.3822	22835	0.8593	-0.0006	0.0034	0.8626	22910	0.8603	0.0014	0.0021	0.4894	22568	0.8605	0.0021	0.0021	0.3245	22524	0.8595	0.0025	0.002	0.2096	22767	0.859	-0.0008	0.0019	0.6584	22798
4	18514827	rs1477887	A	G	0.4567	-0.0138	0.0017	2e-15	679023	0.4524	0.0004	0.0009	0.6475	22949	0.4475	0.0007	0.0019	0.723	22876	0.4498	-0.0005	0.0013	0.6708	22835	0.4505	0.0021	0.0023	0.3565	22910	0.4516	-0.0003	0.0013	0.8209	22568	0.4511	-0.0004	0.0014	0.7658	22524	0.4497	-0.0002	0.0013	0.8948	22767	0.4496	0	0.0012	0.9883	22798
4	55221467	rs1492767	T	C	0.4957	0.0094	0.0016	1e-08	794161	0.5009	0.0001	0.0009	0.868	22949	0.4955	0.0001	0.0019	0.9367	22876	0.4977	-0.0006	0.0013	0.62	22835	0.4974	0.0015	0.0022	0.4917	22910	0.499	0.0011	0.0013	0.3962	22568	0.4993	0.0012	0.0014	0.3738	22524	0.4978	-0.0008	0.0013	0.5614	22767	0.4981	-0.0005	0.0012	0.6912	22798
5	63020706	rs1503526	T	C	0.5162	-0.014	0.0017	5.5e-17	747347	0.5113	-0.0005	0.0009	0.569	22949	0.5075	0.0005	0.0019	0.7924	22876	0.5095	0.0002	0.0013	0.9048	22835	0.5099	-0.0024	0.0022	0.284	22910	0.5096	0.0014	0.0013	0.278	22568	0.509	0.0004	0.0014	0.7459	22524	0.5086	-0.0004	0.0013	0.7714	22767	0.5086	0.0002	0.0012	0.8578	22798
4	171632637	rs1522569	T	G	0.8181	0.0164	0.0022	2.9e-13	689573	0.8168	0.0001	0.0011	0.9257	22841	0.8185	0.0014	0.0024	0.5646	22770	0.8182	0.0001	0.0016	0.9302	22727	0.8182	0.0044	0.0029	0.1327	22802	0.8182	0.0013	0.0017	0.4476	22460	0.8187	0.0011	0.0018	0.5265	22418	0.8182	-0.0019	0.0017	0.2617	22661	0.8184	-0.0002	0.0016	0.9204	22691
2	181550962	rs1528435	T	C	0.6331	0.0164	0.0017	9.1e-23	794198	0.6249	0.0006	0.0009	0.4828	21591	0.6284	0.0017	0.002	0.3796	21519	0.6266	0.0022	0.0013	0.09619	21477	0.6259	-0.0023	0.0024	0.3371	21552	0.6262	0.001	0.0014	0.4972	21210	0.6262	-0.0004	0.0015	0.8028	21166	0.6268	0.0003	0.0014	0.8044	21409	0.6271	0.0003	0.0013	0.8028	21441
9	10371073	rs1535660	T	C	0.1446	0.0147	0.0025	5.2e-09	690624	0.1389	-0.0004	0.0013	0.7427	23166	0.1384	0.0005	0.0027	0.8651	23097	0.1384	-0.0022	0.0018	0.2216	23055	0.1384	-0.0033	0.0033	0.3102	23130	0.1384	0.0025	0.0019	0.1949	22787	0.1382	0.0035	0.002	0.07807	22744	0.1384	-0.0019	0.0019	0.3019	22988	0.1381	-0.0002	0.0018	0.9014	23014
6	104847441	rs156201	C	G	0.7606	0.0123	0.002	5.8e-10	691835	0.7517	-0.0017	0.001	0.09772	22949	0.7535	-0.0013	0.0022	0.5586	22876	0.752	0.0003	0.0015	0.8502	22835	0.7512	0	0.0026	0.987	22910	0.7525	-0.002	0.0016	0.2022	22568	0.753	-0.001	0.0016	0.5265	22524	0.7528	-0.0016	0.0015	0.2901	22767	0.7532	-0.0025	0.0014	0.07411	22798
6	40371918	rs1579557	T	C	0.2998	0.0213	0.0019	1.1e-29	692405	0.2883	-0.0005	0.001	0.6355	22949	0.2855	0.0012	0.0021	0.5724	22876	0.2865	-0.0015	0.0014	0.2774	22835	0.2872	-0.0023	0.0025	0.3455	22910	0.2866	-0.0005	0.0015	0.7187	22568	0.287	0.0018	0.0015	0.2505	22524	0.2858	-0.0012	0.0014	0.3945	22767	0.2862	-0.0014	0.0013	0.2867	22798
18	58206046	rs1583123	A	C	0.6224	0.0108	0.0018	1.3e-09	689615	0.621	0.0008	0.0009	0.3399	22949	0.6246	0.0026	0.0019	0.1737	22876	0.6229	-0.0001	0.0013	0.9418	22835	0.6228	-0.0014	0.0023	0.5572	22910	0.6228	0.0004	0.0014	0.7447	22568	0.6231	-0.0009	0.0014	0.5134	22524	0.6231	-0.0005	0.0013	0.7099	22767	0.6227	0.0021	0.0013	0.1029	22798
3	114319407	rs16822990	A	G	0.9199	0.0187	0.0032	3.8e-09	681891	0.9146	-0.0017	0.0015	0.2612	22949	0.916	-0.0007	0.0034	0.8284	22876	0.9149	0.0003	0.0023	0.8876	22835	0.9146	-0.0069	0.004	0.0865	22910	0.9153	-0.0025	0.0024	0.3031	22568	0.9155	-0.0031	0.0025	0.2162	22524	0.9153	0.0009	0.0023	0.691	22767	0.9154	-0.0006	0.0022	0.7819	22798
1	202106797	rs16849710	A	G	0.485	0.0116	0.0018	6e-11	666229	0.4779	-0.002	0.0009	0.02779	22410	0.4739	-0.0025	0.0019	0.1966	22339	0.4751	-0.0006	0.0013	0.657	22299	0.4757	-0.0019	0.0023	0.415	22371	0.4757	-0.0028	0.0014	0.04332	22029	0.4756	-0.003	0.0014	0.03535	21987	0.4749	-0.0024	0.0013	0.07436	22231	0.4747	-0.0019	0.0012	0.126	22260
3	141275436	rs16851483	T	G	0.06928	0.0369	0.0035	3.2e-26	692316	0.0653	-0.0029	0.0018	0.1025	22949	0.064	-0.0083	0.0039	0.03243	22876	0.0651	-0.0049	0.0026	0.05968	22835	0.0652	-0.0033	0.0046	0.471	22910	0.0647	-0.0083	0.0028	0.002922	22568	0.0642	-0.0014	0.0029	0.6171	22524	0.0647	-0.0061	0.0027	0.02214	22767	0.0653	-0.0034	0.0025	0.1829	22798
5	3488462	rs16871902	A	G	0.4877	0.0125	0.0017	4.6e-13	690830	0.4847	-0.0011	0.0009	0.2051	22949	0.4889	-0.0018	0.0019	0.3675	22876	0.4879	-0.0005	0.0013	0.701	22835	0.4871	-0.0027	0.0023	0.2482	22910	0.4875	0	0.0014	0.9753	22568	0.488	-0.0004	0.0014	0.8024	22524	0.4882	0.0002	0.0013	0.9003	22767	0.4889	-0.0015	0.0013	0.2228	22798
6	24947772	rs16889835	T	C	0.1429	-0.0145	0.0025	4.3e-09	681849	0.1399	-0.0009	0.0013	0.4925	22949	0.1373	-0.0042	0.0027	0.1235	22876	0.1389	0.0009	0.0018	0.6114	22835	0.1387	0.005	0.0033	0.1278	22910	0.1387	-0.0012	0.002	0.5521	22568	0.138	0.0011	0.002	0.5702	22524	0.1384	-0.0028	0.0019	0.1323	22767	0.1388	0.0015	0.0018	0.4038	22798
5	87978252	rs16903285	T	C	0.8593	-0.0331	0.0026	7.6e-38	687944	0.8511	0.0009	0.0012	0.4733	22949	0.8519	0.004	0.0027	0.1362	22876	0.853	0.0028	0.0018	0.1265	22835	0.8528	-0.0023	0.0032	0.481	22910	0.8519	0.0009	0.0019	0.6435	22568	0.852	-0.0015	0.002	0.4603	22524	0.8519	0.0018	0.0019	0.3307	22767	0.853	0.0027	0.0018	0.1179	22798
15	66686770	rs16953563	A	G	0.2516	-0.0134	0.002	1.5e-11	691761	0.2701	-0.0008	0.001	0.4277	22949	0.2661	0.0011	0.0022	0.6183	22876	0.2681	-0.0018	0.0015	0.2062	22835	0.2667	0.0013	0.0026	0.6275	22910	0.2668	0.0018	0.0016	0.2346	22568	0.2666	0.002	0.0016	0.2067	22524	0.267	-0.0007	0.0015	0.6266	22767	0.2675	-0.0013	0.0014	0.3573	22798
4	77096118	rs17001561	A	G	0.1573	0.0151	0.0023	3.8e-11	794327	0.1618	-0.0018	0.0012	0.1238	22949	0.1615	0.0015	0.0026	0.5518	22876	0.1605	-0.0009	0.0017	0.6165	22835	0.1602	0.0007	0.0031	0.8095	22910	0.1614	-0.0025	0.0018	0.172	22568	0.1615	-0.0013	0.0019	0.4891	22524	0.1615	-0.0008	0.0018	0.6404	22767	0.161	-0.0036	0.0017	0.03318	22798
1	209543560	rs17014375	T	G	0.8652	-0.0172	0.0025	1.1e-11	690856	0.8652	0.0008	0.0013	0.5505	22949	0.8666	-0.0016	0.0028	0.5691	22876	0.8664	0.0028	0.0018	0.1265	22835	0.866	0.0016	0.0033	0.6339	22910	0.8654	-0.0022	0.002	0.2583	22568	0.8659	0.0005	0.002	0.8212	22524	0.866	0.0008	0.0019	0.6772	22767	0.8663	-0.0001	0.0018	0.9497	22798
5	158271680	rs17056301	T	C	0.7364	-0.0118	0.002	2.4e-09	688085	0.7298	0.0004	0.001	0.6594	22841	0.7307	-0.0018	0.0021	0.4133	22770	0.731	0.0001	0.0014	0.9469	22727	0.7306	-0.0002	0.0026	0.9432	22802	0.7311	-0.0006	0.0015	0.7179	22460	0.7303	-0.0014	0.0016	0.3756	22418	0.7311	0.0025	0.0015	0.09898	22661	0.7313	-0.0005	0.0014	0.7177	22691
18	58049656	rs17066856	T	C	0.90429	0.0385	0.0028	1.5e-42	791783	0.8942	0.0021	0.0015	0.168	21538	0.8954	0.0015	0.0033	0.6475	21487	0.8943	0.0016	0.0022	0.472	21442	0.8939	0.0066	0.0039	0.08825	21503	0.8953	0.0038	0.0023	0.1009	21162	0.896	0.0003	0.0024	0.9038	21119	0.895	0.0027	0.0023	0.2271	21365	0.8958	0.0017	0.0021	0.4278	21405
10	102395982	rs17113297	T	C	0.2082	0.0166	0.0021	2.1e-15	686357	0.2077	-0.0002	0.0011	0.8537	22518	0.2056	0.0029	0.0024	0.2256	22445	0.2061	-0.0007	0.0016	0.6888	22407	0.206	-0.0029	0.0029	0.309	22479	0.207	0.0001	0.0017	0.9743	22137	0.2067	0.0015	0.0018	0.3871	22093	0.2069	0.0005	0.0017	0.7422	22337	0.2062	-0.0014	0.0016	0.3921	22367
8	14502274	rs17119937	T	C	0.93095	-0.0212	0.0036	5.6e-09	668272	0.9353	0.0053	0.002	0.006378	22949	0.9357	0.0053	0.0043	0.2139	22876	0.9354	0.0042	0.0029	0.1443	22835	0.9355	0.003	0.0051	0.551	22910	0.9354	0.0053	0.003	0.08056	22568	0.9356	-0.0006	0.0031	0.8597	22524	0.9354	0.005	0.0029	0.08699	22767	0.9356	0.0025	0.0028	0.3703	22798
3	154038412	rs171390	T	C	0.5894	-0.0153	0.0017	2.8e-18	691380	0.5874	0.0004	0.0009	0.6621	22949	0.5917	0.0003	0.0019	0.8688	22876	0.5894	0.0017	0.0013	0.1768	22835	0.5895	0.0023	0.0023	0.3127	22910	0.5885	0.0001	0.0014	0.9314	22568	0.589	0.0015	0.0014	0.2727	22524	0.5896	-0.0012	0.0013	0.3643	22767	0.5897	0.001	0.0012	0.4194	22798
2	208255518	rs17203016	A	G	0.804	-0.015	0.002	2.1e-13	786272	0.806	0.0007	0.0011	0.5274	21591	0.8073	0	0.0024	0.9932	21519	0.8068	0.0009	0.0016	0.5935	21477	0.8065	0.0003	0.0029	0.9084	21552	0.8067	0.0002	0.0017	0.8958	21210	0.8066	0.001	0.0018	0.569	21166	0.8069	0	0.0017	0.9852	21409	0.8065	0.0017	0.0016	0.2936	21441
7	75101065	rs17207196	T	C	0.4118	-0.0221	0.0018	2.1e-35	668894	0.4047	0.0019	0.0013	0.1421	12746	0.4047	0.0024	0.0027	0.3729	12716	0.4052	0.0012	0.0019	0.5082	12670	0.4063	0.0037	0.0031	0.2337	12722	0.4077	0.0038	0.0019	0.05097	12387	0.4076	0.0015	0.002	0.4555	12375	0.4061	0.0032	0.0019	0.08806	12589	0.4066	0.003	0.0018	0.09253	12637
15	62150364	rs17238110	A	G	0.8366	0.0353	0.005	2e-12	775505	0.9687	0.0001	0.0026	0.9818	22949	0.9684	-0.0012	0.0056	0.8322	22876	0.9683	0.001	0.0038	0.7868	22835	0.9679	0.0041	0.0067	0.539	22910	0.9685	-0.0052	0.004	0.1931	22568	0.9687	-0.0088	0.0041	0.03415	22524	0.9683	0.0022	0.0039	0.5688	22767	0.9687	-0.0076	0.0037	0.03962	22798
15	47709199	rs17311369	T	C	0.3278	-0.0104	0.0019	3.1e-08	673102	0.3317	-0.0015	0.0009	0.09881	22949	0.3295	-0.0009	0.002	0.6576	22876	0.3302	-0.0009	0.0013	0.4989	22835	0.33	-0.0025	0.0024	0.301	22910	0.3304	-0.0006	0.0014	0.6542	22568	0.3311	-0.0034	0.0015	0.0199	22524	0.3298	-0.0023	0.0014	0.09593	22767	0.3304	-0.0019	0.0013	0.14	22798
2	35512183	rs17327461	T	C	0.4498	0.0125	0.0016	1.5e-14	792231	0.4327	-0.0001	0.0009	0.9517	22949	0.4275	0.0024	0.0019	0.2118	22876	0.4309	-0.0021	0.0013	0.09152	22835	0.4311	0.0015	0.0023	0.4949	22910	0.4312	0.0008	0.0013	0.5341	22568	0.431	0.0025	0.0014	0.07352	22524	0.4293	0	0.0013	0.9853	22767	0.4301	0.0005	0.0012	0.6779	22798
8	76806584	rs17405819	T	C	0.699	0.0215	0.0018	4.3e-33	795493	0.6981	-0.0007	0.0009	0.4402	22949	0.7006	-0.0006	0.002	0.7491	22876	0.7002	0.0004	0.0014	0.7707	22835	0.6993	0.0004	0.0024	0.8705	22910	0.6992	-0.0001	0.0015	0.9553	22568	0.6984	0.0018	0.0015	0.238	22524	0.7	-0.0011	0.0014	0.4476	22767	0.6999	0.0002	0.0013	0.8847	22798
5	60838903	rs17424296	A	G	0.3659	-0.0108	0.0018	2.4e-09	684366	0.3544	-0.0008	0.0009	0.3902	22949	0.3517	0.0001	0.002	0.9477	22876	0.353	-0.0006	0.0014	0.6794	22835	0.3535	-0.003	0.0024	0.2107	22910	0.3547	-0.0016	0.0014	0.2694	22568	0.3546	-0.0025	0.0015	0.08967	22524	0.3529	-0.0007	0.0014	0.5957	22767	0.3531	-0.0009	0.0013	0.4709	22798
1	57874879	rs17425707	T	C	0.8997	-0.0167	0.0028	4.4e-09	688867	0.8962	0.0015	0.0015	0.322	22949	0.8965	0.0005	0.0032	0.8874	22876	0.8967	0	0.0022	0.9994	22835	0.8969	0.0003	0.0039	0.9477	22910	0.8968	-0.0003	0.0023	0.8817	22568	0.8968	-0.0003	0.0024	0.9061	22524	0.8965	-0.0014	0.0022	0.5395	22767	0.8967	-0.0007	0.0021	0.7271	22798
13	40749213	rs17446257	A	G	0.1292	0.0153	0.0026	2.9e-09	690630	0.1341	0	0.0013	0.9729	22949	0.1331	-0.0022	0.0028	0.4385	22876	0.1332	-0.0013	0.0019	0.4952	22835	0.1335	0.0047	0.0034	0.163	22910	0.1339	0.0025	0.002	0.2198	22568	0.1338	0.0026	0.0021	0.21	22524	0.1334	-0.0024	0.002	0.2208	22767	0.1332	-0.0013	0.0018	0.4648	22798
19	30286822	rs17513613	T	C	0.6764	-0.0186	0.0018	3.6e-26	789575	0.6741	-0.0004	0.0009	0.7003	22949	0.677	0.0015	0.002	0.4536	22876	0.6759	-0.0016	0.0014	0.2437	22835	0.6761	-0.0019	0.0024	0.4418	22910	0.6756	-0.0002	0.0014	0.8872	22568	0.6757	0.0003	0.0015	0.8363	22524	0.676	-0.0025	0.0014	0.07472	22767	0.6759	-0.0013	0.0013	0.3138	22798
22	20116015	rs175165	T	G	0.6059	0.0103	0.0018	5.2e-09	690545	0.6049	0.0013	0.0009	0.1408	22949	0.6093	-0.0003	0.0019	0.8892	22876	0.6065	0.0011	0.0013	0.4105	22835	0.6047	0.0017	0.0023	0.45	22910	0.6053	0.0022	0.0014	0.1064	22568	0.6059	0.0017	0.0014	0.2164	22524	0.6066	0.0016	0.0013	0.2161	22767	0.6069	0.0026	0.0013	0.03677	22798
14	35667554	rs17535082	T	C	0.0939	-0.0171	0.003	7.8e-09	690550	0.0975	-0.0021	0.0015	0.1486	22949	0.0963	-0.0025	0.0032	0.4391	22876	0.0971	-0.0018	0.0021	0.3971	22835	0.0973	-0.0033	0.0038	0.3926	22910	0.0969	-0.0063	0.0023	0.005824	22568	0.0966	-0.0039	0.0024	0.1007	22524	0.0964	0.0006	0.0022	0.8023	22767	0.0969	-0.0034	0.0021	0.09561	22798
3	10027724	rs17535749	A	G	0.1023	0.015	0.0027	2.5e-08	777038	0.1006	-0.0009	0.0015	0.5574	22518	0.0992	-0.0011	0.0034	0.7485	22445	0.1002	-0.0021	0.0023	0.3523	22407	0.1007	0.0006	0.004	0.887	22479	0.1007	-0.0021	0.0024	0.3802	22137	0.1004	-0.0014	0.0025	0.5611	22093	0.0998	-0.0022	0.0023	0.35	22337	0.1004	-0.0003	0.0022	0.8909	22367
2	142293146	rs17551974	A	C	0.1782	-0.0141	0.0022	1.9e-10	691115	0.1794	0.0011	0.0011	0.3448	22949	0.1767	0.0008	0.0025	0.745	22876	0.1791	0.0016	0.0016	0.3401	22835	0.1786	-0.0025	0.0029	0.3947	22910	0.1784	-0.0005	0.0018	0.7706	22568	0.1776	-0.0017	0.0018	0.3491	22524	0.1778	-0.0008	0.0017	0.6198	22767	0.1782	0.0009	0.0016	0.5773	22798
13	78385158	rs1759975	A	G	0.6062	0.0096	0.0017	1.9e-08	748415	0.6066	0.0004	0.0009	0.6324	22949	0.6111	0.001	0.0019	0.6079	22876	0.6083	-0.0009	0.0013	0.4987	22835	0.607	-0.0004	0.0023	0.8496	22910	0.6081	0.0009	0.0014	0.4914	22568	0.6095	0.0013	0.0014	0.353	22524	0.6092	0.0004	0.0013	0.7487	22767	0.6094	-0.0015	0.0013	0.2392	22798
10	126594078	rs17636031	T	C	0.7299	-0.016	0.0019	1.2e-17	782807	0.7337	-0.0018	0.0013	0.1548	19141	0.7362	-0.004	0.0028	0.1498	19105	0.7347	-0.0002	0.0019	0.9155	19055	0.7342	-0.0018	0.0033	0.5884	19110	0.7345	-0.0035	0.002	0.07661	18778	0.7349	-0.0015	0.002	0.4489	18761	0.7348	-0.0012	0.0019	0.5357	18975	0.7341	0.0019	0.0018	0.2844	19024
5	167595121	rs17663412	A	C	0.1139	0.0157	0.0027	6.1e-09	691018	0.1143	0.003	0.0014	0.03151	22841	0.1127	0.0045	0.003	0.1334	22770	0.1136	0.0048	0.002	0.01739	22727	0.1135	0.0035	0.0036	0.3308	22802	0.1132	0.0014	0.0021	0.522	22460	0.1128	0.0042	0.0022	0.05715	22418	0.1133	0.003	0.0021	0.141	22661	0.1135	0.0027	0.0019	0.159	22691
18	63461201	rs17710386	T	C	0.6681	-0.0126	0.0018	1e-12	783810	0.6581	0.0012	0.001	0.2328	19993	0.6595	-0.0001	0.0022	0.954	19956	0.6588	-0.0004	0.0015	0.7934	19905	0.6583	0.0022	0.0027	0.4167	19961	0.6598	0.0008	0.0016	0.6005	19620	0.6599	0.0002	0.0016	0.9009	19589	0.6599	-0.0007	0.0015	0.667	19827	0.6605	0.0004	0.0015	0.7967	19870
19	18454825	rs17724992	A	G	0.7404	0.0183	0.0019	1e-22	785851	0.7361	-0.002	0.001	0.04449	22841	0.7395	0.0015	0.0021	0.4857	22770	0.7379	0.0001	0.0014	0.9602	22727	0.7379	0	0.0026	0.9992	22802	0.7373	-0.0006	0.0015	0.6898	22460	0.7384	-0.0001	0.0016	0.9243	22418	0.7382	-0.0019	0.0015	0.1904	22661	0.7384	-0.0021	0.0014	0.1376	22691
4	68156598	rs17767510	C	G	0.1697	0.0129	0.0023	1.9e-08	683125	0.1779	0.0003	0.0012	0.8129	22949	0.175	-0.0027	0.0026	0.3046	22876	0.1767	-0.0015	0.0018	0.3778	22835	0.1776	-0.001	0.0031	0.7445	22910	0.1783	-0.0024	0.0018	0.1942	22568	0.1781	-0.0005	0.0019	0.8015	22524	0.1772	-0.0018	0.0018	0.3101	22767	0.177	-0.0014	0.0017	0.3934	22798
6	100600097	rs17789218	T	C	0.7608	-0.013	0.0019	7.4e-12	793904	0.7719	0.0005	0.0011	0.6378	20497	0.7742	0.0009	0.0025	0.7012	20435	0.7732	0.0021	0.0017	0.2	20399	0.7733	-0.0007	0.003	0.8249	20469	0.7724	0.0017	0.0018	0.3463	20136	0.773	-0.0004	0.0018	0.8304	20107	0.7733	0.0002	0.0017	0.9125	20327	0.7733	0.0003	0.0016	0.8726	20363
20	51107290	rs17806379	T	C	0.1789	-0.0258	0.0022	1.5e-30	690043	0.1712	0.0017	0.0011	0.1484	22949	0.1683	0.0001	0.0025	0.9744	22876	0.17	0.0014	0.0017	0.3998	22835	0.171	-0.0006	0.003	0.837	22910	0.171	0.0026	0.0018	0.1452	22568	0.1701	0.0015	0.0018	0.3996	22524	0.1702	-0.0004	0.0017	0.8038	22767	0.1698	0.0028	0.0016	0.08918	22798
11	118938371	rs1784460	A	T	0.4035	0.0132	0.0018	9e-14	680042	0.4007	0.0003	0.0009	0.7796	22589	0.3967	0.0011	0.0019	0.557	22516	0.3987	-0.0005	0.0013	0.7031	22475	0.3986	-0.0014	0.0023	0.5593	22550	0.3992	0.0017	0.0014	0.2246	22208	0.3986	0	0.0014	0.9933	22164	0.3978	-0.0002	0.0013	0.91	22407	0.3979	0.0003	0.0013	0.8163	22438
4	146056320	rs1804528	A	G	0.3507	0.0109	0.002	3e-08	518856	0.3562	-0.0001	0.001	0.8928	22013	0.353	0.0018	0.0021	0.3831	21940	0.3542	-0.0006	0.0014	0.6493	21899	0.3553	0.0011	0.0025	0.6641	21974	0.355	-0.0022	0.0015	0.1375	21886	0.3553	0.0007	0.0015	0.6207	21842	0.3539	-0.0009	0.0014	0.5378	21831	0.3538	-0.0009	0.0013	0.4967	21862
7	138794149	rs1814170	A	T	0.8946	0.0203	0.0029	2.1e-12	686628	0.8909	0.0004	0.0014	0.7593	22949	0.8912	0.0021	0.0031	0.4953	22876	0.8911	0.0025	0.0021	0.2316	22835	0.891	-0.0018	0.0037	0.6199	22910	0.8912	0.0031	0.0022	0.1636	22568	0.8914	-0.0021	0.0023	0.3597	22524	0.8915	-0.0022	0.0021	0.312	22767	0.8917	0.0001	0.002	0.9756	22798
7	6718674	rs1830074	T	C	0.712	-0.0115	0.0019	1.4e-09	689911	0.7059	-0.0005	0.001	0.5986	22949	0.7088	0.0005	0.0022	0.8156	22876	0.7062	0.0002	0.0014	0.8974	22835	0.7056	-0.0039	0.0026	0.1321	22910	0.7068	-0.0017	0.0015	0.2815	22568	0.7074	0.0002	0.0016	0.8793	22524	0.7074	0.0012	0.0015	0.4287	22767	0.708	-0.0014	0.0014	0.3108	22798
4	95991417	rs1863652	A	G	0.3449	-0.0115	0.0018	1.4e-10	692539	0.3447	-0.0003	0.0009	0.7515	22949	0.3413	-0.0016	0.002	0.4217	22876	0.3436	0.0007	0.0013	0.5806	22835	0.3434	-0.0015	0.0023	0.5164	22910	0.3432	0.0002	0.0014	0.914	22568	0.3423	0.0003	0.0014	0.8363	22524	0.3418	0.0004	0.0014	0.7443	22767	0.3418	-0.0006	0.0013	0.6303	22798
20	1410582	rs1884389	T	C	0.4289	-0.0103	0.0017	4e-09	683669	0.4467	-0.0004	0.0009	0.6738	22949	0.4423	0.0006	0.0019	0.7383	22876	0.4449	0.0011	0.0013	0.3768	22835	0.4458	0.0011	0.0023	0.6206	22910	0.4444	0.0016	0.0014	0.2273	22568	0.4445	0.0003	0.0014	0.8053	22524	0.4433	-0.0001	0.0013	0.9598	22767	0.4444	0.0006	0.0012	0.629	22798
20	6612832	rs1884897	A	G	0.3692	-0.0194	0.0017	1.3e-30	789534	0.3727	0.0001	0.0009	0.8927	22949	0.3686	0.0018	0.0019	0.3436	22876	0.3705	-0.0004	0.0013	0.7711	22835	0.3699	0	0.0023	0.9934	22910	0.3703	0.0006	0.0014	0.6443	22568	0.3694	-0.0007	0.0014	0.6167	22524	0.3693	0.0003	0.0013	0.8453	22767	0.3697	0.0015	0.0013	0.2367	22798
6	5977833	rs1885728	A	G	0.6787	0.0108	0.0019	1e-08	682316	0.6778	-0.0006	0.001	0.5341	22949	0.681	0.0026	0.0021	0.2161	22876	0.679	-0.0018	0.0014	0.2012	22835	0.6792	-0.0015	0.0025	0.532	22910	0.6791	-0.0006	0.0015	0.6846	22568	0.6796	-0.0005	0.0015	0.7231	22524	0.6796	-0.0004	0.0014	0.8058	22767	0.6795	0.0005	0.0013	0.7111	22798
1	7728391	rs1891216	T	G	0.6241	-0.0107	0.0018	2.4e-09	685079	0.6278	0.0004	0.0009	0.658	22841	0.63	0.0033	0.002	0.09572	22770	0.6298	0.0013	0.0013	0.3455	22727	0.6291	-0.0027	0.0024	0.25	22802	0.629	-0.0008	0.0014	0.5609	22460	0.6282	0.0014	0.0015	0.323	22418	0.6301	-0.0001	0.0014	0.9178	22661	0.6301	0.0005	0.0013	0.6789	22691
16	62838304	rs1896767	A	G	0.5376	-0.0109	0.0017	2.4e-10	686262	0.5333	-0.0005	0.0009	0.5947	22757	0.5366	-0.0028	0.0019	0.136	22684	0.535	0.0004	0.0013	0.7748	22643	0.5347	-0.0012	0.0023	0.5908	22718	0.5354	0.0002	0.0013	0.9067	22376	0.5361	0.0004	0.0014	0.7889	22332	0.5359	0.0012	0.0013	0.3592	22575	0.5361	-0.0019	0.0012	0.1164	22606
13	96922191	rs1927790	T	C	0.5891	-0.0148	0.0016	1.8e-19	794326	0.5806	0.0006	0.0009	0.5227	22949	0.5845	0.0009	0.0019	0.6178	22876	0.5826	-0.0006	0.0013	0.6605	22835	0.5825	0.0006	0.0023	0.7773	22910	0.5827	0.0012	0.0014	0.3754	22568	0.5831	-0.0009	0.0014	0.502	22524	0.5828	-0.0005	0.0013	0.7141	22767	0.5831	-0.0007	0.0012	0.5835	22798
9	120378483	rs1928295	T	C	0.5539	0.0141	0.0016	5.4e-18	793649	0.5494	0.0006	0.0009	0.4757	22949	0.5533	0.0004	0.0019	0.8314	22876	0.5519	-0.0004	0.0013	0.7507	22835	0.5517	0.0043	0.0022	0.05426	22910	0.5523	0.001	0.0013	0.4483	22568	0.5512	0.0025	0.0014	0.07035	22524	0.5523	0.0011	0.0013	0.4133	22767	0.5522	0.0016	0.0012	0.1784	22798
10	53680085	rs1937684	A	T	0.6592	0.0112	0.0018	8.7e-10	690063	0.661	0.0014	0.0009	0.1139	22949	0.6643	0.0001	0.002	0.9599	22876	0.6619	0.0032	0.0013	0.01636	22835	0.6616	0.0049	0.0024	0.0394	22910	0.6617	0.001	0.0014	0.4977	22568	0.6625	0.0025	0.0015	0.0922	22524	0.6623	0.0007	0.0014	0.6316	22767	0.6626	0.001	0.0013	0.4462	22798
9	11852043	rs1948080	T	G	0.6251	0.0137	0.0018	1.1e-14	690633	0.6232	0.0002	0.0009	0.8229	22949	0.626	0.0016	0.0019	0.4032	22876	0.6248	0.0007	0.0013	0.5984	22835	0.6239	0.0026	0.0023	0.2607	22910	0.6246	-0.0004	0.0014	0.7815	22568	0.6237	0.0007	0.0014	0.6135	22524	0.6255	-0.0009	0.0013	0.5174	22767	0.6251	0.0009	0.0013	0.4641	22798
14	91512339	rs1951455	T	C	0.2747	-0.0145	0.0019	4.5e-14	690040	0.3152	0.0008	0.001	0.3936	22757	0.3116	-0.0009	0.0021	0.6698	22684	0.3135	0.0021	0.0014	0.1433	22643	0.3141	0.0018	0.0025	0.4877	22718	0.3141	0.0013	0.0015	0.3968	22376	0.3146	0.0005	0.0016	0.7269	22332	0.3133	0.0016	0.0015	0.2697	22575	0.3131	0.0016	0.0014	0.2498	22606
8	28021769	rs1982441	T	G	0.1381	0.0175	0.0026	7e-12	687705	0.1441	0.0002	0.0012	0.8898	23358	0.1442	0.0008	0.0027	0.7638	23289	0.1431	-0.0007	0.0018	0.6846	23247	0.1436	-0.0028	0.0032	0.3801	23322	0.1439	0.0012	0.0019	0.5359	22979	0.145	0.0023	0.002	0.2468	22936	0.1436	-0.002	0.0019	0.273	23180	0.1429	0.0013	0.0017	0.4573	23206
19	30618771	rs1982725	T	C	0.4778	0.0097	0.0017	3.3e-08	683155	0.4729	0.0003	0.0009	0.7628	22757	0.4695	0.0023	0.0019	0.2336	22684	0.4712	0.0001	0.0013	0.9323	22643	0.4727	-0.0014	0.0023	0.5379	22718	0.4719	-0.0003	0.0014	0.8285	22376	0.4728	-0.0006	0.0014	0.6636	22332	0.4711	0.0007	0.0013	0.592	22575	0.4712	-0.002	0.0012	0.1042	22606
1	72838529	rs1993709	A	G	0.1823	-0.0331	0.0021	1.9e-57	786001	0.1842	-0.0007	0.0011	0.5377	22949	0.1815	-0.0021	0.0024	0.384	22876	0.1836	-0.0015	0.0016	0.3577	22835	0.1835	-0.0023	0.0029	0.4354	22910	0.1834	0	0.0017	0.9882	22568	0.1829	0.0005	0.0018	0.7661	22524	0.1831	-0.0001	0.0017	0.9752	22767	0.1825	-0.0029	0.0016	0.0706	22798
13	81000505	rs1999494	A	G	0.336	0.0106	0.0019	1.7e-08	642433	0.3401	0.0023	0.0009	0.01121	22949	0.3385	-0.0012	0.002	0.5395	22876	0.3388	0.002	0.0013	0.1302	22835	0.3389	0.0028	0.0024	0.2364	22910	0.3383	0.0021	0.0014	0.1285	22568	0.3389	0.0005	0.0015	0.7528	22524	0.3385	0.0015	0.0014	0.2619	22767	0.3384	0.0013	0.0013	0.3288	22798
1	115266306	rs2007231	T	C	0.6387	-0.0104	0.0018	5.2e-09	691969	0.639	0.0011	0.0009	0.2035	22949	0.6418	0.0001	0.0019	0.9607	22876	0.6411	0.0028	0.0013	0.03181	22835	0.6412	0.0017	0.0023	0.4551	22910	0.6402	0	0.0014	0.9919	22568	0.6392	0.0014	0.0014	0.3164	22524	0.6413	0.0013	0.0013	0.347	22767	0.6415	0.001	0.0013	0.4235	22798
6	97922184	rs200810	T	C	0.6284	0.0136	0.0017	5.5e-16	793699	0.6268	-0.0014	0.0009	0.1197	22949	0.6314	-0.0031	0.002	0.1113	22876	0.629	-0.0012	0.0013	0.3765	22835	0.6276	-0.0019	0.0024	0.4108	22910	0.6281	-0.0014	0.0014	0.3263	22568	0.6296	-0.0015	0.0015	0.3025	22524	0.6289	-0.002	0.0014	0.1349	22767	0.6294	-0.0025	0.0013	0.05496	22798
14	103862322	rs2010281	A	G	0.3552	-0.0161	0.0017	6.7e-21	794009	0.3601	-0.0011	0.0009	0.2425	22092	0.3582	-0.0052	0.002	0.009949	22019	0.3588	-0.0006	0.0013	0.6479	21978	0.3583	-0.0033	0.0024	0.1686	22053	0.3578	-0.0031	0.0014	0.0297	21711	0.3594	-0.0034	0.0015	0.0207	21667	0.3584	0.0021	0.0014	0.1206	21910	0.3585	-0.0023	0.0013	0.07663	21941
4	3298800	rs2051559	T	C	0.8692	-0.0176	0.0026	5e-12	689307	0.8681	0.0017	0.0013	0.1948	22949	0.8693	-0.0036	0.0028	0.2051	22876	0.8691	0.0003	0.0019	0.8933	22835	0.8688	0.0033	0.0034	0.3262	22910	0.8684	0.0037	0.002	0.06501	22568	0.8684	-0.0016	0.0021	0.4527	22524	0.8692	0.003	0.0019	0.1274	22767	0.8693	0.0006	0.0018	0.7324	22798
11	30422068	rs2065418	T	G	0.6377	0.0166	0.0018	3.6e-20	691707	0.6438	0.0002	0.0009	0.8033	22949	0.6471	-0.0006	0.002	0.7657	22876	0.6458	0.0009	0.0013	0.4995	22835	0.6455	0.0024	0.0023	0.3019	22910	0.645	0.0015	0.0014	0.2682	22568	0.645	0.0026	0.0014	0.06912	22524	0.6459	0.0012	0.0013	0.364	22767	0.646	0.0002	0.0013	0.8635	22798
17	46252346	rs208015	T	C	0.0784	0.0356	0.0034	1.4e-25	691575	0.0776	0.0012	0.0016	0.4812	23358	0.0768	-0.0009	0.0036	0.7968	23289	0.0774	0.0012	0.0024	0.6092	23247	0.0772	0.005	0.0043	0.2438	23322	0.0771	0.0015	0.0025	0.5542	22979	0.0771	0.001	0.0026	0.691	22936	0.0769	0.0015	0.0025	0.5349	23180	0.0772	0.0024	0.0023	0.2919	23206
10	88119015	rs2114824	A	G	0.5057	-0.0126	0.0017	3.1e-13	686919	0.5107	-0.0001	0.0009	0.8701	22949	0.5148	-0.0002	0.0019	0.9151	22876	0.5134	0.0008	0.0013	0.5226	22835	0.5126	0.0003	0.0022	0.9016	22910	0.5114	-0.0005	0.0013	0.6832	22568	0.5109	-0.003	0.0014	0.02653	22524	0.5134	0.0004	0.0013	0.7533	22767	0.5137	0.001	0.0012	0.4116	22798
3	123093541	rs2124499	C	G	0.3718	-0.0123	0.0017	3.4e-13	785955	0.3696	0	0.0009	0.9734	22949	0.3662	-0.0011	0.002	0.5729	22876	0.3672	-0.0012	0.0013	0.3567	22835	0.3679	0.0032	0.0023	0.1687	22910	0.3685	-0.0005	0.0014	0.7224	22568	0.3689	0.0019	0.0014	0.1818	22524	0.3673	0.0002	0.0014	0.8728	22767	0.3674	0.0006	0.0013	0.6457	22798
20	41987392	rs2143253	A	G	0.1189	-0.0188	0.0026	1.1e-12	684760	0.1321	-0.0019	0.0013	0.1377	22949	0.1303	0.0005	0.0028	0.8638	22876	0.1322	-0.0018	0.0019	0.3441	22835	0.1329	0.0011	0.0034	0.7369	22910	0.131	-0.0003	0.002	0.8642	22568	0.1299	-0.0001	0.0021	0.9574	22524	0.1313	-0.0014	0.0019	0.4667	22767	0.1313	-0.0016	0.0018	0.3897	22798
7	32369148	rs215634	A	G	0.3788	0.0152	0.0018	2.6e-17	681296	0.3795	-0.0017	0.0009	0.05966	22949	0.3747	-0.0005	0.0019	0.7826	22876	0.3781	-0.0029	0.0013	0.02379	22835	0.3785	-0.0009	0.0023	0.7003	22910	0.377	-0.0003	0.0014	0.8008	22568	0.3752	0.0011	0.0014	0.4521	22524	0.3772	-0.0012	0.0013	0.351	22767	0.3776	-0.0028	0.0013	0.02728	22798
2	230817437	rs2162524	T	C	0.6679	-0.0155	0.0018	4.1e-17	691302	0.673	-0.0003	0.001	0.7547	21231	0.6763	0.0014	0.0021	0.4934	21159	0.6741	0.0003	0.0014	0.8298	21117	0.674	-0.0027	0.0025	0.284	21192	0.6736	-0.001	0.0015	0.4836	20850	0.6736	-0.0012	0.0015	0.45	20806	0.6741	0.0013	0.0014	0.3484	21049	0.6736	0.0001	0.0013	0.9566	21081
3	82737773	rs2169642	A	C	0.6313	-0.0122	0.0018	2.9e-11	676860	0.6415	0.0029	0.0009	0.001337	22949	0.6458	0.0019	0.002	0.3384	22876	0.643	0.0049	0.0013	0.0002323	22835	0.6412	0.0034	0.0024	0.1554	22910	0.6421	0.0032	0.0014	0.02457	22568	0.6428	0.0017	0.0015	0.2399	22524	0.6433	0.0033	0.0014	0.01689	22767	0.6432	0.003	0.0013	0.01928	22798
9	73791849	rs2174307	C	G	0.4067	0.0121	0.0017	4.9e-12	686559	0.4116	0.0012	0.0009	0.1551	22949	0.4082	0.0036	0.0019	0.05936	22876	0.41	0.0012	0.0013	0.3382	22835	0.4107	0.0024	0.0023	0.2903	22910	0.4098	0.003	0.0014	0.02514	22568	0.4102	0.0026	0.0014	0.06342	22524	0.4093	0.0014	0.0013	0.2743	22767	0.4093	-0.0001	0.0012	0.9636	22798
14	62360464	rs217671	A	G	0.7281	-0.0144	0.0019	1.3e-13	691456	0.7385	0.0002	0.001	0.8364	22949	0.7412	0.0006	0.0021	0.7826	22876	0.7399	0.0024	0.0014	0.09537	22835	0.7394	0.0005	0.0025	0.8309	22910	0.7395	-0.0003	0.0015	0.8303	22568	0.7402	-0.002	0.0016	0.2006	22524	0.7403	-0.0009	0.0015	0.5247	22767	0.7403	0.0012	0.0014	0.3654	22798
4	55505360	rs2192158	A	G	0.4601	0.0129	0.0017	8.3e-14	690727	0.4563	0.0005	0.0009	0.5288	22949	0.4526	0.0009	0.0019	0.6283	22876	0.4542	0.0012	0.0013	0.3439	22835	0.4545	0.0046	0.0022	0.039	22910	0.4538	0.002	0.0013	0.1302	22568	0.4542	0.0027	0.0014	0.05433	22524	0.4541	-0.0002	0.0013	0.8641	22767	0.4538	0.0008	0.0012	0.4947	22798
8	85089437	rs2196618	A	G	0.2754	-0.0147	0.002	1.3e-13	688851	0.2636	-0.0013	0.001	0.2022	22949	0.2618	-0.0001	0.0023	0.9596	22876	0.2628	-0.0001	0.0015	0.9598	22835	0.263	-0.0018	0.0027	0.5092	22910	0.262	-0.0009	0.0016	0.5916	22568	0.2617	-0.0014	0.0017	0.4078	22524	0.2619	-0.0005	0.0016	0.7346	22767	0.262	-0.0038	0.0015	0.01004	22798
6	12124855	rs2228213	A	G	0.3481	-0.0139	0.0017	4.6e-16	795595	0.3474	-0.0002	0.0009	0.8557	22949	0.3443	-0.0028	0.002	0.1539	22876	0.3455	0.0005	0.0013	0.6766	22835	0.3462	0.0004	0.0023	0.8713	22910	0.3462	0.0011	0.0014	0.4315	22568	0.3465	0.0001	0.0014	0.9422	22524	0.3452	-0.0004	0.0014	0.7517	22767	0.3457	0.0005	0.0013	0.7049	22798
1	32165495	rs2228552	T	G	0.6445	0.0127	0.0019	3.1e-11	560094	0.6446	-0.0003	0.0009	0.7119	22757	0.6475	0.0003	0.002	0.8589	22684	0.6456	-0.0005	0.0013	0.6895	22643	0.6445	-0.0029	0.0024	0.2122	22718	0.6459	0.0005	0.0014	0.7315	22376	0.6473	0.0008	0.0014	0.5645	22332	0.6466	-0.0022	0.0014	0.1107	22575	0.6468	-0.0009	0.0013	0.4852	22606
1	6713114	rs2235564	T	C	0.3466	0.0131	0.0018	3.7e-13	691544	0.3389	-0.0013	0.0009	0.1655	22949	0.3348	-0.0021	0.002	0.2945	22876	0.3372	-0.002	0.0013	0.1237	22835	0.3369	-0.0001	0.0024	0.9763	22910	0.3373	-0.0009	0.0014	0.5311	22568	0.3367	-0.0014	0.0015	0.3366	22524	0.3367	-0.0021	0.0014	0.1304	22767	0.3368	0.001	0.0013	0.4438	22798
7	39448936	rs2237403	T	C	0.3422	-0.0121	0.0018	3.3e-11	692017	0.3419	-0.0025	0.0009	0.005105	22949	0.3391	0.0004	0.002	0.8337	22876	0.3405	-0.0012	0.0013	0.346	22835	0.3411	-0.0016	0.0024	0.4874	22910	0.341	-0.0042	0.0014	0.002652	22568	0.3409	-0.0041	0.0014	0.004294	22524	0.3397	-0.0022	0.0014	0.1049	22767	0.3396	-0.0006	0.0013	0.6669	22798
4	38691024	rs2242189	T	C	0.6342	0.0135	0.0018	8.3e-14	676050	0.6327	-0.001	0.0009	0.2899	22949	0.6368	-0.0043	0.002	0.02788	22876	0.6351	-0.0001	0.0013	0.9328	22835	0.6347	-0.0027	0.0023	0.2482	22910	0.6343	-0.0014	0.0014	0.3326	22568	0.6347	-0.0028	0.0014	0.05349	22524	0.6355	0.0002	0.0014	0.8609	22767	0.6352	-0.0016	0.0013	0.2097	22798
6	131898208	rs2246012	T	C	0.8372	-0.0158	0.0022	3.1e-13	795598	0.8297	0.0014	0.0012	0.2556	21889	0.8312	0.0046	0.0026	0.07666	22177	0.8302	0.0027	0.0018	0.1261	22140	0.8292	0.0019	0.0031	0.5435	21850	0.8298	0.0013	0.0019	0.4809	21870	0.8293	0.0019	0.0019	0.3188	21829	0.8305	0.0001	0.0018	0.9554	22069	0.8311	0.0015	0.0017	0.3641	22101
10	118643670	rs2257791	A	G	0.7515	-0.0142	0.002	1.8e-12	686831	0.7563	0.0003	0.001	0.7333	22949	0.7589	0.0037	0.0022	0.0958	22876	0.7568	-0.0002	0.0015	0.8935	22835	0.7562	0.0029	0.0026	0.2635	22910	0.7564	0.0015	0.0016	0.3316	22568	0.7567	-0.002	0.0016	0.2064	22524	0.7569	-0.001	0.0015	0.5191	22767	0.7576	-0.0002	0.0014	0.9161	22798
12	56494991	rs2271189	A	G	0.4051	-0.0144	0.0018	5e-16	675192	0.4058	-0.0016	0.0009	0.06683	22092	0.4029	-0.0035	0.0019	0.07353	22019	0.4032	-0.0022	0.0013	0.09509	21978	0.4044	-0.0065	0.0023	0.005794	22053	0.4043	-0.0041	0.0014	0.003235	21711	0.4057	-0.0027	0.0014	0.06027	21667	0.4034	-0.0025	0.0013	0.06727	21910	0.4032	-0.0012	0.0013	0.3379	21941
6	33771673	rs2281819	A	T	0.2302	-0.016	0.002	5.1e-15	687785	0.2323	-0.0008	0.001	0.4597	22949	0.2307	-0.0021	0.0022	0.3477	22876	0.2317	0.0001	0.0015	0.9552	22835	0.2323	-0.0016	0.0026	0.5548	22910	0.2322	-0.0045	0.0016	0.003845	22568	0.2321	-0.0024	0.0016	0.1464	22524	0.2314	0.001	0.0015	0.521	22767	0.231	-0.0002	0.0014	0.9045	22798
7	126721231	rs2283093	T	C	0.2066	0.0127	0.0021	3.1e-09	691773	0.2039	0.0007	0.0011	0.4913	22949	0.2028	0.0005	0.0023	0.8177	22876	0.2027	-0.001	0.0016	0.5056	22835	0.204	-0.0055	0.0028	0.04771	22910	0.2039	-0.001	0.0016	0.551	22568	0.2044	-0.0018	0.0017	0.2807	22524	0.2025	0.0013	0.0016	0.4054	22767	0.2027	0.0001	0.0015	0.9236	22798
22	38205989	rs2285178	T	C	0.6891	-0.0112	0.0019	9.4e-09	638268	0.6909	0.0029	0.0009	0.002204	22949	0.6947	0.0057	0.0021	0.00508	22876	0.6923	0.0032	0.0014	0.01863	22835	0.6927	0.0039	0.0025	0.1134	22910	0.6926	0.0041	0.0015	0.005454	22568	0.6929	0.0018	0.0015	0.2355	22524	0.693	0.0011	0.0014	0.4183	22767	0.693	0.0034	0.0013	0.01159	22798
5	75003678	rs2307111	T	C	0.6038	0.0265	0.0016	1.6e-58	795430	0.5902	0.0006	0.0009	0.5274	22949	0.5927	0.0021	0.0019	0.2726	22876	0.5911	0.0008	0.0013	0.5388	22835	0.5906	0	0.0023	0.9931	22910	0.5924	0.0007	0.0014	0.6085	22568	0.5929	0.0024	0.0014	0.08121	22524	0.5921	0.0014	0.0013	0.2923	22767	0.5927	-0.0009	0.0012	0.4442	22798
2	236867805	rs2317006	A	G	0.5478	-0.0102	0.0017	3.7e-09	680904	0.5399	-0.0007	0.0009	0.4313	21591	0.5426	0.0005	0.002	0.7833	21519	0.5412	-0.0006	0.0013	0.6324	21477	0.5398	-0.0022	0.0024	0.352	21552	0.5415	-0.0007	0.0014	0.5939	21210	0.5409	-0.0017	0.0014	0.248	21166	0.5429	0.0003	0.0014	0.8029	21409	0.5425	0.0013	0.0013	0.2922	21441
6	120213880	rs2357760	A	G	0.6754	0.0145	0.0017	6.8e-17	791053	0.6751	0.0014	0.0009	0.137	22680	0.6773	0	0.002	0.9956	22608	0.676	0.0012	0.0013	0.3685	22568	0.6753	0.0022	0.0024	0.3618	22641	0.6753	0.0015	0.0014	0.3051	22301	0.6746	0.0023	0.0015	0.1184	22260	0.6762	-0.0005	0.0014	0.7348	22499	0.676	0.0014	0.0013	0.2721	22532
3	61236462	rs2365389	T	C	0.4143	-0.0174	0.0017	1.3e-25	783625	0.4177	0	0.0009	0.9777	22949	0.4138	-0.0027	0.0019	0.1501	22876	0.4161	-0.0003	0.0013	0.8311	22835	0.417	0.0017	0.0023	0.4584	22910	0.4156	-0.0005	0.0013	0.7314	22568	0.4153	-0.0012	0.0014	0.3827	22524	0.4148	0.0008	0.0013	0.5223	22767	0.4145	0.001	0.0012	0.4132	22798
5	64168193	rs2367112	T	G	0.5081	0.0119	0.0016	2.3e-13	794305	0.5074	0.0005	0.0009	0.5544	22949	0.5117	0.0029	0.0019	0.1223	22876	0.5094	0.0012	0.0013	0.3583	22835	0.5077	0.0058	0.0023	0.01008	22910	0.5091	0.0019	0.0013	0.1575	22568	0.5089	0.0034	0.0014	0.01401	22524	0.5106	-0.0004	0.0013	0.7515	22767	0.5104	0.001	0.0012	0.4005	22798
20	12430673	rs2423668	T	C	0.4495	0.0105	0.0019	2.8e-08	527352	0.4535	-0.0009	0.0009	0.3294	22757	0.4493	-0.0024	0.002	0.2303	22684	0.4515	-0.0006	0.0014	0.6497	22643	0.4523	0.0004	0.0024	0.8703	22718	0.4515	-0.0004	0.0014	0.7579	22376	0.4519	-0.0008	0.0015	0.579	22332	0.4504	-0.0016	0.0014	0.254	22575	0.4506	0.0006	0.0013	0.6264	22606
20	44904838	rs2425840	A	C	0.5941	-0.0119	0.0018	1.6e-11	681680	0.5969	0.0011	0.0009	0.1995	22949	0.6023	-0.0007	0.0019	0.7042	22876	0.5991	-0.0003	0.0013	0.8328	22835	0.5987	0.0021	0.0023	0.3501	22910	0.5983	0.0008	0.0014	0.5523	22568	0.5996	0.0019	0.0014	0.1716	22524	0.5998	0.0011	0.0013	0.4262	22767	0.5996	-0.0019	0.0012	0.137	22798
20	61577515	rs2427453	T	C	0.5003	0.0112	0.0018	2.7e-10	637326	0.4855	-0.0008	0.0009	0.3603	22949	0.4913	-0.0009	0.0019	0.6538	22876	0.4881	-0.0021	0.0013	0.1024	22835	0.4877	-0.0025	0.0023	0.2866	22910	0.4884	-0.0019	0.0014	0.1665	22568	0.4898	-0.0033	0.0014	0.02111	22524	0.4894	-0.0021	0.0013	0.1243	22767	0.4898	-0.0015	0.0013	0.2195	22798
12	2152655	rs2429150	A	C	0.5836	-0.0111	0.0018	2.7e-10	686276	0.5822	-0.0006	0.0009	0.477	22949	0.5854	-0.0008	0.0019	0.6612	22876	0.5831	-0.001	0.0013	0.4385	22835	0.5823	0.0003	0.0023	0.9066	22910	0.5848	-0.0007	0.0014	0.613	22568	0.585	0.0001	0.0014	0.9326	22524	0.5847	-0.0007	0.0013	0.5866	22767	0.5847	-0.0014	0.0013	0.2553	22798
13	111984244	rs2479958	A	G	0.4925	0.0154	0.0018	1.5e-17	664268	0.4805	0.0007	0.0009	0.444	22949	0.4769	-0.0007	0.002	0.7237	22876	0.4788	0.0003	0.0013	0.8119	22835	0.4806	0.0035	0.0023	0.1385	22910	0.4796	0.0012	0.0014	0.4042	22568	0.4795	0.0012	0.0014	0.4055	22524	0.4779	0.0014	0.0014	0.3046	22767	0.4776	0.0009	0.0013	0.4573	22798
1	62594677	rs2481665	T	C	0.5592	0.0161	0.0016	7.2e-23	795247	0.555	0.0013	0.0009	0.1394	22949	0.5579	0.001	0.0019	0.5977	22876	0.5567	0.0002	0.0013	0.8817	22835	0.5567	0.0028	0.0022	0.2159	22910	0.5576	0.0014	0.0013	0.2931	22568	0.5561	0.0008	0.0014	0.5625	22524	0.5578	-0.0007	0.0013	0.5934	22767	0.557	0.0013	0.0012	0.2753	22798
1	66461401	rs2503185	A	G	0.5366	0.0123	0.0017	1.1e-12	680090	0.5289	0.0009	0.0009	0.2775	22949	0.5348	-0.0014	0.0019	0.4641	22876	0.5311	0.0018	0.0013	0.159	22835	0.5301	0.0013	0.0022	0.5542	22910	0.5317	-0.0004	0.0013	0.7368	22568	0.5334	0.0002	0.0014	0.8977	22524	0.5324	0.0009	0.0013	0.5003	22767	0.5324	0.0004	0.0012	0.7213	22798
8	15536311	rs2543132	C	G	0.8134	0.0146	0.0022	5e-11	688326	0.8069	0.0004	0.0011	0.7017	23358	0.8094	-0.0015	0.0024	0.5416	23289	0.8073	0.0011	0.0016	0.496	23247	0.8073	0.0021	0.0028	0.4524	23322	0.8079	0.0004	0.0017	0.8163	22979	0.8088	0.0011	0.0018	0.5127	22936	0.8077	0.0003	0.0016	0.8499	23180	0.8075	0.0011	0.0015	0.4785	23206
3	12928762	rs2600226	T	C	0.6697	-0.0116	0.0019	3.7e-10	685285	0.6651	-0.0008	0.0009	0.4067	22589	0.6679	-0.0012	0.002	0.5469	22516	0.6662	0.0008	0.0013	0.5483	22475	0.6652	-0.0028	0.0024	0.2444	22550	0.6658	-0.0015	0.0014	0.2783	22208	0.6659	-0.0006	0.0015	0.6774	22164	0.6667	0.001	0.0014	0.4696	22407	0.6671	-0.0025	0.0013	0.05688	22438
11	93221105	rs2605603	A	G	0.4887	-0.0103	0.0016	2.5e-10	790857	0.5013	0.0001	0.0009	0.8842	22949	0.5062	0.0013	0.0019	0.4942	22876	0.5026	0.0008	0.0013	0.5344	22835	0.5031	0.0043	0.0022	0.05277	22910	0.5031	0.0002	0.0013	0.8854	22568	0.5038	0.0016	0.0014	0.2335	22524	0.5046	-0.0002	0.0013	0.8679	22767	0.5036	0.0009	0.0012	0.4421	22798
12	41846769	rs2608703	A	C	0.4546	0.0142	0.0017	1.9e-16	686700	0.4553	-0.0001	0.0009	0.939	22949	0.451	-0.0054	0.0019	0.003608	22876	0.4533	0.0001	0.0013	0.9353	22835	0.4547	0.0004	0.0022	0.8617	22910	0.4544	0.0004	0.0013	0.7745	22568	0.4541	0.0002	0.0014	0.8841	22524	0.4532	-0.0007	0.0013	0.6059	22767	0.4528	-0.0005	0.0012	0.6819	22798
18	42967950	rs2612576	A	T	0.2851	-0.011	0.0019	9.7e-09	688720	0.2901	0.0001	0.001	0.957	22949	0.287	-0.0041	0.0021	0.05074	22876	0.2893	-0.001	0.0014	0.4635	22835	0.2899	0.0006	0.0025	0.7976	22910	0.2886	-0.0004	0.0015	0.798	22568	0.2881	-0.0018	0.0016	0.2548	22524	0.2881	-0.0002	0.0015	0.9164	22767	0.2887	-0.0003	0.0014	0.8015	22798
6	142853486	rs262130	T	C	0.1969	0.0127	0.0023	1.8e-08	679542	0.1901	0.0013	0.0011	0.2403	22320	0.1887	-0.0016	0.0024	0.5083	22608	0.1893	0.003	0.0016	0.0653	22568	0.1901	0.0033	0.0029	0.256	22281	0.1901	-0.0012	0.0017	0.4708	22301	0.1901	0.0001	0.0018	0.9682	22260	0.19	0.0026	0.0017	0.1141	22499	0.1899	0.0012	0.0016	0.4381	22532
2	6160943	rs2693826	A	G	0.4421	-0.0137	0.0017	2e-15	690808	0.4591	-0.0006	0.0009	0.4828	22949	0.4653	-0.0011	0.0019	0.5495	22876	0.4625	-0.0006	0.0013	0.6175	22835	0.4617	-0.0005	0.0022	0.8372	22910	0.4617	-0.0005	0.0013	0.708	22568	0.4616	-0.0011	0.0014	0.4237	22524	0.4631	-0.0024	0.0013	0.06317	22767	0.4619	-0.0008	0.0012	0.5079	22798
8	116750548	rs2694047	A	G	0.253	-0.0188	0.002	3.9e-21	690295	0.2512	0.0003	0.001	0.777	22528	0.2491	-0.0066	0.0022	0.002593	22455	0.25	0.0009	0.0015	0.5546	22414	0.2505	-0.0002	0.0026	0.9362	22489	0.2503	-0.0003	0.0016	0.847	22147	0.251	-0.0021	0.0016	0.1826	22103	0.2495	0.0019	0.0015	0.1973	22346	0.2494	-0.0002	0.0014	0.8649	22377
19	18215247	rs273504	A	G	0.5734	-0.0153	0.0018	4.4e-18	690672	0.5753	0.0006	0.0009	0.4755	22949	0.5794	0.0033	0.0019	0.08938	22876	0.5776	0.0006	0.0013	0.6516	22835	0.5773	-0.0018	0.0023	0.4307	22910	0.5784	0.0009	0.0014	0.5295	22568	0.5793	0.001	0.0014	0.4915	22524	0.5781	0.0027	0.0013	0.04545	22767	0.578	0.001	0.0013	0.4521	22798
6	34579431	rs2744974	T	C	0.338	0.0249	0.0018	1.4e-45	789647	0.3363	0.0003	0.0009	0.7862	22949	0.3348	0.0015	0.002	0.4682	22876	0.336	-0.0006	0.0014	0.6621	22835	0.3355	0.002	0.0024	0.3987	22910	0.3348	-0.0001	0.0014	0.9433	22568	0.3344	-0.0003	0.0015	0.8336	22524	0.3351	-0.002	0.0014	0.153	22767	0.335	-0.0018	0.0013	0.1773	22798
1	11129848	rs2791653	A	G	0.2423	0.0141	0.0019	1.3e-13	795271	0.2409	0.0009	0.001	0.3674	21989	0.2386	-0.0022	0.0023	0.3405	21916	0.24	0.0005	0.0015	0.7532	21878	0.2405	-0.0031	0.0027	0.2529	21950	0.24	-0.0019	0.0016	0.2327	21608	0.2394	-0.0025	0.0017	0.1291	21564	0.2397	0.0017	0.0016	0.2831	21808	0.2391	0.0012	0.0015	0.4074	21838
1	201841476	rs2820311	A	G	0.6631	-0.0235	0.0018	4.1e-38	691876	0.673	0.0012	0.0009	0.19	22949	0.6752	0.0031	0.002	0.1237	22876	0.6751	0.0003	0.0013	0.8096	22835	0.6736	0.0045	0.0024	0.05939	22910	0.6735	0.0012	0.0014	0.3778	22568	0.6733	0.0003	0.0015	0.8486	22524	0.6743	0.0016	0.0014	0.2481	22767	0.6748	0.0016	0.0013	0.23	22798
21	30690558	rs2832283	A	G	0.2208	0.0115	0.002	5.8e-09	792324	0.215	0.0005	0.0011	0.6455	22757	0.2131	-0.002	0.0023	0.3907	22684	0.2141	-0.0007	0.0016	0.6691	22643	0.2148	-0.0004	0.0028	0.8882	22718	0.2139	0.0005	0.0017	0.78	22376	0.2141	-0.0005	0.0017	0.7593	22332	0.2142	-0.0031	0.0016	0.05269	22575	0.2147	0.001	0.0015	0.5182	22606
3	42418446	rs28350	A	G	0.193	0.0177	0.0022	3.5e-15	686689	0.1887	-0.0008	0.0011	0.4642	22757	0.1866	-0.0002	0.0025	0.9298	22684	0.1882	-0.0017	0.0017	0.31	22643	0.1877	-0.0009	0.0029	0.763	22718	0.1874	-0.0012	0.0018	0.48	22376	0.1875	0.0009	0.0018	0.6069	22332	0.1872	-0.0015	0.0017	0.3648	22575	0.1878	-0.0023	0.0016	0.1484	22606
21	40631006	rs2836964	T	C	0.6424	0.011	0.0018	1.3e-09	692353	0.6588	-0.0006	0.0009	0.5227	22949	0.6622	0.0004	0.002	0.8331	22876	0.6599	0.001	0.0013	0.4633	22835	0.6609	-0.0023	0.0024	0.3268	22910	0.6597	-0.0005	0.0014	0.7371	22568	0.661	0.0009	0.0015	0.559	22524	0.6607	-0.0018	0.0014	0.1821	22767	0.6602	-0.0015	0.0013	0.2301	22798
2	67836507	rs2861683	A	C	0.593	0.0144	0.0017	1.3e-16	691163	0.5914	-0.0001	0.0009	0.9312	22949	0.596	0.0015	0.0019	0.4241	22876	0.5943	-0.0001	0.0013	0.923	22835	0.5927	0.0041	0.0023	0.06721	22910	0.5923	0.0008	0.0013	0.5443	22568	0.5934	0.0016	0.0014	0.2483	22524	0.5932	-0.0013	0.0013	0.314	22767	0.5942	-0.0001	0.0012	0.9532	22798
19	34290995	rs287104	A	G	0.6604	0.0115	0.0017	4.4e-11	787307	0.6718	-0.0015	0.0009	0.1105	22949	0.6768	-0.003	0.002	0.1437	22876	0.6726	-0.0005	0.0014	0.7067	22835	0.673	-0.0044	0.0024	0.06647	22910	0.6731	-0.0011	0.0014	0.4346	22568	0.6751	-0.0017	0.0015	0.2551	22524	0.6738	0.0007	0.0014	0.6179	22767	0.6734	-0.0008	0.0013	0.5386	22798
6	124925032	rs2875762	C	G	0.2473	0.0139	0.002	1.2e-11	685199	0.2402	-0.0012	0.001	0.257	22680	0.2379	-0.0015	0.0023	0.4964	22608	0.2392	-0.0021	0.0015	0.1694	22568	0.24	-0.0009	0.0027	0.7271	22641	0.24	-0.0006	0.0016	0.6962	22301	0.2385	-0.0007	0.0017	0.6615	22260	0.2392	-0.0001	0.0016	0.9382	22499	0.2388	-0.0031	0.0015	0.03354	22532
16	395396	rs2885415	A	G	0.2531	-0.0158	0.002	1.4e-15	690204	0.2472	0.0002	0.001	0.8038	22841	0.2445	0.0032	0.0022	0.1361	22770	0.2454	0.0001	0.0015	0.9206	22727	0.2452	-0.0036	0.0026	0.1646	22802	0.2454	-0.0017	0.0015	0.2762	22460	0.2452	-0.0014	0.0016	0.3927	22418	0.2449	0.0002	0.0015	0.9034	22661	0.2456	-0.0003	0.0014	0.8547	22691
3	116935744	rs2903971	T	G	0.8203	0.0145	0.0023	1.5e-10	690796	0.8177	-0.0001	0.0011	0.964	22589	0.8186	0.0005	0.0025	0.8458	22516	0.8183	-0.0012	0.0017	0.4801	22475	0.8181	-0.0005	0.0029	0.8753	22550	0.8185	-0.0017	0.0018	0.3393	22208	0.818	0.0013	0.0018	0.4748	22164	0.8185	0.0008	0.0017	0.657	22407	0.8184	-0.0015	0.0016	0.3482	22438
7	150638484	rs2907948	A	G	0.2427	-0.0141	0.0019	1.3e-13	794299	0.2348	0.0007	0.001	0.5062	22949	0.2319	-0.0003	0.0022	0.9027	22876	0.2347	0.0006	0.0015	0.7085	22835	0.2345	-0.0044	0.0026	0.09929	22910	0.2347	-0.0017	0.0016	0.2678	22568	0.2333	-0.0022	0.0016	0.1768	22524	0.2335	-0.0003	0.0015	0.836	22767	0.234	-0.0012	0.0014	0.3958	22798
5	73159098	rs2931434	T	C	0.3168	-0.0104	0.0018	1.4e-08	690664	0.3152	0.0006	0.0009	0.5222	22949	0.3105	0.0018	0.002	0.3638	22876	0.3137	0.0024	0.0014	0.07875	22835	0.3136	0.0009	0.0024	0.7074	22910	0.313	0.0002	0.0014	0.9088	22568	0.3124	0.0007	0.0015	0.6406	22524	0.3123	-0.0001	0.0014	0.9573	22767	0.3126	0.0015	0.0013	0.262	22798
5	152519088	rs294704	T	G	0.7239	-0.0113	0.0019	4e-09	690036	0.7241	-0.001	0.001	0.3167	22949	0.7262	0.0035	0.0021	0.1011	22876	0.7243	-0.0026	0.0014	0.07205	22835	0.7241	0.0022	0.0025	0.3749	22910	0.7252	-0.0003	0.0015	0.8486	22568	0.7253	-0.0006	0.0016	0.6964	22524	0.7256	-0.0002	0.0015	0.8988	22767	0.7255	-0.0014	0.0014	0.3262	22798
14	47367616	rs3007105	T	C	0.4697	0.0142	0.0017	1.1e-17	785488	0.4247	-0.0017	0.0009	0.04917	22949	0.4206	-0.0037	0.0019	0.05327	22876	0.4225	-0.0023	0.0013	0.06944	22835	0.4226	-0.0034	0.0023	0.1401	22910	0.4224	-0.0027	0.0014	0.04291	22568	0.4215	-0.0018	0.0014	0.2023	22524	0.4222	-0.0007	0.0013	0.6193	22767	0.4224	-0.0017	0.0012	0.1588	22798
4	112713436	rs326889	T	C	0.3928	-0.0129	0.0018	2.4e-13	688030	0.3936	0.0009	0.0009	0.2855	22949	0.3906	0.0008	0.0019	0.6749	22876	0.3934	0.0008	0.0013	0.5379	22835	0.3942	0	0.0023	0.9894	22910	0.3923	0.0007	0.0014	0.6315	22568	0.3914	-0.0002	0.0014	0.8633	22524	0.392	0.002	0.0013	0.1282	22767	0.3917	0.0007	0.0013	0.5946	22798
11	133767622	rs329651	T	G	0.8055	0.0164	0.0021	9e-15	779232	0.8142	-0.0004	0.0011	0.6974	22589	0.8171	0.0013	0.0025	0.6029	22516	0.815	-0.004	0.0017	0.01591	22475	0.8153	0.0029	0.003	0.3261	22550	0.8155	0	0.0018	0.9816	22208	0.8166	-0.0018	0.0018	0.3162	22164	0.8155	-0.0008	0.0017	0.6345	22407	0.8151	-0.0018	0.0016	0.2666	22438
4	143675717	rs331966	A	C	0.6208	-0.0112	0.0018	3.2e-10	687189	0.6274	-0.0009	0.0009	0.3233	22589	0.6317	0.0015	0.002	0.4446	22516	0.6289	-0.001	0.0013	0.463	22475	0.6285	0.0011	0.0024	0.6306	22550	0.6289	-0.0018	0.0014	0.2065	22208	0.6298	0.0003	0.0015	0.8334	22164	0.6298	-0.0007	0.0014	0.6313	22407	0.6291	-0.0017	0.0013	0.2	22438
15	60913637	rs339991	A	G	0.4369	-0.0124	0.0018	1.2e-12	686476	0.4281	0.0016	0.0009	0.07603	22949	0.424	0.0006	0.0019	0.7396	22876	0.4259	0.0004	0.0013	0.7652	22835	0.4267	0.0019	0.0023	0.3916	22910	0.4254	0.0008	0.0014	0.5538	22568	0.4255	0.0003	0.0014	0.8048	22524	0.4253	0.0002	0.0013	0.8535	22767	0.4261	0.0023	0.0012	0.05987	22798
11	84814393	rs349088	A	C	0.4976	-0.0128	0.0017	1.8e-13	684401	0.4985	0.0009	0.0009	0.2772	22949	0.5041	-0.0011	0.0019	0.539	22876	0.5014	0.0003	0.0013	0.8079	22835	0.5007	0.0003	0.0022	0.9052	22910	0.5011	0.0015	0.0013	0.2761	22568	0.5016	-0.0016	0.0014	0.2332	22524	0.5023	0.0011	0.0013	0.4082	22767	0.5026	0.0006	0.0012	0.6284	22798
5	119368666	rs351114	T	C	0.4728	0.0113	0.0016	7.2e-12	789603	0.4781	-0.0001	0.0009	0.9486	22589	0.4747	-0.0019	0.0019	0.3285	22516	0.4763	-0.0008	0.0013	0.5423	22475	0.4778	-0.0014	0.0023	0.5234	22550	0.476	-0.0018	0.0014	0.1959	22208	0.4775	0.0003	0.0014	0.8097	22164	0.475	0.001	0.0013	0.4604	22407	0.4758	0.0007	0.0012	0.5573	22438
2	203820275	rs3731695	T	C	0.4418	-0.0116	0.0016	7.9e-13	793581	0.4532	0.0001	0.0009	0.8802	21591	0.4503	-0.0027	0.002	0.1765	21519	0.4508	-0.0001	0.0013	0.9419	21477	0.4516	0.0019	0.0024	0.4279	21552	0.4529	0.0003	0.0014	0.8175	21210	0.4543	0.0006	0.0014	0.7022	21166	0.4507	0.0018	0.0014	0.1731	21409	0.4503	0.0004	0.0013	0.7518	21441
2	207174316	rs3732084	T	C	0.3861	-0.0107	0.0018	1.1e-09	691763	0.3989	-0.0008	0.0009	0.3507	21591	0.3947	0	0.002	0.9842	21519	0.3962	-0.0006	0.0013	0.6317	21477	0.397	0.0021	0.0023	0.3712	21552	0.3977	-0.0012	0.0014	0.3869	21210	0.3976	0.0006	0.0014	0.6982	21166	0.3967	-0.001	0.0013	0.4375	21409	0.3956	-0.0007	0.0013	0.5719	21441
15	51748610	rs3736485	A	G	0.4557	0.0134	0.0016	2.5e-16	790404	0.4579	-0.0008	0.0009	0.3408	22757	0.4521	0.0012	0.0019	0.5278	22684	0.4548	-0.0025	0.0013	0.05018	22643	0.4547	-0.001	0.0023	0.6747	22718	0.4547	0.001	0.0013	0.4646	22376	0.4536	0.0005	0.0014	0.7291	22332	0.4541	-0.0011	0.0013	0.4039	22575	0.454	-0.0012	0.0012	0.3496	22606
6	42532102	rs3749897	T	C	0.4172	0.0122	0.0018	8.4e-12	638224	0.4213	0.0001	0.0009	0.9093	22487	0.4181	0.0031	0.0019	0.1062	22414	0.419	-0.0003	0.0013	0.7991	22375	0.4194	0.0005	0.0023	0.8437	22448	0.4198	-0.0002	0.0014	0.9007	22115	0.4197	-0.0004	0.0014	0.772	22086	0.419	-0.0002	0.0013	0.91	22305	0.4185	-0.0009	0.0013	0.4643	22342
2	159519368	rs3764835	A	G	0.1528	-0.0141	0.0024	3.1e-09	689505	0.1534	-0.0005	0.0012	0.7115	22949	0.1526	0.0015	0.0027	0.5763	22876	0.1528	-0.001	0.0018	0.5812	22835	0.1534	0.0008	0.0032	0.8067	22910	0.1534	0.0021	0.0019	0.2678	22568	0.154	0.0014	0.002	0.4868	22524	0.1528	-0.0012	0.0018	0.5184	22767	0.153	-0.0018	0.0017	0.2984	22798
6	108996963	rs3800229	T	G	0.7123	0.0175	0.0018	1.4e-22	792474	0.7057	0	0.001	0.9608	22949	0.7075	-0.0034	0.0021	0.09705	22876	0.707	0.0018	0.0014	0.1976	22835	0.7058	-0.0026	0.0025	0.2971	22910	0.7072	-0.0029	0.0015	0.04831	22568	0.7075	-0.003	0.0015	0.04487	22524	0.707	0.0011	0.0014	0.455	22767	0.7078	-0.0004	0.0013	0.7714	22798
7	137403432	rs3800637	T	C	0.664	-0.0115	0.0018	5.1e-10	682001	0.6468	-0.0012	0.0009	0.1986	22680	0.6504	-0.0029	0.0021	0.1539	22608	0.6488	-0.0013	0.0014	0.3326	22568	0.6471	0.0024	0.0025	0.3287	22641	0.648	-0.0007	0.0015	0.6541	22301	0.6483	0.0002	0.0015	0.9074	22260	0.6487	0.0007	0.0014	0.632	22499	0.6496	-0.0004	0.0013	0.773	22532
14	103246470	rs3803286	A	G	0.3431	0.0181	0.0018	4.1e-23	691435	0.3476	0.0007	0.0009	0.4539	22092	0.3444	0.0018	0.002	0.3875	22019	0.3456	0	0.0014	0.9888	21978	0.3456	-0.0003	0.0025	0.9038	22053	0.3462	-0.0002	0.0015	0.9087	21711	0.3458	0.0007	0.0015	0.6358	21667	0.3453	0	0.0014	0.9916	21910	0.3439	0.0021	0.0013	0.1075	21941
2	55238677	rs3806572	A	G	0.2788	-0.0145	0.0019	1.6e-14	687646	0.2788	0.0003	0.001	0.7329	22949	0.276	0.0004	0.0021	0.8471	22876	0.2775	0.0005	0.0014	0.7469	22835	0.2777	0.0018	0.0025	0.467	22910	0.2781	0.0005	0.0015	0.7566	22568	0.2776	-0.0002	0.0015	0.8791	22524	0.2772	-0.0018	0.0015	0.2041	22767	0.2769	0.0008	0.0014	0.5565	22798
7	77830091	rs3807645	A	G	0.221	-0.0166	0.0021	2.4e-15	683086	0.2172	-0.0014	0.001	0.1669	22949	0.2154	-0.0008	0.0023	0.7271	22876	0.2159	-0.0017	0.0015	0.2557	22835	0.2151	-0.0039	0.0027	0.1464	22910	0.2153	0.0006	0.0016	0.7076	22568	0.215	-0.0014	0.0017	0.4005	22524	0.2155	-0.0001	0.0016	0.9596	22767	0.2158	-0.0018	0.0015	0.2269	22798
9	101491066	rs380857	A	C	0.8878	-0.0151	0.0027	3.6e-08	691507	0.8846	0.0013	0.0014	0.3539	23166	0.8858	0.0051	0.0031	0.09295	23097	0.885	0.0001	0.0021	0.9647	23055	0.8847	0.0039	0.0036	0.2794	23130	0.8854	-0.0004	0.0022	0.8574	22787	0.8853	-0.0006	0.0022	0.8002	22744	0.8855	0.0016	0.0021	0.4427	22988	0.8855	0.0018	0.002	0.3662	23014
16	29994922	rs3814883	T	C	0.4764	0.0232	0.0017	1.1e-40	685519	0.4639	-0.001	0.0009	0.2459	22949	0.4593	-0.0007	0.002	0.7135	22876	0.4612	0.0026	0.0013	0.04604	22835	0.4618	0.0013	0.0023	0.5832	22910	0.4625	-0.0008	0.0014	0.5515	22568	0.4623	-0.0004	0.0014	0.7681	22524	0.4609	0.0004	0.0013	0.7491	22767	0.4612	-0.0017	0.0013	0.1707	22798
9	129390800	rs3829849	T	C	0.3589	0.0098	0.0017	5.9e-09	793851	0.3491	0.001	0.0009	0.246	22949	0.344	-0.0022	0.002	0.2667	22876	0.347	0.001	0.0013	0.4614	22835	0.3467	0.0006	0.0024	0.7923	22910	0.3478	-0.0007	0.0014	0.6361	22568	0.3467	-0.0001	0.0015	0.9486	22524	0.3467	0.0028	0.0014	0.04042	22767	0.347	0.0012	0.0013	0.3577	22798
7	70067315	rs38314	A	G	0.4912	-0.012	0.0017	4.7e-12	689782	0.4902	0.0005	0.0009	0.5565	22518	0.4834	0.0007	0.0019	0.7157	22445	0.4869	0.0007	0.0013	0.5663	22407	0.4884	-0.001	0.0023	0.6511	22479	0.4886	0.0005	0.0014	0.6997	22137	0.4886	-0.0011	0.0014	0.4202	22093	0.4864	0.0017	0.0013	0.1999	22337	0.4864	0.0006	0.0013	0.6272	22367
5	140992235	rs3844598	A	G	0.479	-0.0095	0.0017	3.8e-08	690704	0.4833	-0.0002	0.0009	0.79	22949	0.4774	-0.001	0.0019	0.5953	22876	0.4804	0.0002	0.0013	0.8864	22835	0.4803	-0.0009	0.0023	0.6951	22910	0.481	0.0007	0.0014	0.6267	22568	0.48	-0.0001	0.0014	0.9701	22524	0.48	-0.001	0.0013	0.447	22767	0.4804	0.0004	0.0012	0.7573	22798
14	69789755	rs3902951	T	G	0.7545	-0.0134	0.002	7e-12	773819	0.7433	-0.0004	0.001	0.6722	22949	0.7446	-0.001	0.0022	0.6365	22876	0.7444	-0.0004	0.0015	0.8056	22835	0.743	-0.0007	0.0026	0.778	22910	0.7432	0.0015	0.0016	0.3392	22568	0.7418	0.0009	0.0016	0.5735	22524	0.7443	-0.0007	0.0015	0.6354	22767	0.7449	-0.0004	0.0014	0.754	22798
10	27361527	rs3904244	A	T	0.1377	0.0155	0.0025	4.3e-10	691180	0.1481	0.0016	0.0012	0.2121	22949	0.1467	-0.0034	0.0027	0.2086	22876	0.1484	0.0018	0.0018	0.3195	22835	0.1487	-0.0009	0.0032	0.7824	22910	0.1479	0.0001	0.0019	0.9747	22568	0.1471	0.0008	0.002	0.6815	22524	0.1482	0.0034	0.0019	0.07033	22767	0.147	0.0014	0.0018	0.4136	22798
17	2216258	rs391300	T	C	0.3725	0.0119	0.0017	3.1e-12	791120	0.3647	-0.0012	0.0009	0.1997	22589	0.3623	0.0012	0.002	0.561	22516	0.3633	-0.002	0.0014	0.1464	22475	0.3633	-0.0005	0.0024	0.8434	22550	0.3638	0.0017	0.0014	0.2506	22208	0.3635	0.0004	0.0015	0.7677	22164	0.3631	-0.001	0.0014	0.4793	22407	0.3627	0	0.0013	0.9925	22438
10	104420210	rs3977755	T	C	0.2804	-0.0135	0.0019	5.9e-13	731529	0.2707	-0.0003	0.001	0.7399	22949	0.268	-0.0016	0.0021	0.4465	22876	0.2687	0.0004	0.0014	0.7634	22835	0.2685	-0.0025	0.0025	0.3293	22910	0.2697	0.0016	0.0015	0.2768	22568	0.2684	0.0016	0.0016	0.3075	22524	0.2692	-0.0013	0.0015	0.3852	22767	0.269	0.0032	0.0014	0.0221	22798
5	107439012	rs40067	A	G	0.1713	-0.0266	0.0023	7.1e-30	681695	0.1726	-0.0001	0.0012	0.9458	22949	0.1716	-0.0032	0.0025	0.1935	22876	0.1719	0.001	0.0017	0.5647	22835	0.1724	-0.0011	0.003	0.7193	22910	0.1723	-0.0007	0.0018	0.6837	22568	0.1728	-0.0017	0.0018	0.3548	22524	0.1718	-0.0005	0.0017	0.7762	22767	0.1717	0	0.0016	0.9953	22798
20	32553047	rs4012234	T	G	0.4076	-0.0141	0.0018	9.9e-16	689653	0.3999	0.0003	0.0009	0.7213	22949	0.3968	0.001	0.0019	0.5884	22876	0.3993	0.0002	0.0013	0.8644	22835	0.4002	0.001	0.0023	0.6699	22910	0.3984	0	0.0014	0.986	22568	0.3978	0.0011	0.0014	0.4282	22524	0.3977	-0.0002	0.0013	0.9091	22767	0.3981	0.0004	0.0012	0.7557	22798
8	143300279	rs4072917	A	G	0.4694	0.0115	0.0018	6.9e-11	684720	0.466	0.0003	0.0009	0.752	22841	0.4607	-0.0002	0.0019	0.9088	22770	0.4645	0.0006	0.0013	0.6597	22727	0.4653	-0.0007	0.0023	0.7518	22802	0.4647	-0.0007	0.0014	0.5976	22460	0.4641	-0.0001	0.0014	0.9347	22418	0.4636	0.0014	0.0013	0.2849	22661	0.4644	0.0004	0.0013	0.7505	22691
4	89054667	rs4148155	A	G	0.8873	0.0188	0.0026	5e-13	794889	0.8863	0.0016	0.0014	0.2471	22998	0.8875	-0.007	0.003	0.01882	22929	0.8861	0.0029	0.002	0.1443	22887	0.8852	-0.0068	0.0036	0.05512	22962	0.8861	0.0021	0.0021	0.3172	22619	0.8861	-0.0019	0.0022	0.3774	22576	0.8865	-0.002	0.0021	0.3206	22820	0.8859	-0.0002	0.0019	0.9248	22846
12	123425575	rs4148866	T	C	0.4068	0.0098	0.0018	4e-08	676418	0.405	0.0014	0.001	0.1725	20514	0.4026	0.0017	0.0021	0.4301	20468	0.4025	-0.0009	0.0015	0.5336	20422	0.402	0.0023	0.0026	0.3762	20484	0.4034	0.0001	0.0015	0.9266	20141	0.4033	0.0004	0.0016	0.7996	20106	0.4027	0.0015	0.0015	0.3117	20348	0.403	0.0003	0.0014	0.8546	20386
6	31920873	rs4151664	T	C	0.05847	0.02	0.0035	1.4e-08	779824	0.0556	0.0031	0.002	0.1191	22688	0.0554	0	0.0043	0.9952	22615	0.0557	0.0022	0.0029	0.4547	22574	0.0561	0.0012	0.0051	0.8086	22649	0.0556	0.0043	0.0031	0.1575	22307	0.055	0.0051	0.0032	0.1089	22263	0.0558	0.0035	0.003	0.2406	22506	0.0556	-0.0014	0.0028	0.6082	22537
11	43648368	rs4237643	T	G	0.3062	0.0223	0.0019	4.3e-33	692491	0.3054	-0.0029	0.0009	0.002285	22949	0.3012	-0.0028	0.002	0.1731	22876	0.3021	-0.0024	0.0014	0.07538	22835	0.3027	-0.0044	0.0024	0.07198	22910	0.3032	-0.0039	0.0015	0.008149	22568	0.3027	-0.0013	0.0015	0.3945	22524	0.3027	-0.0025	0.0014	0.07521	22767	0.3021	-0.0017	0.0013	0.2081	22798
21	46570896	rs427943	A	C	0.4331	-0.017	0.0017	7.3e-23	712095	0.4414	-0.0014	0.0009	0.1096	22949	0.4374	-0.0049	0.0019	0.01175	22876	0.4387	-0.0001	0.0013	0.9154	22835	0.4398	0.0011	0.0023	0.6218	22910	0.4402	-0.0022	0.0014	0.1039	22568	0.44	-0.0005	0.0014	0.7043	22524	0.4389	-0.0027	0.0013	0.04198	22767	0.4385	-0.0021	0.0013	0.09533	22798
2	147903382	rs429343	A	G	0.4187	0.015	0.0017	6.8e-18	689345	0.4249	0.0008	0.0009	0.3475	22949	0.421	-0.0021	0.0019	0.2673	22876	0.4233	0.0027	0.0013	0.03226	22835	0.4248	0.0004	0.0023	0.8589	22910	0.4238	0.0003	0.0013	0.8335	22568	0.4232	0.0017	0.0014	0.2094	22524	0.4229	0.0007	0.0013	0.5973	22767	0.4228	0.0002	0.0012	0.8569	22798
7	24354300	rs4307239	A	G	0.5422	-0.0115	0.0017	3.9e-11	687289	0.5351	0.0016	0.0009	0.06538	22949	0.5393	-0.0019	0.0019	0.324	22876	0.5369	0.0026	0.0013	0.04088	22835	0.5352	0.0011	0.0023	0.6229	22910	0.5363	0.0009	0.0014	0.5215	22568	0.5368	-0.0004	0.0014	0.7944	22524	0.5372	0.001	0.0013	0.4313	22767	0.5373	0.0024	0.0012	0.0524	22798
2	29100642	rs4358081	A	C	0.5369	-0.0097	0.0017	1.5e-08	690038	0.5325	0.0014	0.0009	0.104	22949	0.5378	0.0032	0.0019	0.08469	22876	0.5341	0.0006	0.0013	0.637	22835	0.5322	0.0008	0.0022	0.7214	22910	0.5338	0.0005	0.0013	0.7272	22568	0.5352	0.0031	0.0014	0.02585	22524	0.535	0.0024	0.0013	0.05796	22767	0.5346	0.0001	0.0012	0.947	22798
1	156406853	rs4414033	A	G	0.627	0.0129	0.0018	1.4e-12	672697	0.6307	0.0004	0.0009	0.6615	22949	0.6333	0.0015	0.0021	0.4542	22876	0.6314	-0.0003	0.0014	0.8359	22835	0.6299	0.0011	0.0024	0.6497	22910	0.6308	0.0001	0.0015	0.9623	22568	0.6312	0.0021	0.0015	0.1604	22524	0.6318	0.0017	0.0014	0.2314	22767	0.6319	0.0011	0.0013	0.3902	22798
14	63094407	rs4430672	T	C	0.1996	0.0127	0.0022	3.9e-09	691400	0.1952	0.0011	0.0011	0.3102	22998	0.1929	0.0043	0.0023	0.06652	22929	0.1944	-0.0007	0.0016	0.6461	22887	0.1942	0.0027	0.0028	0.3446	22962	0.1939	0.0013	0.0017	0.453	22619	0.1931	0.0009	0.0017	0.6086	22576	0.1935	0.0004	0.0016	0.813	22820	0.1933	0.0008	0.0015	0.5962	22846
2	205375909	rs4482463	A	C	0.9213	-0.0331	0.0033	2.8e-23	635414	0.9137	0.002	0.0017	0.2362	21808	0.9148	0.0011	0.0037	0.7657	21740	0.9138	0.0043	0.0025	0.07896	21697	0.9138	0.0001	0.0044	0.9746	21772	0.9144	-0.0011	0.0026	0.6647	21429	0.9149	-0.0033	0.0027	0.2219	21386	0.9144	0.003	0.0025	0.2382	21630	0.9148	0.0033	0.0024	0.1708	21657
2	228985505	rs4500930	T	C	0.3461	0.0156	0.0018	6.5e-18	680852	0.3437	0.0005	0.0009	0.608	21591	0.3398	0.0012	0.002	0.565	21519	0.342	-0.0002	0.0014	0.8811	21477	0.342	0.002	0.0024	0.4008	21552	0.3422	-0.0003	0.0014	0.8131	21210	0.3413	-0.0023	0.0015	0.1269	21166	0.3417	0.0009	0.0014	0.5291	21409	0.3415	0.0002	0.0013	0.8852	21441
17	1846831	rs4516268	A	C	0.1925	-0.0217	0.0021	5.2e-25	786617	0.1884	0.0002	0.0012	0.8594	20421	0.188	0.0016	0.0026	0.5267	20354	0.1888	-0.0009	0.0017	0.5997	20316	0.1898	0.0014	0.003	0.6333	20387	0.1893	0.0031	0.0018	0.08951	20043	0.1895	0.0026	0.0019	0.1616	20005	0.1888	0.0005	0.0018	0.792	20247	0.1888	0.0002	0.0017	0.9177	20276
5	27185904	rs4518345	A	G	0.2842	-0.0117	0.0019	1e-09	688609	0.2826	-0.0018	0.001	0.06953	22628	0.2797	-0.0029	0.0021	0.162	22555	0.2818	-0.0008	0.0014	0.548	22514	0.2825	-0.0046	0.0025	0.06839	22589	0.2827	-0.0025	0.0015	0.09413	22247	0.2825	-0.0036	0.0016	0.01931	22203	0.2817	-0.0007	0.0015	0.6065	22446	0.282	-0.0023	0.0014	0.08977	22477
2	100814858	rs4556997	A	C	0.1349	0.0197	0.0024	6.9e-17	792972	0.1373	-0.0002	0.0013	0.8937	22949	0.1359	0.0059	0.0028	0.03316	22876	0.1372	-0.0006	0.0019	0.7487	22835	0.1376	-0.0021	0.0033	0.5321	22910	0.1366	0.0001	0.002	0.9631	22568	0.1359	-0.0009	0.002	0.6738	22524	0.1369	-0.0005	0.0019	0.7957	22767	0.1369	0.0005	0.0018	0.7662	22798
2	144051398	rs4589691	C	G	0.8421	-0.0141	0.0024	4.7e-09	688253	0.8387	0.0018	0.0012	0.1414	22949	0.8401	0.0031	0.0026	0.2404	22876	0.8392	0.0028	0.0018	0.1089	22835	0.8387	0.0028	0.0031	0.3603	22910	0.8398	-0.0029	0.0019	0.1216	22568	0.8404	0.0015	0.0019	0.45	22524	0.8397	0.0023	0.0018	0.1993	22767	0.84	-0.0003	0.0017	0.8586	22798
2	416815	rs4639527	A	G	0.6988	-0.0172	0.0019	3.3e-20	691706	0.6985	0.0002	0.001	0.8282	22589	0.7015	0.0022	0.0021	0.305	22516	0.7004	0.0011	0.0014	0.462	22475	0.7002	-0.0006	0.0026	0.82	22550	0.6994	0.0012	0.0015	0.4224	22208	0.6998	0.0013	0.0016	0.4175	22164	0.7005	-0.0012	0.0015	0.4334	22407	0.7008	-0.0005	0.0014	0.698	22438
1	33776728	rs4653017	T	C	0.6818	0.0122	0.0018	4.5e-11	686378	0.6698	0.0005	0.0009	0.6085	22949	0.6714	-0.0011	0.002	0.5892	22876	0.6714	0.0014	0.0014	0.2989	22835	0.6712	0.0009	0.0024	0.7158	22910	0.671	0.0011	0.0014	0.4216	22568	0.6706	0.0011	0.0015	0.4475	22524	0.6714	0.0007	0.0014	0.6333	22767	0.6714	0.0024	0.0013	0.06496	22798
1	39591779	rs4660443	T	C	0.2218	0.0164	0.0021	6.8e-15	687234	0.2167	-0.0027	0.0011	0.01264	22949	0.2156	0.0011	0.0023	0.628	22876	0.2166	-0.0024	0.0016	0.1257	22835	0.2167	-0.0012	0.0028	0.6555	22910	0.2166	-0.0004	0.0017	0.8095	22568	0.2167	-0.0014	0.0017	0.4199	22524	0.2164	-0.0047	0.0016	0.003405	22767	0.2171	-0.0003	0.0015	0.828	22798
2	58935282	rs4671328	T	G	0.4467	0.0219	0.0017	2.2e-36	679487	0.4565	-0.0001	0.0009	0.8656	22949	0.4516	-0.0018	0.0019	0.3388	22876	0.4532	0.0001	0.0013	0.9081	22835	0.454	0.0021	0.0023	0.3539	22910	0.4545	-0.0008	0.0014	0.5804	22568	0.4542	-0.0004	0.0014	0.8025	22524	0.4531	-0.0008	0.0013	0.5598	22767	0.4524	0.0005	0.0012	0.6855	22798
6	31084639	rs4713436	T	C	0.1731	-0.0133	0.0024	1.8e-08	691213	0.1868	0.0006	0.0011	0.5942	22328	0.188	0.0031	0.0024	0.2115	22255	0.1851	0.0005	0.0016	0.7426	22214	0.1847	-0.0026	0.0029	0.3746	22289	0.1865	0.0013	0.0017	0.4712	21947	0.1876	-0.0011	0.0018	0.5351	21903	0.1873	0.001	0.0017	0.5671	22146	0.1861	0.0001	0.0016	0.9448	22177
7	3125220	rs4722398	T	C	0.1336	0.0158	0.0025	3.6e-10	692509	0.1374	0	0.0013	0.9956	22949	0.1367	-0.0001	0.0027	0.9796	22876	0.137	0	0.0018	0.9924	22835	0.1371	0.0024	0.0033	0.4602	22910	0.137	-0.0019	0.002	0.3208	22568	0.137	-0.0006	0.002	0.7638	22524	0.1369	-0.0002	0.0019	0.9292	22767	0.137	0.0025	0.0018	0.1566	22798
9	15634326	rs4740619	T	C	0.5479	0.0186	0.0016	2.3e-30	794491	0.5496	0.0011	0.0009	0.2081	22949	0.5543	0.0002	0.0019	0.9043	22876	0.5515	0.0009	0.0013	0.4615	22835	0.5499	-0.0018	0.0023	0.4347	22910	0.5507	0.0033	0.0013	0.0145	22568	0.5522	0.0028	0.0014	0.04502	22524	0.5516	-0.001	0.0013	0.4398	22767	0.5514	0.0022	0.0012	0.07595	22798
11	13331226	rs4757144	A	G	0.5878	0.0169	0.0018	5.6e-22	690082	0.5829	0.0007	0.0009	0.456	22589	0.5859	0.001	0.0019	0.5945	22516	0.5835	0.0009	0.0013	0.4904	22475	0.5809	-0.0015	0.0023	0.5161	22550	0.5833	0.0014	0.0014	0.299	22208	0.5837	0.0014	0.0014	0.3242	22164	0.5843	-0.0014	0.0013	0.3058	22407	0.5843	0.0007	0.0013	0.5747	22438
16	54255346	rs4783830	A	G	0.3074	-0.0105	0.0019	2.4e-08	675527	0.3071	0.0004	0.0009	0.693	22949	0.304	-0.0031	0.002	0.1257	22876	0.3056	0.0027	0.0014	0.04429	22835	0.3057	-0.0014	0.0024	0.5635	22910	0.3056	-0.001	0.0014	0.4862	22568	0.3055	-0.001	0.0015	0.4875	22524	0.3052	0.0002	0.0014	0.9076	22767	0.3051	-0.0002	0.0013	0.8533	22798
16	6697104	rs4786903	A	G	0.2632	-0.0125	0.002	3.5e-10	680139	0.2665	0.0003	0.001	0.7289	22949	0.2646	0.0021	0.0022	0.3442	22876	0.2654	0.0002	0.0015	0.8669	22835	0.266	-0.0011	0.0026	0.6643	22910	0.2657	0.0021	0.0016	0.1866	22568	0.2656	0.0003	0.0016	0.8723	22524	0.2654	-0.0012	0.0015	0.4403	22767	0.2649	-0.0001	0.0014	0.9235	22798
18	22461398	rs4800191	C	G	0.6369	0.0103	0.0017	2.5e-09	785353	0.6405	0	0.0009	0.9677	22949	0.6432	0.0013	0.002	0.5071	22876	0.642	-0.0003	0.0013	0.8334	22835	0.6414	0.0014	0.0024	0.5621	22910	0.6414	0.0006	0.0014	0.6821	22568	0.6408	-0.0005	0.0014	0.7146	22524	0.6422	-0.0006	0.0014	0.6388	22767	0.6417	-0.0005	0.0013	0.671	22798
18	52628923	rs4801117	A	C	0.3676	0.0104	0.0018	4.6e-09	689905	0.3777	-0.0001	0.0009	0.9009	22949	0.3749	0.0003	0.0019	0.8815	22876	0.3762	-0.002	0.0013	0.127	22835	0.3767	-0.0002	0.0023	0.9345	22910	0.3772	0	0.0014	0.9968	22568	0.3768	0.0028	0.0014	0.04854	22524	0.3759	0.0007	0.0013	0.6116	22767	0.3757	-0.001	0.0013	0.4324	22798
20	2815715	rs4813619	T	G	0.5101	-0.0108	0.0018	2.3e-09	622760	0.5248	0.0009	0.0009	0.3	22949	0.53	0	0.0019	0.9948	22876	0.5278	0.0002	0.0013	0.8587	22835	0.5275	0.0014	0.0023	0.5318	22910	0.5278	0.0017	0.0013	0.2089	22568	0.5284	0.0014	0.0014	0.3277	22524	0.5287	0.0028	0.0013	0.0315	22767	0.528	0.0018	0.0012	0.1431	22798
21	42629895	rs4818225	A	G	0.3394	-0.0117	0.0018	2.3e-10	688274	0.3513	0.0001	0.0009	0.8757	22949	0.3486	0.0006	0.002	0.7548	22876	0.3495	-0.0005	0.0013	0.7158	22835	0.3506	-0.0013	0.0024	0.5931	22910	0.3499	-0.0012	0.0014	0.3801	22568	0.3508	-0.0009	0.0014	0.5349	22524	0.3494	-0.0009	0.0014	0.5067	22767	0.3495	-0.0008	0.0013	0.5182	22798
22	40604945	rs4820408	T	G	0.408	0.0151	0.0017	2.1e-19	794185	0.4016	0.0014	0.0009	0.1098	22949	0.3975	0.004	0.0019	0.03893	22876	0.3993	0.0013	0.0013	0.3071	22835	0.3993	-0.0019	0.0023	0.415	22910	0.3994	0.0007	0.0014	0.585	22568	0.3991	0.0019	0.0014	0.1801	22524	0.399	0.0003	0.0013	0.7926	22767	0.3995	-0.0002	0.0013	0.8465	22798
2	104159785	rs4851029	T	G	0.4753	-0.0121	0.0017	1.7e-12	689752	0.4828	0.0025	0.0009	0.004161	22589	0.4785	0.0027	0.0019	0.1459	22516	0.4797	0.0008	0.0013	0.5306	22475	0.4812	0.0049	0.0023	0.03128	22550	0.4804	0.0019	0.0013	0.1525	22208	0.4807	0.0004	0.0014	0.7808	22164	0.479	0.0017	0.0013	0.1833	22407	0.4787	0.0024	0.0012	0.04575	22438
3	94036952	rs4857329	A	G	0.4774	0.0202	0.0017	5.3e-32	692215	0.4809	0.0002	0.0009	0.8333	22949	0.4756	-0.0028	0.0019	0.1289	22876	0.4786	0	0.0013	0.9812	22835	0.4796	-0.001	0.0022	0.6656	22910	0.478	0.0003	0.0013	0.8128	22568	0.4775	0	0.0014	0.9986	22524	0.4774	0.0002	0.0013	0.887	22767	0.4776	0.0007	0.0012	0.5522	22798
3	20441050	rs4858193	T	C	0.7221	0.0129	0.0019	1.6e-11	686850	0.7209	0.0001	0.001	0.8933	22589	0.7233	-0.0004	0.0021	0.8571	22876	0.7221	-0.0008	0.0014	0.5575	22835	0.7215	-0.0008	0.0025	0.7395	22910	0.7217	-0.0031	0.0015	0.03695	22568	0.721	0.0004	0.0016	0.7931	22524	0.7228	-0.0023	0.0015	0.1083	22767	0.7227	-0.0014	0.0014	0.3233	22798
4	130731284	rs4864201	T	C	0.3531	0.0141	0.0017	1.5e-16	795263	0.3519	0.0004	0.0009	0.6661	22757	0.3486	0.0017	0.002	0.3828	22684	0.3511	0.002	0.0013	0.1364	22643	0.3515	0.0029	0.0024	0.2105	22718	0.3499	0.0014	0.0014	0.3036	22376	0.349	0.0028	0.0014	0.05103	22332	0.3503	0.0014	0.0014	0.2893	22575	0.3499	0.001	0.0013	0.4478	22606
10	133992689	rs4880341	T	C	0.5606	-0.0118	0.0017	1.1e-11	689012	0.5646	-0.0001	0.0009	0.9496	21868	0.5683	0.0042	0.002	0.0337	21795	0.5667	-0.0005	0.0013	0.7004	21757	0.5658	-0.0036	0.0024	0.1267	21829	0.5668	0.0006	0.0014	0.6484	21487	0.5661	-0.0003	0.0014	0.8613	21443	0.5671	-0.0006	0.0014	0.6414	21687	0.5671	0.0013	0.0013	0.2981	21717
15	27040082	rs4906908	T	G	0.4747	-0.0103	0.0017	2.5e-09	691345	0.4751	-0.0007	0.0009	0.4403	22589	0.4705	-0.0036	0.0019	0.05378	22516	0.473	-0.0008	0.0013	0.5348	22475	0.4744	-0.0021	0.0023	0.3435	22550	0.4729	-0.0006	0.0013	0.6322	22208	0.4727	0.0002	0.0014	0.8837	22164	0.4718	-0.0015	0.0013	0.2413	22407	0.4723	-0.0014	0.0012	0.255	22438
11	28742220	rs491711	A	C	0.684	0.0115	0.0019	1.1e-09	685113	0.687	0.0007	0.0009	0.4829	22949	0.6895	0.0024	0.002	0.2452	22876	0.6882	0.0009	0.0014	0.5245	22835	0.6875	0.0038	0.0024	0.1188	22910	0.6884	0.0037	0.0015	0.01202	22568	0.6882	0.002	0.0015	0.1906	22524	0.6887	-0.0007	0.0014	0.6407	22767	0.6884	0.0012	0.0013	0.3808	22798
11	8639200	rs4929923	T	C	0.3624	-0.0181	0.0017	7.2e-27	794933	0.3741	-0.0006	0.0009	0.5262	22949	0.3705	-0.0017	0.0019	0.3677	22876	0.372	-0.0002	0.0013	0.8962	22835	0.3728	-0.0007	0.0023	0.7488	22910	0.3726	-0.0006	0.0014	0.6721	22568	0.3724	0.0009	0.0014	0.5186	22524	0.3722	-0.0007	0.0013	0.5927	22767	0.3715	-0.0006	0.0013	0.6508	22798
11	132641959	rs4936175	T	C	0.5555	-0.0122	0.0017	1.4e-12	692569	0.5714	-0.0007	0.0009	0.4303	22949	0.5756	-0.0011	0.0019	0.5618	22876	0.5739	0.0006	0.0013	0.6491	22835	0.5734	-0.0018	0.0023	0.4364	22910	0.5737	-0.0009	0.0014	0.4852	22568	0.5733	-0.0003	0.0014	0.8548	22524	0.5744	-0.0018	0.0013	0.1614	22767	0.5742	-0.0005	0.0012	0.7087	22798
11	112826709	rs4937870	A	G	0.6828	0.0109	0.0019	8.8e-09	683154	0.674	0.0009	0.001	0.3596	22949	0.6774	-0.0031	0.0021	0.1315	22876	0.6758	-0.0001	0.0014	0.9366	22835	0.6755	0	0.0025	0.9914	22910	0.6741	0.0004	0.0015	0.8084	22568	0.6742	-0.0006	0.0015	0.6797	22524	0.675	0.0007	0.0014	0.5983	22767	0.6754	-0.0012	0.0013	0.3787	22798
2	46957845	rs4952843	A	G	0.6193	0.0131	0.0018	6.8e-14	692482	0.6119	-0.0024	0.0009	0.006268	22589	0.6152	-0.0005	0.0019	0.7877	22516	0.6136	-0.0029	0.0013	0.02652	22475	0.6129	-0.0015	0.0023	0.5033	22550	0.6136	-0.0036	0.0014	0.008478	22208	0.6129	-0.0021	0.0014	0.1403	22164	0.6142	-0.0012	0.0013	0.3682	22407	0.6137	-0.0028	0.0013	0.02379	22438
2	137435455	rs4954638	A	C	0.7508	0.0118	0.002	2.9e-09	689971	0.7281	-0.0001	0.001	0.9378	22949	0.7309	0.0025	0.0021	0.2434	22876	0.7304	-0.0005	0.0014	0.7244	22835	0.7301	-0.0005	0.0025	0.8369	22910	0.7298	-0.0014	0.0015	0.3662	22568	0.7304	-0.0011	0.0015	0.4691	22524	0.7294	-0.0012	0.0014	0.4119	22767	0.73	0.0001	0.0014	0.9459	22798
17	61616959	rs4968656	A	G	0.6784	-0.0116	0.0019	8.2e-10	675153	0.6805	0.0019	0.0009	0.04081	22949	0.6844	0.0007	0.002	0.7216	22876	0.6827	0.0027	0.0014	0.04606	22835	0.6826	0.0031	0.0024	0.1965	22910	0.6821	0.0013	0.0014	0.3514	22568	0.6828	0.0014	0.0015	0.3534	22524	0.6828	0.0011	0.0014	0.4453	22767	0.6826	0.0027	0.0013	0.03882	22798
14	29680331	rs4981693	A	G	0.771	0.0206	0.002	6.9e-24	689120	0.7517	-0.0007	0.001	0.475	22949	0.753	0.0004	0.0022	0.86	22876	0.7527	-0.001	0.0015	0.5094	22835	0.752	-0.0005	0.0026	0.849	22910	0.7519	-0.0031	0.0016	0.04912	22568	0.7513	0.0002	0.0016	0.8986	22524	0.7522	-0.0032	0.0015	0.0357	22767	0.753	-0.0021	0.0014	0.1414	22798
17	21261560	rs4986044	T	C	0.4687	-0.0164	0.0016	3.3e-23	787219	0.4716	-0.0006	0.0009	0.5301	22949	0.4693	0.0004	0.0019	0.8408	22876	0.4699	-0.0004	0.0013	0.7654	22835	0.4701	-0.0018	0.0023	0.4317	22910	0.4695	-0.0005	0.0014	0.7038	22568	0.4702	-0.0013	0.0014	0.3477	22524	0.4688	-0.003	0.0013	0.02043	22767	0.4686	-0.0022	0.0012	0.07247	22798
3	62711674	rs538579	C	G	0.3228	0.0137	0.0019	1.3e-13	688452	0.3172	0.0001	0.0009	0.875	22949	0.3143	0.0024	0.002	0.2296	22876	0.3159	0.0007	0.0014	0.6096	22835	0.3159	0.0036	0.0024	0.1336	22910	0.3162	0.0009	0.0014	0.5501	22568	0.3154	0.0006	0.0015	0.6735	22524	0.3151	-0.0008	0.0014	0.5744	22767	0.3147	0.0009	0.0013	0.512	22798
1	177889480	rs543874	A	G	0.8048	-0.0475	0.002	1.2e-122	795504	0.8031	-0.0008	0.0011	0.459	22949	0.8059	0.0029	0.0024	0.2187	22876	0.8045	-0.0005	0.0016	0.7471	22835	0.8041	-0.0045	0.0028	0.1135	22910	0.804	-0.0002	0.0017	0.8954	22568	0.8043	0.0004	0.0017	0.8336	22524	0.805	-0.0002	0.0016	0.8869	22767	0.8053	-0.0011	0.0015	0.4596	22798
18	39644247	rs559231	T	G	0.3956	0.0135	0.0018	2.4e-14	685154	0.4075	-0.0013	0.0009	0.1608	22949	0.4048	-0.0001	0.002	0.9552	22876	0.4063	-0.0027	0.0013	0.04309	22835	0.4067	-0.0042	0.0023	0.07171	22910	0.4059	-0.001	0.0014	0.4653	22568	0.4054	-0.0002	0.0014	0.8861	22524	0.4059	-0.0028	0.0014	0.03658	22767	0.4056	-0.002	0.0013	0.1264	22798
22	32211412	rs5749334	A	C	0.4738	-0.0096	0.0018	4.2e-08	689618	0.4681	-0.0005	0.0009	0.6086	22949	0.4633	-0.0003	0.002	0.8939	22876	0.4657	-0.0005	0.0013	0.6898	22835	0.4655	-0.0007	0.0024	0.7599	22910	0.4666	-0.0003	0.0014	0.846	22568	0.4661	-0.0005	0.0015	0.7323	22524	0.4657	-0.0001	0.0014	0.9198	22767	0.4653	-0.0011	0.0013	0.3952	22798
10	99769388	rs577525	T	C	0.4324	-0.0166	0.0017	9.7e-22	690616	0.4391	-0.0004	0.0009	0.6201	22949	0.4345	0.0004	0.0019	0.846	22876	0.4365	-0.0001	0.0013	0.9111	22835	0.438	-0.0001	0.0023	0.9551	22910	0.4379	-0.0002	0.0014	0.8718	22568	0.4367	0.0003	0.0014	0.8028	22524	0.4365	-0.0002	0.0013	0.8989	22767	0.4362	-0.0002	0.0012	0.8918	22798
11	69445173	rs592483	T	C	0.5716	-0.0147	0.0017	2e-18	781871	0.5758	0.0009	0.0009	0.3538	22420	0.5788	0.0009	0.002	0.6555	22347	0.5762	0.0014	0.0013	0.2936	22306	0.5759	0.0003	0.0024	0.9016	22381	0.5768	0.0025	0.0014	0.07559	22039	0.5771	0.0038	0.0015	0.009841	21995	0.5776	0.0024	0.0014	0.07761	22238	0.5763	0.0015	0.0013	0.2563	22269
20	25195509	rs6050446	A	G	0.02999	-0.0343	0.0047	4.4e-13	766287	0.0333	-0.006	0.0028	0.02992	21682	0.0327	0.0044	0.006	0.4641	21642	0.0332	-0.0073	0.004	0.06845	21622	0.0331	-0.0043	0.0071	0.5432	21651	0.0333	-0.0043	0.0042	0.3043	21335	0.0333	0.0022	0.0043	0.6133	21311	0.033	-0.0071	0.0041	0.08522	21529	0.0333	-0.0098	0.0039	0.01127	21628
12	18789007	rs621042	A	C	0.451	-0.0107	0.0017	6.3e-10	689121	0.4584	0.0001	0.0009	0.8731	22949	0.4536	0.001	0.0019	0.59	22876	0.4552	-0.001	0.0013	0.4283	22835	0.4554	0.0023	0.0023	0.3018	22910	0.457	0.0003	0.0014	0.8005	22568	0.4566	0.001	0.0014	0.4713	22524	0.4553	0.0004	0.0013	0.786	22767	0.4551	-0.0004	0.0012	0.727	22798
5	95728898	rs6235	C	G	0.7298	-0.0175	0.0019	1.5e-19	691708	0.7299	-0.0004	0.001	0.6784	22949	0.7331	-0.0008	0.0021	0.7001	22876	0.731	-0.002	0.0014	0.1595	22835	0.7298	-0.0015	0.0025	0.5617	22910	0.7298	0.0009	0.0015	0.5515	22568	0.7306	0.0014	0.0016	0.3808	22524	0.7313	-0.0025	0.0015	0.08933	22767	0.7306	-0.0014	0.0014	0.3074	22798
11	27679916	rs6265	T	C	0.1951	-0.0412	0.0021	1e-86	795458	0.1929	-0.0006	0.0011	0.6092	22949	0.191	-0.0037	0.0024	0.1184	22876	0.1916	-0.0013	0.0016	0.426	22835	0.1914	-0.0001	0.0028	0.9763	22910	0.1917	-0.0009	0.0017	0.5972	22568	0.1915	-0.0015	0.0017	0.3908	22524	0.1912	-0.0028	0.0016	0.08419	22767	0.1914	-0.0009	0.0015	0.5556	22798
13	76386075	rs629443	T	G	0.2501	0.0116	0.0019	1.4e-09	790044	0.2484	0.0014	0.001	0.1707	22949	0.2464	0.0013	0.0022	0.5457	22876	0.2473	0.0013	0.0015	0.3802	22835	0.248	-0.0008	0.0026	0.7709	22910	0.2478	0.0023	0.0015	0.1422	22568	0.248	0.0008	0.0016	0.6127	22524	0.2467	-0.0003	0.0015	0.8533	22767	0.247	0.001	0.0014	0.4695	22798
10	34826420	rs638053	A	C	0.5929	-0.01	0.0018	1.3e-08	690698	0.5844	-0.0002	0.0009	0.8426	22949	0.5867	-0.0019	0.0019	0.3377	22876	0.5846	-0.0012	0.0013	0.3446	22835	0.5827	-0.0009	0.0023	0.713	22910	0.5842	0.0013	0.0014	0.3373	22568	0.5838	-0.0002	0.0014	0.9024	22524	0.5862	-0.0014	0.0013	0.3059	22767	0.5857	0.0005	0.0013	0.6813	22798
3	181329682	rs6443750	T	C	0.1932	-0.0148	0.0021	3.2e-12	776837	0.1885	0.0015	0.0016	0.3445	13583	0.1856	-0.0021	0.0034	0.5417	13560	0.1868	-0.0004	0.0023	0.8494	13510	0.1882	-0.0061	0.004	0.1278	13560	0.1871	0.0017	0.0024	0.476	13226	0.1874	0.0026	0.0025	0.2909	13215	0.1867	-0.0006	0.0023	0.7984	13433	0.1864	0.0023	0.0022	0.2927	13477
4	28561990	rs6448587	A	C	0.8109	0.0167	0.0023	2.3e-13	691097	0.8063	-0.0012	0.0011	0.2541	22949	0.8066	-0.0019	0.0024	0.4112	22876	0.8065	-0.0005	0.0016	0.7563	22835	0.8063	-0.0038	0.0028	0.1813	22910	0.8063	-0.0034	0.0017	0.0405	22568	0.8061	-0.002	0.0017	0.2449	22524	0.8066	0	0.0016	0.9892	22767	0.8064	-0.0012	0.0015	0.4235	22798
3	135926622	rs645040	T	G	0.7762	0.0171	0.002	2.5e-18	795579	0.7782	0.0003	0.001	0.7645	22949	0.7816	-0.0007	0.0023	0.7669	22876	0.7793	-0.0007	0.0015	0.6579	22835	0.7787	-0.0004	0.0027	0.8861	22910	0.7786	-0.001	0.0016	0.5357	22568	0.7797	-0.0019	0.0017	0.2595	22524	0.7791	0.001	0.0016	0.5296	22767	0.7794	-0.001	0.0015	0.5161	22798
7	2103668	rs6461115	A	G	0.7715	0.0144	0.0019	1.2e-13	791735	0.757	-0.0016	0.001	0.1291	22949	0.7586	0.0008	0.0022	0.7068	22876	0.7583	-0.0025	0.0015	0.09025	22835	0.7582	-0.0052	0.0027	0.05172	22910	0.7573	-0.0027	0.0016	0.09302	22568	0.7577	-0.0019	0.0016	0.2439	22524	0.7581	-0.0017	0.0015	0.2761	22767	0.7586	-0.0012	0.0014	0.3983	22798
8	62117973	rs6471941	A	G	0.1684	0.0156	0.0021	3.1e-13	793986	0.1765	-0.0002	0.0011	0.8654	22589	0.1753	0.0017	0.0025	0.4954	22516	0.1767	-0.002	0.0017	0.2391	22475	0.1771	-0.0016	0.003	0.5966	22550	0.1762	0.0016	0.0018	0.3516	22208	0.1764	-0.0009	0.0018	0.6075	22164	0.1764	-0.0018	0.0017	0.303	22407	0.1761	0.0016	0.0016	0.3188	22438
10	65315231	rs6479905	A	G	0.526	-0.013	0.0017	3.7e-14	692322	0.5212	-0.0008	0.0009	0.3334	22949	0.516	-0.0021	0.0019	0.2653	22876	0.519	0.0003	0.0013	0.8157	22835	0.5205	0.0022	0.0022	0.3293	22910	0.5194	-0.0002	0.0013	0.8802	22568	0.5191	-0.0019	0.0014	0.1675	22524	0.5185	0.0003	0.0013	0.8098	22767	0.5186	-0.0001	0.0012	0.9025	22798
16	49011249	rs6500208	A	G	0.2006	0.014	0.002	4.1e-12	781931	0.1988	0.0004	0.0011	0.7188	22949	0.1967	-0.0055	0.0024	0.01998	22876	0.1977	0.0011	0.0016	0.4915	22835	0.1976	-0.0001	0.0028	0.9658	22910	0.1981	0.0005	0.0017	0.7696	22568	0.1974	-0.0005	0.0017	0.765	22524	0.1971	0.0008	0.0016	0.6401	22767	0.1971	0.0003	0.0015	0.858	22798
20	62691550	rs6512302	C	G	0.7511	0.0142	0.002	2.1e-12	686053	0.738	0.0005	0.001	0.6604	22504	0.7396	-0.0025	0.0023	0.2692	22433	0.74	0.0019	0.0015	0.2081	22390	0.7395	-0.0015	0.0027	0.5844	22465	0.739	0.0007	0.0016	0.668	22123	0.739	0	0.0017	0.9801	22081	0.7396	0.0024	0.0016	0.1298	22324	0.7412	0.0008	0.0015	0.5887	22354
2	59307725	rs6545714	A	G	0.6139	-0.0191	0.0017	9.1e-31	793368	0.6162	0.0004	0.0009	0.6731	22949	0.6186	0.0028	0.0019	0.1392	22876	0.6175	-0.0015	0.0013	0.2386	22835	0.6165	0.0027	0.0023	0.2354	22910	0.6174	0.0005	0.0014	0.7185	22568	0.6174	0.0003	0.0014	0.8052	22524	0.618	-0.0004	0.0013	0.7437	22767	0.6176	0.0021	0.0013	0.09857	22798
3	88199298	rs6551278	T	C	0.1471	-0.0181	0.0022	7.2e-16	794975	0.1517	0.0001	0.0012	0.9636	22829	0.1503	0.0026	0.0026	0.3241	22760	0.1512	0.0011	0.0018	0.5447	22718	0.1512	-0.001	0.0031	0.7407	22793	0.1509	-0.0017	0.0019	0.3736	22450	0.1504	-0.0032	0.0019	0.09186	22407	0.1506	0.0002	0.0018	0.9139	22651	0.1502	-0.0007	0.0017	0.6633	22677
5	176527577	rs6556301	T	G	0.3596	-0.0111	0.0018	4.1e-10	734744	0.3562	0.0005	0.0009	0.6045	22445	0.3533	0.0019	0.002	0.3534	22379	0.3542	0.0001	0.0014	0.9182	22367	0.3545	0.0013	0.0024	0.5978	22407	0.3557	0.0015	0.0014	0.314	22091	0.3559	-0.0003	0.0015	0.8309	22065	0.3544	0.0004	0.0014	0.7556	22280	0.3539	-0.0005	0.0013	0.7143	22374
1	49589847	rs657452	A	G	0.3784	0.0188	0.0017	7.2e-29	767846	0.3918	-0.0013	0.0009	0.1423	22757	0.3887	-0.0054	0.0019	0.005857	22684	0.39	-0.0009	0.0013	0.4709	22643	0.3905	-0.001	0.0023	0.6544	22718	0.3897	-0.0004	0.0014	0.7899	22376	0.3897	-0.0013	0.0014	0.375	22332	0.3895	-0.0015	0.0013	0.2649	22575	0.3895	-0.0001	0.0013	0.9626	22606
1	151018861	rs6587552	A	G	0.2409	0.0173	0.002	1.6e-17	689723	0.2473	-0.0033	0.001	0.0009799	23358	0.2472	-0.0015	0.0022	0.5043	23289	0.2465	-0.0036	0.0015	0.01325	23247	0.2468	-0.0049	0.0026	0.06202	23322	0.2467	-0.0026	0.0016	0.09107	22979	0.2475	-0.0024	0.0016	0.1381	22936	0.2462	-0.0037	0.0015	0.0147	23180	0.2456	-0.0012	0.0014	0.4173	23206
11	56914157	rs6591407	A	C	0.1861	-0.0118	0.0021	1.9e-08	794246	0.1924	0.0001	0.0011	0.9129	23358	0.1917	0.0005	0.0024	0.8326	23289	0.192	0.0001	0.0016	0.9364	23247	0.1918	0.0015	0.0028	0.5905	23322	0.1922	0.0026	0.0017	0.123	22979	0.1929	0.0001	0.0017	0.9436	22936	0.1915	0.0002	0.0016	0.8809	23180	0.1918	-0.0007	0.0015	0.6494	23206
1	96322205	rs6593688	A	G	0.6267	-0.0137	0.0018	8.6e-15	691779	0.6305	0.001	0.0009	0.271	22949	0.6354	0.0008	0.0019	0.6901	22876	0.6329	0.0019	0.0013	0.1529	22835	0.6318	-0.0007	0.0023	0.777	22910	0.6315	0.0003	0.0014	0.8552	22568	0.6323	0.0001	0.0014	0.9433	22524	0.6331	0.0011	0.0013	0.4185	22767	0.6327	0.0032	0.0013	0.01097	22798
18	57838401	rs663129	A	G	0.2301	0.0545	0.0019	1.6e-178	788948	0.2455	0.002	0.001	0.04899	22949	0.2444	0.001	0.0022	0.6463	22876	0.2449	0.0018	0.0015	0.2118	22835	0.246	0.0086	0.0026	0.0009207	22910	0.2451	0.0035	0.0015	0.02473	22568	0.2459	0.0014	0.0016	0.3815	22524	0.2441	0.002	0.0015	0.1748	22767	0.2438	0.0021	0.0014	0.1339	22798
1	154989595	rs6673081	T	C	0.4466	0.01	0.0018	1.8e-08	677818	0.4324	0.0004	0.0009	0.6651	22949	0.4299	0.0005	0.002	0.7968	22876	0.4312	0.0005	0.0013	0.6912	22835	0.4317	0.0009	0.0023	0.7122	22910	0.4336	0.0021	0.0014	0.1345	22568	0.4343	0.0003	0.0014	0.8329	22524	0.4321	-0.0003	0.0013	0.8395	22767	0.4316	0.0005	0.0013	0.6981	22798
1	23299906	rs6692586	A	G	0.168	0.0192	0.0023	1.1e-16	690921	0.1722	0.0006	0.0012	0.5852	22397	0.1709	-0.003	0.0025	0.2318	22324	0.1718	0.0011	0.0017	0.5116	22283	0.1729	-0.0024	0.003	0.4211	22358	0.1713	0.0001	0.0018	0.9622	22016	0.1704	-0.0038	0.0019	0.044	21972	0.1719	0.0022	0.0018	0.211	22215	0.1713	-0.001	0.0017	0.5452	22246
22	50637922	rs6712	C	G	0.1368	0.0138	0.0025	4.4e-08	688469	0.1423	-0.0019	0.0013	0.1407	21988	0.1411	0.0001	0.0028	0.9669	21923	0.1423	-0.0016	0.0019	0.3879	21882	0.1423	-0.008	0.0033	0.01604	21952	0.1427	-0.0008	0.002	0.7054	21613	0.1431	-0.0017	0.0021	0.4062	21583	0.1418	-0.002	0.0019	0.3058	21811	0.1421	-0.0025	0.0018	0.1706	21842
2	207925963	rs6734537	T	C	0.8029	-0.0133	0.0022	1e-09	687293	0.7907	0.0002	0.0011	0.8476	21591	0.7925	0.0023	0.0024	0.3387	21519	0.7911	0.0016	0.0016	0.3156	21477	0.791	-0.0011	0.0028	0.7103	21552	0.7928	0.0001	0.0017	0.9737	21210	0.793	-0.0016	0.0018	0.3489	21166	0.7924	0.0012	0.0016	0.468	21409	0.7923	0.001	0.0015	0.5114	21441
3	196088464	rs6764533	A	G	0.359	0.0116	0.0018	1.4e-10	690832	0.353	-0.0005	0.001	0.6314	21123	0.3507	0.0047	0.0021	0.02316	21413	0.3519	-0.0027	0.0014	0.05039	21369	0.353	0.0005	0.0025	0.8274	21084	0.3512	-0.0011	0.0015	0.4621	21102	0.3511	0.0012	0.0015	0.4399	21060	0.3509	-0.0018	0.0014	0.2097	20943	0.3515	-0.0014	0.0013	0.2892	20974
3	182312152	rs6772756	A	G	0.6628	0.0104	0.0019	4e-08	681709	0.6649	0	0.0011	0.9991	19711	0.6694	0.0018	0.0023	0.4442	20024	0.6663	0.0004	0.0016	0.7832	19974	0.6651	-0.0039	0.0028	0.1662	19676	0.6666	-0.0015	0.0016	0.3609	19697	0.6676	-0.0008	0.0017	0.6262	19661	0.667	-0.0019	0.0016	0.2362	19540	0.6673	-0.0006	0.0015	0.7014	19584
3	80649139	rs6781254	T	C	0.3034	0.0112	0.0018	4.9e-10	777021	0.304	-0.0011	0.0009	0.2246	22949	0.3018	-0.003	0.002	0.1469	22876	0.3023	-0.0009	0.0014	0.5283	22835	0.3031	-0.0013	0.0024	0.6077	22910	0.3031	0.0002	0.0015	0.9079	22568	0.3037	-0.0009	0.0015	0.5358	22524	0.3023	-0.0012	0.0014	0.3945	22767	0.3024	-0.0027	0.0013	0.04509	22798
3	81874009	rs6792696	A	G	0.3476	0.0104	0.0017	6.6e-10	791777	0.3503	0.0002	0.0009	0.8471	22949	0.3481	0.004	0.002	0.04363	22876	0.349	0.001	0.0013	0.4619	22835	0.3495	-0.006	0.0023	0.01017	22910	0.3495	0	0.0014	0.9794	22568	0.3504	-0.0012	0.0014	0.4147	22524	0.3486	-0.0007	0.0014	0.5865	22767	0.3482	0.0003	0.0013	0.8381	22798
3	25106437	rs6804842	A	G	0.428	-0.0156	0.0017	3.6e-21	789179	0.4245	0.0009	0.0009	0.3264	22589	0.4202	0.0032	0.0019	0.08657	22876	0.4225	0	0.0013	0.998	22835	0.4227	0.0053	0.0023	0.01862	22910	0.4224	0.0011	0.0013	0.4088	22568	0.4215	0.0014	0.0014	0.3097	22524	0.4213	0.0008	0.0013	0.5544	22767	0.4217	-0.0001	0.0012	0.9474	22798
3	156862041	rs6809307	T	C	0.2639	0.0124	0.002	3.9e-10	691636	0.2483	-0.0022	0.001	0.02603	22949	0.2456	0.0002	0.0022	0.9119	22876	0.2472	-0.0023	0.0015	0.11	22835	0.2476	-0.0047	0.0026	0.07367	22910	0.2476	-0.0019	0.0015	0.2146	22568	0.2472	-0.0016	0.0016	0.3282	22524	0.2473	-0.0015	0.0015	0.3212	22767	0.2473	-0.0012	0.0014	0.4083	22798
4	52772984	rs6812882	T	C	0.7288	-0.0113	0.0019	2.5e-09	690675	0.7146	-0.0007	0.001	0.4775	22949	0.7189	-0.0009	0.0021	0.6566	22876	0.7158	-0.0013	0.0014	0.3537	22835	0.7148	0.001	0.0025	0.6882	22910	0.716	0.0014	0.0015	0.361	22568	0.7176	0.0001	0.0015	0.9287	22524	0.7166	-0.0002	0.0014	0.9016	22767	0.7168	-0.0019	0.0014	0.1581	22798
4	25423538	rs6841761	T	G	0.5252	-0.0131	0.0016	6.4e-16	793477	0.5335	0.0006	0.0009	0.4978	22949	0.5365	0.0047	0.0019	0.01212	22876	0.5351	0	0.0013	0.9776	22835	0.5336	-0.0004	0.0023	0.8504	22910	0.5355	-0.0004	0.0013	0.7732	22568	0.5356	0.0009	0.0014	0.511	22524	0.5359	0.0025	0.0013	0.05201	22767	0.5357	-0.0014	0.0012	0.2656	22798
8	10761585	rs6985109	A	G	0.5338	-0.0177	0.0017	1.5e-26	793993	0.5317	-0.0022	0.0009	0.01059	22949	0.5353	-0.0008	0.0019	0.6588	22876	0.5346	-0.0026	0.0013	0.04262	22835	0.5335	-0.0019	0.0023	0.4103	22910	0.5335	-0.0008	0.0013	0.5625	22568	0.5333	-0.0002	0.0014	0.8973	22524	0.5347	-0.0024	0.0013	0.06968	22767	0.5357	-0.0017	0.0012	0.1693	22798
9	109072075	rs7024334	T	G	0.2258	0.0138	0.002	3.1e-12	782431	0.2305	-0.002	0.001	0.0507	22949	0.2279	0.0015	0.0022	0.502	22876	0.2286	-0.0023	0.0015	0.1226	22835	0.2284	-0.0013	0.0027	0.6244	22910	0.2293	-0.0024	0.0016	0.1278	22568	0.2291	-0.0006	0.0016	0.6989	22524	0.2285	-0.0021	0.0015	0.1824	22767	0.228	-0.0012	0.0015	0.4236	22798
9	103088321	rs7025938	C	G	0.6813	-0.0166	0.0019	3.7e-19	691581	0.6633	0.0005	0.0009	0.5637	22373	0.6653	0.0007	0.002	0.7137	22300	0.664	0.0027	0.0013	0.04183	22259	0.6634	0.002	0.0024	0.3951	22334	0.6653	0.0002	0.0014	0.8962	22246	0.6652	-0.0003	0.0015	0.8519	22202	0.6649	0.0021	0.0014	0.1283	22191	0.6647	0.0011	0.0013	0.3866	22222
10	21821274	rs7084454	A	G	0.335	0.0193	0.0019	4e-25	678564	0.3309	0.0011	0.0009	0.2214	22949	0.329	0.003	0.002	0.1379	22876	0.3294	-0.0011	0.0014	0.426	22835	0.3296	0.0044	0.0024	0.06844	22910	0.3299	0.0015	0.0014	0.305	22568	0.3302	0.0014	0.0015	0.345	22524	0.3297	-0.001	0.0014	0.4848	22767	0.3291	0.0025	0.0013	0.05723	22798
11	65594820	rs7102454	T	C	0.6565	-0.0158	0.0018	2.4e-18	691134	0.6578	-0.0001	0.0009	0.947	22949	0.6611	0.002	0.002	0.3045	22876	0.6599	0.001	0.0013	0.453	22835	0.6598	0.0024	0.0024	0.3053	22910	0.6599	0.0023	0.0014	0.09733	22568	0.6598	0.0026	0.0015	0.07294	22524	0.6605	-0.0007	0.0014	0.599	22767	0.6601	0.0016	0.0013	0.2016	22798
11	78040259	rs7117238	A	G	0.168	-0.0131	0.0022	2.5e-09	788879	0.1739	-0.004	0.0012	0.0004583	22949	0.1712	-0.0039	0.0025	0.1162	22876	0.1731	-0.0047	0.0017	0.004631	22835	0.1739	-0.005	0.003	0.09604	22910	0.1727	-0.0005	0.0018	0.784	22568	0.1715	-0.0032	0.0018	0.08506	22524	0.1728	-0.0032	0.0017	0.06068	22767	0.1722	-0.0019	0.0016	0.2456	22798
11	47529947	rs7124681	A	C	0.4133	0.0263	0.0016	3.2e-58	795474	0.4083	-0.0009	0.0009	0.3125	22949	0.4037	-0.003	0.0019	0.1217	22876	0.4065	-0.0036	0.0013	0.005444	22835	0.4065	-0.001	0.0023	0.6548	22910	0.4082	-0.0011	0.0014	0.4327	22568	0.407	-0.0018	0.0014	0.1955	22524	0.4061	-0.0017	0.0013	0.1869	22767	0.4063	-0.0015	0.0012	0.2251	22798
12	50247468	rs7138803	A	G	0.3772	0.03	0.0017	2.3e-71	795588	0.3821	-0.0014	0.0009	0.1288	22949	0.3797	-0.0013	0.0019	0.4931	22876	0.3799	-0.0014	0.0013	0.2653	22835	0.3814	0	0.0023	0.987	22910	0.3812	-0.0008	0.0014	0.5653	22568	0.3825	-0.0016	0.0014	0.2657	22524	0.3802	-0.0016	0.0013	0.2408	22767	0.3806	-0.0003	0.0012	0.8281	22798
14	79940383	rs7144011	T	G	0.2136	0.0282	0.002	5.2e-47	794117	0.2122	0.0001	0.0011	0.9176	22949	0.2103	0.0008	0.0023	0.7319	22876	0.211	-0.0004	0.0015	0.777	22835	0.2111	0.0011	0.0027	0.6963	22910	0.2105	-0.0007	0.0016	0.6666	22568	0.2104	0.0031	0.0017	0.06896	22524	0.2104	-0.0007	0.0016	0.6784	22767	0.2109	0.0006	0.0015	0.6984	22798
15	31877690	rs7172627	A	G	0.5281	-0.0117	0.0017	1.1e-11	690458	0.5223	-0.0011	0.0009	0.2243	22949	0.525	-0.0009	0.0019	0.6492	22876	0.5238	-0.001	0.0013	0.4509	22835	0.522	-0.0008	0.0023	0.7316	22910	0.5232	0.0002	0.0013	0.8558	22568	0.5231	0.0005	0.0014	0.7429	22524	0.5239	-0.0028	0.0013	0.03099	22767	0.5241	-0.0015	0.0012	0.2272	22798
15	46548624	rs7173441	A	T	0.402	0.0119	0.0018	1.2e-11	688952	0.4049	0.0023	0.0009	0.0109	22949	0.4016	0.0019	0.0019	0.331	22876	0.4025	0.0021	0.0013	0.09834	22835	0.4038	0.0023	0.0023	0.3144	22910	0.4042	0.0022	0.0014	0.105	22568	0.4041	0.0033	0.0014	0.01958	22524	0.4033	0.0026	0.0013	0.04975	22767	0.4028	0.0039	0.0013	0.002222	22798
15	95271404	rs7181498	T	C	0.3691	0.0163	0.0018	1e-19	690980	0.3675	0.0004	0.0009	0.6704	22949	0.3662	0.001	0.0019	0.5909	22876	0.3656	-0.0001	0.0013	0.9285	22835	0.3657	0.0001	0.0023	0.9751	22910	0.3663	0.0004	0.0014	0.7478	22568	0.3674	-0.0001	0.0014	0.9537	22524	0.3659	0.0008	0.0013	0.5435	22767	0.3653	0.0008	0.0013	0.5245	22798
16	24534662	rs7196720	T	C	0.4932	0.0129	0.0017	7.3e-14	689863	0.4777	0.0003	0.0009	0.7084	22949	0.474	-0.0034	0.0019	0.07531	22876	0.4751	-0.0005	0.0013	0.7103	22835	0.4756	0.0003	0.0023	0.9	22910	0.4759	-0.0015	0.0014	0.2575	22568	0.4763	-0.0002	0.0014	0.8629	22524	0.4748	0.0008	0.0013	0.5451	22767	0.4751	-0.0001	0.0012	0.9452	22798
16	82872628	rs7206608	C	G	0.6854	-0.0132	0.0019	1.3e-12	689058	0.6978	-0.0016	0.0009	0.08752	22949	0.7021	-0.0026	0.002	0.2048	22876	0.6995	-0.0009	0.0014	0.5086	22835	0.6982	-0.0026	0.0024	0.2819	22910	0.6992	-0.0019	0.0015	0.1832	22568	0.6993	-0.001	0.0015	0.5199	22524	0.7005	-0.0003	0.0014	0.836	22767	0.7006	-0.0003	0.0013	0.8401	22798
17	42304644	rs7222349	A	G	0.3441	0.0115	0.0018	3.3e-10	692215	0.3479	-0.0016	0.0009	0.07571	22373	0.3461	-0.0003	0.002	0.8643	22300	0.3473	-0.0026	0.0013	0.05527	22259	0.3476	-0.0047	0.0024	0.05194	22334	0.3461	-0.0031	0.0014	0.02843	22246	0.3453	-0.0002	0.0015	0.8816	22202	0.3469	-0.0011	0.0014	0.4154	22191	0.3462	-0.0016	0.0013	0.2316	22222
19	51774538	rs7249149	A	G	0.7256	0.0124	0.0019	9.3e-11	690735	0.7308	-0.0012	0.001	0.2299	22949	0.7343	0.0031	0.0021	0.148	22876	0.7322	-0.0001	0.0014	0.9534	22835	0.7317	-0.0041	0.0025	0.1078	22910	0.7318	-0.0023	0.0015	0.1317	22568	0.7319	-0.0027	0.0016	0.0872	22524	0.7332	0.0006	0.0015	0.705	22767	0.7326	-0.0009	0.0014	0.499	22798
12	17196832	rs7313220	A	G	0.4861	0.0122	0.0017	1.4e-12	689327	0.4908	-0.0004	0.0009	0.6211	22589	0.4846	-0.0012	0.0019	0.5126	22516	0.4874	0	0.0013	0.9722	22475	0.4886	-0.0011	0.0023	0.6361	22550	0.4879	0.0004	0.0014	0.7887	22208	0.4873	0.001	0.0014	0.4766	22164	0.4867	-0.0008	0.0013	0.5303	22407	0.486	0.0002	0.0012	0.8875	22438
12	89899912	rs7313924	C	G	0.7138	0.0101	0.0018	3.5e-08	785448	0.7145	-0.0006	0.001	0.5216	22949	0.7166	-0.0017	0.0021	0.4083	22876	0.715	-0.0016	0.0014	0.2415	22835	0.7145	-0.0019	0.0025	0.4507	22910	0.7158	-0.0019	0.0015	0.1996	22568	0.7148	-0.0007	0.0015	0.652	22524	0.7162	-0.0007	0.0014	0.6527	22767	0.7157	-0.0026	0.0014	0.05954	22798
13	28617708	rs7318817	T	C	0.6071	-0.0155	0.0018	2.7e-18	691917	0.6099	-0.0003	0.0009	0.7085	22757	0.6121	0.0032	0.0019	0.09041	22684	0.6114	0.0001	0.0013	0.9644	22643	0.6106	0.0017	0.0023	0.4549	22718	0.6116	0.0007	0.0014	0.6077	22376	0.6114	0.0015	0.0014	0.2907	22332	0.6116	-0.0012	0.0013	0.359	22575	0.6115	0.0011	0.0012	0.3942	22606
13	99120484	rs7334078	T	C	0.7118	0.0121	0.0019	2.2e-10	688374	0.7109	-0.0022	0.001	0.02315	22949	0.713	0.0026	0.0021	0.2163	22876	0.7115	-0.0028	0.0014	0.04456	22835	0.7122	-0.0023	0.0025	0.3557	22910	0.7123	-0.0002	0.0015	0.8833	22568	0.7124	-0.0018	0.0015	0.2377	22524	0.7127	-0.0003	0.0014	0.8414	22767	0.7121	-0.0009	0.0013	0.5111	22798
12	103699685	rs7488867	T	C	0.2639	-0.0204	0.002	8.4e-24	635746	0.258	0.0001	0.001	0.9274	22949	0.2551	0.0001	0.0021	0.9725	22876	0.2565	-0.0014	0.0014	0.3266	22835	0.2576	-0.0019	0.0026	0.4596	22910	0.2576	0.0004	0.0015	0.7721	22568	0.2567	0.0019	0.0016	0.2242	22524	0.2571	-0.0007	0.0015	0.6381	22767	0.2563	0.0003	0.0014	0.8395	22798
16	28883241	rs7498665	A	G	0.5962	-0.0271	0.0017	5.6e-60	790299	0.608	0.0012	0.001	0.2109	20915	0.6076	0.0001	0.0021	0.9447	20879	0.6087	-0.0011	0.0014	0.446	20822	0.6076	0.0015	0.0025	0.5411	20883	0.609	0.001	0.0015	0.5178	20540	0.6071	0.001	0.0015	0.5263	20508	0.6089	-0.0002	0.0014	0.9066	20749	0.6087	0.0012	0.0014	0.3628	20790
17	79049273	rs7503597	T	G	0.2934	0.0134	0.0019	2.8e-12	680766	0.3024	-0.0012	0.001	0.2442	22481	0.2993	0.002	0.0022	0.3475	22410	0.3007	-0.0015	0.0015	0.3056	22367	0.3012	-0.003	0.0026	0.2424	22442	0.3026	-0.0005	0.0015	0.7627	22100	0.3018	-0.0001	0.0016	0.9698	22058	0.3008	-0.0006	0.0015	0.7108	22301	0.2997	0.0006	0.0014	0.6619	22331
1	34283008	rs7512146	T	G	0.5084	-0.0094	0.0017	3.9e-08	688657	0.4994	0.0001	0.0009	0.8772	22757	0.494	0.0006	0.0019	0.7603	22684	0.4964	0.0004	0.0013	0.7674	22643	0.4977	-0.0032	0.0023	0.1569	22718	0.4975	0.0007	0.0014	0.606	22376	0.4969	0.0024	0.0014	0.09019	22332	0.4966	0	0.0013	0.9765	22575	0.497	0.0006	0.0012	0.6427	22606
1	2444414	rs7535528	A	G	0.3741	-0.0152	0.0018	1.4e-16	632868	0.3748	0.0005	0.0009	0.5803	22649	0.3723	0.0012	0.002	0.5406	22578	0.3736	0	0.0013	0.9944	22535	0.3737	-0.0024	0.0024	0.321	22610	0.3729	0.002	0.0014	0.16	22268	0.3732	0.0013	0.0015	0.3617	22226	0.3728	-0.002	0.0014	0.1414	22469	0.3736	0.0027	0.0013	0.03834	22499
3	42305131	rs754635	C	G	0.1127	-0.0198	0.0027	2.2e-13	690346	0.1247	-0.0014	0.0013	0.285	23358	0.124	-0.001	0.0029	0.739	23289	0.1244	-0.0025	0.0019	0.1924	23247	0.1243	-0.0034	0.0034	0.3242	23322	0.1244	0.0005	0.0021	0.812	22979	0.1248	-0.0029	0.0021	0.1769	22936	0.1241	0.001	0.002	0.6123	23180	0.1237	-0.0017	0.0019	0.368	23206
1	110082886	rs7550711	T	C	0.03058	0.0649	0.005	3.2e-38	769184	0.0333	0.0005	0.0026	0.8543	22589	0.0339	-0.0041	0.0055	0.4568	22516	0.0334	0.0038	0.0037	0.3106	22475	0.0333	0.0074	0.0067	0.2677	22550	0.033	0.0004	0.004	0.9257	22208	0.0336	0.0056	0.0041	0.1714	22164	0.0333	0.0057	0.0038	0.14	22407	0.0334	0.0065	0.0036	0.07023	22438
1	74995225	rs7551507	T	C	0.5633	-0.0184	0.0016	9.3e-30	794579	0.5632	0.0005	0.0009	0.5881	22518	0.5669	-0.0002	0.0019	0.9116	22445	0.5645	-0.0007	0.0013	0.5788	22407	0.5638	0.0027	0.0023	0.2406	22479	0.5643	-0.0005	0.0014	0.7059	22137	0.5657	0.0024	0.0014	0.08632	22093	0.5661	0.0007	0.0013	0.6086	22337	0.566	0.0007	0.0012	0.5575	22367
2	86766153	rs7557796	T	C	0.3476	0.016	0.0018	2.3e-19	692414	0.3385	-0.0013	0.0009	0.1575	22949	0.3359	0.0003	0.002	0.8748	22876	0.3357	-0.001	0.0013	0.4746	22835	0.3362	0.0015	0.0024	0.5223	22910	0.3381	0.0009	0.0014	0.546	22568	0.3378	0.0001	0.0015	0.9585	22524	0.3372	-0.0029	0.0014	0.03555	22767	0.3361	0.0004	0.0013	0.7324	22798
16	72996162	rs756717	A	G	0.3973	-0.0148	0.0017	5.4e-18	771976	0.3936	-0.0004	0.0009	0.6287	22949	0.39	-0.0019	0.002	0.3406	22876	0.3928	-0.0002	0.0013	0.8512	22835	0.3935	-0.0013	0.0024	0.5695	22910	0.3927	-0.0038	0.0014	0.00618	22568	0.3932	-0.0017	0.0014	0.234	22524	0.3914	-0.0004	0.0014	0.7564	22767	0.3925	-0.0017	0.0013	0.1981	22798
2	213413231	rs7599312	A	G	0.2652	-0.0186	0.0019	6.9e-24	780823	0.2746	0.0018	0.001	0.06721	21591	0.2733	-0.0004	0.0022	0.8519	21519	0.2738	-0.0007	0.0014	0.6089	21477	0.274	0.0009	0.0026	0.7282	21552	0.2735	0.0038	0.0015	0.01444	21210	0.2746	0.0018	0.0016	0.2524	21166	0.2726	0.0028	0.0015	0.06396	21409	0.2727	0.0012	0.0014	0.3917	21441
3	156299313	rs7615297	C	G	0.8535	0.0149	0.0024	5.7e-10	689710	0.8578	0.0011	0.0012	0.3863	22949	0.8605	-0.0046	0.0027	0.08587	22876	0.8588	0.0022	0.0018	0.2222	22835	0.8595	-0.0035	0.0032	0.2742	22910	0.8594	0.0001	0.0019	0.9519	22568	0.8601	-0.0026	0.002	0.1884	22524	0.8597	-0.0005	0.0019	0.778	22767	0.8594	0.0024	0.0017	0.1745	22798
3	66427259	rs7626079	T	C	0.3434	0.011	0.0018	1.6e-09	692571	0.3398	0	0.0009	0.9967	22949	0.3356	-0.0058	0.002	0.003444	22876	0.3378	0.0015	0.0013	0.2487	22835	0.3395	0.0001	0.0024	0.9831	22910	0.3386	-0.0011	0.0014	0.4393	22568	0.3379	-0.0026	0.0015	0.07124	22524	0.3377	-0.0004	0.0014	0.7574	22767	0.3376	0.0023	0.0013	0.07874	22798
3	44041777	rs7637852	A	G	0.3049	0.0139	0.0019	1.7e-13	691815	0.3043	-0.0011	0.0009	0.2436	22949	0.3018	-0.002	0.0021	0.3241	22876	0.3025	-0.0016	0.0014	0.2413	22835	0.3032	0.0009	0.0025	0.7266	22910	0.3037	0.0002	0.0015	0.8966	22568	0.3046	-0.001	0.0015	0.5216	22524	0.3029	-0.001	0.0014	0.4952	22767	0.3027	-0.0013	0.0013	0.3181	22798
3	107820063	rs7640424	T	C	0.2969	-0.0136	0.0018	2.3e-14	790612	0.3025	0.003	0.001	0.001371	22949	0.2984	0.0033	0.0021	0.1068	22876	0.2999	0.0022	0.0014	0.1201	22835	0.2998	-0.0003	0.0025	0.9054	22910	0.3008	0.0022	0.0015	0.1268	22568	0.3011	0.0028	0.0015	0.06521	22524	0.2995	0.0027	0.0014	0.06259	22767	0.3001	0.0025	0.0013	0.06441	22798
6	143185683	rs765875	T	C	0.4808	-0.0121	0.0017	3e-12	690961	0.4774	-0.0007	0.0009	0.3961	22320	0.481	0.0029	0.0019	0.1238	22608	0.4794	-0.0001	0.0013	0.9368	22568	0.4785	-0.0018	0.0023	0.4361	22281	0.4794	-0.0007	0.0013	0.6248	22301	0.4793	0	0.0014	0.986	22260	0.4811	-0.0013	0.0013	0.3199	22499	0.4808	-0.0026	0.0012	0.03671	22532
4	180167906	rs7683836	A	G	0.5405	-0.0114	0.0017	6.3e-11	686968	0.5374	-0.0006	0.0009	0.524	22841	0.541	-0.0028	0.0019	0.1495	22770	0.5403	0	0.0013	0.9964	22727	0.5401	-0.0007	0.0023	0.7762	22802	0.5401	-0.0012	0.0014	0.3797	22460	0.5399	0.0009	0.0014	0.5453	22418	0.5405	0.002	0.0013	0.1269	22661	0.5409	-0.0016	0.0012	0.2075	22691
4	95027784	rs7685048	T	C	0.4654	-0.0101	0.0017	4.1e-09	692398	0.4689	0.0015	0.0009	0.09324	22589	0.4638	0.0024	0.0019	0.2091	22516	0.4668	0.0027	0.0013	0.03412	22475	0.4681	-0.0034	0.0023	0.1277	22550	0.4672	0.0017	0.0013	0.2136	22208	0.4666	0.0021	0.0014	0.1341	22164	0.4664	-0.0004	0.0013	0.7389	22407	0.4662	0.0009	0.0012	0.4521	22438
14	73143457	rs768840	A	G	0.4183	0.0114	0.0018	2e-10	677485	0.4257	-0.0018	0.0009	0.04807	22949	0.4199	0.0011	0.002	0.5863	22876	0.4231	-0.0025	0.0013	0.06563	22835	0.4243	-0.0029	0.0024	0.2281	22910	0.4232	-0.002	0.0014	0.1644	22568	0.4211	-0.0026	0.0015	0.07499	22524	0.4228	-0.0013	0.0014	0.3581	22767	0.4222	-0.0016	0.0013	0.2289	22798
19	45410002	rs769449	A	G	0.1161	-0.0254	0.0027	2.3e-20	566857	0.1332	-0.0027	0.0014	0.04943	22612	0.1331	0.0011	0.003	0.7176	22541	0.1336	-0.0035	0.002	0.07576	22498	0.1377	-0.0024	0.0035	0.4921	22573	0.1357	0	0.0021	0.9905	22231	0.136	-0.0029	0.0022	0.1764	22189	0.1345	-0.0001	0.002	0.9478	22432	0.1342	-0.0011	0.0019	0.5799	22462
4	115124089	rs7694732	A	G	0.5622	0.0099	0.0017	8.7e-09	690622	0.5671	-0.0003	0.0009	0.7503	22949	0.5701	-0.0019	0.0019	0.3228	22876	0.5692	-0.0003	0.0013	0.8431	22835	0.5685	0.0035	0.0023	0.1214	22910	0.5693	-0.0007	0.0014	0.6043	22568	0.5686	-0.0009	0.0014	0.5152	22524	0.5696	-0.0001	0.0013	0.935	22767	0.5693	-0.0002	0.0012	0.861	22798
5	144543996	rs7703576	T	C	0.7115	-0.0103	0.0019	4.8e-08	690818	0.714	0.0003	0.0009	0.7897	22949	0.717	0.0028	0.0021	0.1764	22876	0.7161	0.0008	0.0014	0.5658	22835	0.716	0.0023	0.0025	0.3617	22910	0.7153	0.0007	0.0015	0.6256	22568	0.7156	0.001	0.0015	0.5264	22524	0.7165	-0.0018	0.0014	0.2135	22767	0.7162	0.0009	0.0013	0.4976	22798
5	50591460	rs7704281	A	G	0.04531	0.0271	0.0041	6.5e-11	788585	0.0459	0.0011	0.0021	0.5961	22949	0.0457	0.0007	0.0045	0.8848	22876	0.0457	0.0024	0.0031	0.4238	22835	0.0457	0.0077	0.0054	0.1542	22910	0.0458	-0.0007	0.0032	0.8272	22568	0.046	0.0009	0.0033	0.7865	22524	0.0458	0.0023	0.0031	0.4556	22767	0.0456	0.0027	0.003	0.3627	22798
5	153537893	rs7715256	T	G	0.5781	-0.0166	0.0016	2.2e-24	795302	0.5778	-0.0004	0.0009	0.6375	22949	0.5834	-0.0013	0.0019	0.5074	22876	0.5802	-0.001	0.0013	0.4115	22835	0.5798	0.0002	0.0023	0.9445	22910	0.5802	-0.0004	0.0013	0.7588	22568	0.5814	-0.0008	0.0014	0.5792	22524	0.5811	-0.0008	0.0013	0.541	22767	0.5804	-0.0018	0.0012	0.1482	22798
5	130440010	rs7724675	A	G	0.2238	-0.0119	0.0021	9.5e-09	691968	0.2263	-0.0046	0.001	9.79e-06	22949	0.2254	-0.0061	0.0022	0.006444	22876	0.225	-0.0075	0.0015	6.38e-07	22835	0.226	-0.0074	0.0027	0.005935	22910	0.2258	-0.0056	0.0016	0.0004747	22568	0.2262	-0.0051	0.0017	0.001855	22524	0.2257	-0.0027	0.0016	0.07692	22767	0.2246	-0.0063	0.0015	1.83e-05	22798
5	43191033	rs7730004	T	C	0.6693	0.0148	0.0018	9.1e-16	690164	0.6663	-0.0004	0.0009	0.629	22716	0.668	-0.0023	0.002	0.2521	22648	0.6676	-0.0004	0.0013	0.7647	22638	0.6672	0.0005	0.0024	0.8242	22678	0.6671	0.0011	0.0014	0.4552	22362	0.6664	-0.0006	0.0015	0.7024	22332	0.6681	-0.0001	0.0014	0.9632	22549	0.6683	-0.0009	0.0013	0.4951	22643
5	170459675	rs7730898	A	G	0.729	0.0168	0.0018	4.5e-20	792975	0.7259	-0.0017	0.001	0.08228	23058	0.7283	0.0002	0.0021	0.9252	22991	0.728	-0.0012	0.0014	0.3889	22947	0.7273	0.0022	0.0025	0.3804	23022	0.7268	-0.0005	0.0015	0.743	22679	0.7263	0.0018	0.0015	0.238	22638	0.7269	-0.0021	0.0015	0.1437	22882	0.7277	-0.0003	0.0014	0.8386	22907
7	26990816	rs774246	A	G	0.8556	-0.0153	0.0025	5.4e-10	690818	0.8609	0.0001	0.0013	0.9504	22949	0.8619	-0.0003	0.0027	0.9181	22876	0.8617	-0.0007	0.0018	0.6914	22835	0.8611	0.0021	0.0032	0.5263	22910	0.8613	-0.0005	0.0019	0.8009	22568	0.8618	-0.0008	0.002	0.6985	22524	0.8615	-0.0017	0.0019	0.3557	22767	0.862	0.0005	0.0018	0.7895	22798
3	77642438	rs775724	A	G	0.4122	0.0106	0.0018	1.7e-09	681873	0.4077	-0.0019	0.0009	0.02763	22949	0.4054	-0.0033	0.0019	0.08834	22876	0.4056	-0.0028	0.0013	0.03	22835	0.4065	-0.0024	0.0023	0.301	22910	0.4059	-0.0022	0.0014	0.1108	22568	0.4066	-0.0031	0.0014	0.0287	22524	0.4053	-0.0028	0.0013	0.03667	22767	0.4049	-0.0022	0.0013	0.07373	22798
6	70357368	rs7761673	A	T	0.2058	-0.0126	0.0021	1.9e-09	691716	0.2154	-0.0004	0.0011	0.6834	22949	0.2134	-0.0004	0.0023	0.8527	22876	0.2148	-0.0041	0.0016	0.008291	22835	0.2149	0.0001	0.0028	0.9818	22910	0.2142	0.0019	0.0017	0.2641	22568	0.2135	0.0026	0.0017	0.134	22524	0.2143	-0.0011	0.0016	0.494	22767	0.2143	-0.0011	0.0015	0.4593	22798
7	93241640	rs7780752	T	C	0.64	-0.0139	0.0018	1e-14	690830	0.6475	0.0013	0.0009	0.1555	22949	0.6495	0.0027	0.002	0.1731	22876	0.649	0.0007	0.0014	0.6262	22835	0.649	0.005	0.0024	0.03982	22910	0.6483	0.0012	0.0014	0.423	22568	0.6483	0.0015	0.0015	0.3061	22524	0.6489	0	0.0014	0.9742	22767	0.6489	0.0005	0.0013	0.6994	22798
7	112972483	rs7788008	A	G	0.4445	-0.0157	0.0017	1.1e-19	690410	0.4398	0.0001	0.0009	0.9044	22949	0.4369	0.004	0.0019	0.03364	22876	0.4383	-0.0026	0.0013	0.04059	22835	0.4386	0.0016	0.0022	0.4785	22910	0.4385	-0.0009	0.0013	0.4973	22568	0.439	0.0013	0.0014	0.3602	22524	0.4379	-0.0006	0.0013	0.6445	22767	0.4382	-0.0006	0.0012	0.6221	22798
8	93204442	rs7819514	A	G	0.3216	-0.0107	0.0018	5.7e-09	684955	0.3268	0.0023	0.0009	0.01573	22589	0.3224	0.0048	0.002	0.01773	22516	0.3251	0.003	0.0014	0.03044	22475	0.3254	0.0024	0.0024	0.3155	22550	0.3259	0.0023	0.0015	0.1195	22208	0.3251	0.0033	0.0015	0.02598	22164	0.3248	0.0028	0.0014	0.0431	22407	0.3247	0.003	0.0013	0.02587	22438
8	32400115	rs7826312	T	C	0.4121	-0.0104	0.0017	4.9e-10	785343	0.4161	0.0015	0.0009	0.09499	22949	0.4126	0.0026	0.0019	0.1639	22876	0.4138	0.0018	0.0013	0.1622	22835	0.415	0.004	0.0023	0.07803	22910	0.4143	0.0016	0.0014	0.2376	22568	0.4138	0.0015	0.0014	0.2842	22524	0.4135	0.0012	0.0013	0.3416	22767	0.4133	0.0024	0.0012	0.04659	22798
8	34503776	rs7844647	T	C	0.7319	0.0123	0.0018	2.8e-11	793703	0.7348	-0.0003	0.001	0.7595	22949	0.7374	0.0006	0.0021	0.7855	22876	0.7352	0.0001	0.0014	0.9495	22835	0.7335	0.0021	0.0025	0.4039	22910	0.7347	-0.0011	0.0015	0.4839	22568	0.7357	0.0006	0.0016	0.6984	22524	0.7356	-0.0002	0.0015	0.8772	22767	0.7356	-0.0012	0.0014	0.3907	22798
9	94180627	rs7869771	A	C	0.7353	0.014	0.0019	4.9e-13	679436	0.7333	0.0001	0.001	0.9194	22949	0.7386	0.0028	0.0021	0.1909	22876	0.7352	-0.0004	0.0014	0.7708	22835	0.7343	-0.0023	0.0026	0.3705	22910	0.7345	0.0006	0.0015	0.6875	22568	0.7368	0.0012	0.0016	0.444	22524	0.7355	-0.0007	0.0015	0.6309	22767	0.7357	-0.0001	0.0014	0.925	22798
9	131027982	rs7871866	C	G	0.1531	0.0187	0.0024	2.3e-14	683494	0.1551	0.0001	0.0012	0.9116	22949	0.1538	-0.0032	0.0027	0.2302	22876	0.1543	-0.0006	0.0018	0.7384	22835	0.155	-0.0007	0.0032	0.8281	22910	0.1548	-0.0003	0.0019	0.894	22568	0.155	0.0003	0.002	0.8971	22524	0.1545	-0.0027	0.0018	0.1498	22767	0.1542	-0.0016	0.0017	0.3574	22798
10	87410904	rs7899106	A	G	0.95223	-0.0331	0.0037	1e-18	793689	0.9501	-0.0008	0.002	0.6705	22949	0.9506	0.001	0.0043	0.8234	22876	0.9503	-0.0005	0.0029	0.8678	22835	0.9503	-0.0029	0.0052	0.5716	22910	0.9511	-0.0044	0.0031	0.153	22568	0.9511	-0.0006	0.0032	0.8556	22524	0.9507	-0.0044	0.003	0.1416	22767	0.9508	-0.0008	0.0028	0.789	22798
10	114758349	rs7903146	T	C	0.2912	-0.0181	0.0018	1.3e-23	795624	0.2817	0.0007	0.001	0.486	22949	0.2784	-0.0003	0.0021	0.8856	22876	0.2796	-0.0005	0.0014	0.7325	22835	0.2804	-0.0043	0.0025	0.08765	22910	0.28	-0.0002	0.0015	0.8803	22568	0.2795	0.0006	0.0015	0.7032	22524	0.2794	0.0013	0.0014	0.3736	22767	0.2795	0.0003	0.0014	0.8126	22798
11	130794253	rs7925214	T	C	0.5133	0.0147	0.0018	4.4e-17	677603	0.5156	-0.0004	0.0009	0.6194	22949	0.5208	0	0.0019	0.988	22876	0.5189	0	0.0013	0.9978	22835	0.5179	-0.0031	0.0023	0.1678	22910	0.5188	-0.0011	0.0014	0.409	22568	0.5193	-0.0002	0.0014	0.8699	22524	0.519	-0.0005	0.0013	0.7117	22767	0.519	0.0002	0.0012	0.8583	22798
11	97831073	rs7933205	A	G	0.2115	-0.0116	0.0021	3.2e-08	692432	0.2237	-0.001	0.001	0.3275	22949	0.2227	-0.0031	0.0023	0.1701	22876	0.2227	-0.0014	0.0015	0.3443	22835	0.2238	-0.0002	0.0027	0.9364	22910	0.223	0.0004	0.0016	0.8253	22568	0.2229	-0.0006	0.0017	0.7028	22524	0.2225	-0.0014	0.0016	0.3867	22767	0.2222	-0.0011	0.0015	0.4495	22798
11	122522375	rs7941030	T	C	0.6141	-0.0112	0.0017	2e-11	795457	0.6164	0.0017	0.0009	0.05087	22949	0.6193	-0.0009	0.0019	0.632	22876	0.6183	0.0022	0.0013	0.08595	22835	0.6175	0.0022	0.0023	0.3443	22910	0.6182	0.0014	0.0014	0.3112	22568	0.618	-0.0003	0.0014	0.8244	22524	0.619	0.0021	0.0013	0.1071	22767	0.6188	0.0012	0.0012	0.323	22798
13	33380786	rs7983065	T	C	0.4503	-0.0148	0.0017	8.9e-18	690924	0.4537	-0.0014	0.0009	0.114	22716	0.4486	-0.0002	0.0019	0.9027	22648	0.4507	-0.0001	0.0013	0.9351	22638	0.4519	-0.0028	0.0023	0.2091	22678	0.4514	-0.0029	0.0013	0.029	22362	0.4511	0.0002	0.0014	0.8875	22332	0.4506	-0.0015	0.0013	0.2501	22549	0.4508	-0.0001	0.0012	0.925	22643
15	98280959	rs8027205	C	G	0.6033	0.0108	0.0018	1.4e-09	685725	0.5976	0.0011	0.0009	0.2167	22949	0.5995	-0.001	0.0019	0.6019	22876	0.5987	0.0026	0.0013	0.044	22835	0.598	0.0035	0.0023	0.126	22910	0.5986	0.0034	0.0014	0.01261	22568	0.5975	0.0014	0.0014	0.3291	22524	0.5995	0.0009	0.0013	0.4789	22767	0.5992	0.0018	0.0013	0.1555	22798
15	36402716	rs8036040	A	C	0.4932	0.0109	0.0017	2.7e-10	691068	0.4917	0.0011	0.0009	0.2102	22949	0.4965	0.0019	0.0019	0.3185	22876	0.4939	0.0004	0.0013	0.7331	22835	0.4922	0.0024	0.0022	0.2892	22910	0.4946	0.0013	0.0013	0.3153	22568	0.4944	0.0023	0.0014	0.09476	22524	0.4952	0.0017	0.0013	0.1943	22767	0.4953	0.0012	0.0012	0.3098	22798
16	53798523	rs8047395	A	G	0.5061	0.0642	0.0017	1e-200	788856	0.5062	-0.0009	0.0009	0.306	22949	0.5102	-0.0008	0.0019	0.6914	22876	0.5085	-0.0013	0.0013	0.3195	22835	0.5076	-0.0048	0.0023	0.03569	22910	0.5081	-0.0017	0.0014	0.2124	22568	0.5075	0.0004	0.0014	0.789	22524	0.5098	-0.0018	0.0013	0.1832	22767	0.5091	0	0.0012	0.9827	22798
17	35064187	rs8065336	T	C	0.3099	-0.012	0.0019	1.9e-10	688722	0.3046	-0.0005	0.0009	0.5727	22589	0.3019	-0.0006	0.002	0.7583	22516	0.3031	-0.0002	0.0014	0.8676	22475	0.3026	0.0007	0.0025	0.7612	22550	0.3024	-0.0019	0.0015	0.1851	22208	0.3022	0.0014	0.0015	0.3658	22164	0.3025	0.0016	0.0014	0.2461	22407	0.3031	-0.001	0.0013	0.4649	22438
5	172914939	rs806600	A	G	0.525	0.0095	0.0017	3.3e-08	691791	0.5227	-0.0014	0.0009	0.115	22841	0.5271	0.0025	0.0019	0.1791	22770	0.5246	-0.0026	0.0013	0.03697	22727	0.5247	-0.004	0.0023	0.07682	22802	0.5264	0.0001	0.0013	0.9243	22460	0.5273	-0.0012	0.0014	0.4064	22418	0.5261	-0.0046	0.0013	0.0004311	22661	0.5254	0.0008	0.0012	0.5359	22691
17	55336155	rs8071182	A	G	0.1735	0.0133	0.0022	2.1e-09	771437	0.18	-0.0005	0.0012	0.6937	22949	0.1779	0.0022	0.0025	0.3926	22876	0.1789	-0.0003	0.0017	0.8451	22835	0.179	-0.0028	0.003	0.3576	22910	0.1792	0.0002	0.0018	0.9205	22568	0.179	0.0017	0.0019	0.3533	22524	0.1787	0.0018	0.0018	0.3194	22767	0.1789	0.0005	0.0017	0.7781	22798
18	1839601	rs8097672	A	T	0.8472	-0.02	0.0025	8.4e-16	686063	0.8493	-0.0012	0.0012	0.3159	22949	0.8502	-0.0003	0.0027	0.9134	22876	0.8498	-0.0009	0.0018	0.6333	22835	0.8494	-0.0034	0.0032	0.283	22910	0.8496	-0.0001	0.0019	0.96	22568	0.8497	-0.0011	0.002	0.5622	22524	0.8496	-0.0033	0.0018	0.07139	22767	0.85	-0.0011	0.0017	0.5326	22798
20	15819495	rs8123881	A	G	0.8701	-0.0196	0.0024	4.4e-16	793018	0.8595	-0.0014	0.0013	0.2667	23166	0.8611	-0.0013	0.0027	0.6462	23097	0.8602	-0.0026	0.0018	0.1524	23055	0.8592	-0.0004	0.0032	0.9069	23130	0.8589	0.0009	0.0019	0.6527	22787	0.859	0.0005	0.002	0.8174	22744	0.86	-0.0003	0.0019	0.8767	22988	0.8608	-0.0024	0.0018	0.1732	23014
1	85201228	rs818524	T	C	0.3061	-0.0106	0.0019	3.4e-08	670078	0.2993	0.0009	0.001	0.3501	22949	0.2946	-0.0011	0.0021	0.616	22876	0.2987	0.0019	0.0014	0.1968	22835	0.2995	0.0005	0.0025	0.8292	22910	0.2977	0.0012	0.0015	0.4388	22568	0.2965	0.0015	0.0016	0.3329	22524	0.2974	0.0012	0.0015	0.4067	22767	0.2968	0.0015	0.0014	0.2747	22798
3	170724883	rs8192675	T	C	0.7112	-0.0152	0.0018	1.4e-17	795515	0.6954	0.0002	0.0009	0.8197	22949	0.6978	0.0004	0.002	0.8365	22876	0.6976	0.0011	0.0014	0.4261	22835	0.6973	-0.0009	0.0024	0.7055	22910	0.6963	-0.0007	0.0015	0.6228	22568	0.6962	-0.0002	0.0015	0.9151	22524	0.6969	0	0.0014	0.9922	22767	0.6981	-0.0006	0.0013	0.6607	22798
16	73595718	rs825688	T	C	0.456	-0.0095	0.0017	4.7e-08	686144	0.4522	0.0021	0.0009	0.01833	22518	0.4472	0.0001	0.0019	0.9602	22445	0.4495	0.0028	0.0013	0.0306	22407	0.4496	0.0008	0.0023	0.7386	22479	0.4495	0.0012	0.0014	0.3887	22137	0.45	-0.0003	0.0014	0.8327	22093	0.4491	0.0025	0.0013	0.05479	22337	0.4492	0.0033	0.0012	0.008876	22367
10	125220036	rs845084	A	G	0.2678	0.014	0.002	1.3e-12	685413	0.2722	0.0014	0.001	0.143	22949	0.2699	-0.0002	0.0021	0.9081	22876	0.2703	-0.0001	0.0014	0.918	22835	0.2709	0.0005	0.0025	0.8323	22910	0.2705	-0.001	0.0015	0.5217	22568	0.2709	-0.0004	0.0016	0.7817	22524	0.2705	0.0007	0.0015	0.6561	22767	0.2701	0.0025	0.0014	0.06535	22798
20	17102860	rs852056	T	C	0.2416	0.0128	0.002	1.8e-10	691874	0.2434	-0.0012	0.001	0.2487	22949	0.2409	-0.0003	0.0022	0.8766	22876	0.2419	-0.0014	0.0015	0.3379	22835	0.2427	-0.0014	0.0026	0.5818	22910	0.2422	-0.0007	0.0016	0.6343	22568	0.2417	0.0003	0.0016	0.8505	22524	0.2417	0	0.0015	0.9773	22767	0.2409	-0.0018	0.0014	0.2103	22798
3	183997735	rs865809	A	G	0.2322	0.0127	0.002	5.4e-10	689186	0.2292	-0.0015	0.0011	0.1558	21123	0.2277	0.0031	0.0023	0.1766	21413	0.2276	-0.0012	0.0015	0.4553	21369	0.2286	-0.001	0.0028	0.7226	21084	0.2278	0.0016	0.0016	0.344	21102	0.2284	-0.0005	0.0017	0.7568	21060	0.228	-0.0009	0.0016	0.5862	20943	0.2277	-0.0005	0.0015	0.7368	20974
14	40834177	rs872281	T	C	0.1728	-0.0151	0.0023	4.7e-11	685310	0.1762	-0.0014	0.0012	0.2401	22589	0.1755	-0.0023	0.0026	0.3659	22516	0.1756	0.0006	0.0017	0.718	22475	0.1763	-0.0019	0.003	0.5387	22550	0.1764	-0.0018	0.0018	0.3209	22208	0.1769	-0.0007	0.0019	0.7256	22164	0.1754	-0.0032	0.0018	0.06679	22407	0.1754	0	0.0017	0.9928	22438
5	77801359	rs876605	A	G	0.2648	0.0108	0.002	3.4e-08	692586	0.2717	0.0013	0.001	0.1924	22949	0.2699	0.0048	0.0021	0.02489	22876	0.2716	0.0026	0.0014	0.07358	22835	0.2719	0.0069	0.0026	0.006682	22910	0.2714	0.0019	0.0015	0.2096	22568	0.2709	0.0018	0.0016	0.2578	22524	0.2705	0.0025	0.0015	0.09224	22767	0.2704	0.0007	0.0014	0.6396	22798
16	4015729	rs879620	T	C	0.6179	0.0231	0.0018	5.3e-38	688377	0.6053	-0.0003	0.0009	0.7462	22158	0.6094	0.0007	0.002	0.7185	22085	0.6069	-0.0005	0.0014	0.7263	22047	0.6066	0.0027	0.0024	0.2734	22119	0.6075	0.0003	0.0014	0.8327	21777	0.609	-0.0005	0.0015	0.757	21733	0.607	-0.002	0.0014	0.1529	21977	0.6075	-0.0016	0.0013	0.2247	22007
16	69556715	rs889398	T	C	0.4247	-0.0196	0.0016	1.3e-32	789694	0.4358	-0.0019	0.0009	0.03351	22949	0.4327	-0.0005	0.0019	0.7726	22876	0.4333	-0.0036	0.0013	0.004788	22835	0.4335	-0.0016	0.0023	0.4931	22910	0.4343	-0.0026	0.0014	0.05674	22568	0.4355	-0.0014	0.0014	0.3065	22524	0.4332	-0.0015	0.0013	0.2508	22767	0.4329	-0.0021	0.0012	0.08968	22798
19	4060707	rs895330	C	G	0.8076	0.0201	0.0023	5.5e-19	684271	0.8019	0.0012	0.0012	0.3229	20421	0.8028	0.0017	0.0027	0.5415	20354	0.8016	0.0024	0.0018	0.1809	20316	0.8006	-0.0046	0.0032	0.1523	20387	0.8008	-0.0012	0.0019	0.5207	20043	0.8015	-0.0008	0.002	0.6793	20005	0.8015	0.0018	0.0019	0.3392	20247	0.8021	0	0.0018	0.9809	20276
6	98539519	rs901630	T	C	0.3973	-0.0146	0.0017	1.9e-18	794597	0.3907	0.0003	0.0009	0.7242	22949	0.3863	-0.0022	0.002	0.262	22876	0.3887	0.0019	0.0013	0.1418	22835	0.3887	0.0041	0.0023	0.07654	22910	0.3883	0.0007	0.0014	0.598	22568	0.3878	0.0021	0.0014	0.1528	22524	0.388	0.0007	0.0014	0.6271	22767	0.3883	0.0012	0.0013	0.3375	22798
2	113955074	rs902695	A	G	0.4798	-0.0103	0.0017	2.2e-09	678635	0.477	0.0011	0.0009	0.2218	22848	0.4715	0.0033	0.0019	0.08161	22775	0.4736	0.0006	0.0013	0.6644	22734	0.4737	0.0041	0.0023	0.07185	22809	0.4731	0.001	0.0013	0.4372	22467	0.4717	-0.001	0.0014	0.4517	22423	0.4728	0.0012	0.0013	0.3447	22666	0.473	-0.0001	0.0012	0.9121	22697
3	194825090	rs9288754	T	C	0.4116	-0.0096	0.0017	4.1e-08	689170	0.4295	0	0.001	0.9719	20692	0.426	0.0004	0.0021	0.8446	20982	0.4286	0.0004	0.0014	0.7487	20941	0.4298	0.0005	0.0025	0.8492	20653	0.4278	0.0011	0.0015	0.4491	20671	0.4278	0.0021	0.0015	0.1635	20629	0.4269	0.0019	0.0014	0.1864	20513	0.4267	-0.0004	0.0013	0.7602	20543
6	83433228	rs9294260	A	G	0.4731	0.0147	0.0016	1.8e-19	783533	0.4705	-0.0016	0.0009	0.06111	22949	0.466	0.0011	0.0019	0.5443	22876	0.4695	-0.0012	0.0013	0.3394	22835	0.47	-0.005	0.0023	0.02623	22910	0.4679	-0.0011	0.0013	0.4058	22568	0.4672	-0.0025	0.0014	0.07822	22524	0.4673	-0.0019	0.0013	0.1473	22767	0.468	-0.0008	0.0012	0.4959	22798
13	98223320	rs9300422	A	G	0.3097	0.0103	0.0018	4e-09	795011	0.3065	-0.0004	0.0009	0.684	22949	0.3036	0.002	0.002	0.3323	22876	0.3057	-0.0007	0.0014	0.6307	22835	0.3062	0	0.0024	0.9924	22910	0.3042	-0.003	0.0015	0.03728	22568	0.3036	-0.0016	0.0015	0.2766	22524	0.304	-0.0004	0.0014	0.7898	22767	0.3046	-0.0006	0.0013	0.6727	22798
2	50233352	rs930295	A	C	0.1583	0.0211	0.0023	1e-19	690522	0.1642	0.002	0.0012	0.08447	23358	0.1636	-0.0002	0.0025	0.9378	23289	0.1633	0.0044	0.0017	0.008483	23247	0.1633	0.0064	0.003	0.03261	23322	0.1632	0.0031	0.0018	0.08691	22979	0.1634	0.0006	0.0018	0.7354	22936	0.1632	0.0028	0.0017	0.1122	23180	0.1631	0.003	0.0016	0.06387	23206
19	47602577	rs9304665	A	T	0.7633	0.0229	0.002	2.9e-29	689470	0.7666	-0.002	0.0011	0.07664	21350	0.7658	-0.0055	0.0025	0.02694	21282	0.7665	-0.0048	0.0017	0.003663	21272	0.7658	-0.0047	0.0029	0.1087	21312	0.7668	-0.0006	0.0017	0.719	21250	0.767	-0.001	0.0018	0.5607	21220	0.7661	-0.0041	0.0017	0.01501	21183	0.7668	-0.0011	0.0016	0.5015	21277
2	16613889	rs934224	T	C	0.7399	0.0107	0.002	4.7e-08	692568	0.7399	-0.0004	0.001	0.7036	22757	0.7421	-0.0025	0.0022	0.2365	22684	0.7409	-0.0005	0.0014	0.7408	22643	0.7402	-0.0009	0.0026	0.7259	22718	0.741	-0.0012	0.0015	0.4337	22376	0.7411	0.0007	0.0016	0.6481	22332	0.7409	-0.0013	0.0015	0.3697	22575	0.7416	-0.0013	0.0014	0.3383	22606
6	90296588	rs9362662	A	G	0.4799	0.0112	0.0017	1.2e-10	683953	0.4839	-0.0003	0.0009	0.7708	22949	0.4795	-0.0005	0.0019	0.8028	22876	0.4815	0.002	0.0013	0.1199	22835	0.4824	0.0014	0.0022	0.5345	22910	0.4822	0.0001	0.0013	0.9478	22568	0.4811	-0.0017	0.0014	0.2313	22524	0.4811	0	0.0013	0.9791	22767	0.4801	-0.0005	0.0012	0.6791	22798
6	13189275	rs9367368	T	C	0.6967	0.0121	0.0018	1e-11	786723	0.689	-0.0008	0.0009	0.3834	22949	0.6901	-0.0003	0.002	0.8866	22876	0.6904	-0.0014	0.0014	0.296	22835	0.6907	-0.0013	0.0024	0.5864	22910	0.6902	0	0.0015	0.9907	22568	0.6887	-0.0026	0.0015	0.08445	22524	0.6914	-0.0008	0.0014	0.5506	22767	0.6912	-0.0015	0.0013	0.2479	22798
6	130384187	rs9375702	T	C	0.705	-0.0115	0.0019	7.9e-10	690564	0.6886	0.0007	0.001	0.4623	22320	0.6925	0.0032	0.0021	0.1184	22608	0.6905	-0.0008	0.0014	0.555	22568	0.6892	0.0038	0.0025	0.128	22281	0.6911	0.0011	0.0015	0.4536	22301	0.6911	0.0015	0.0015	0.3234	22260	0.6912	0.0011	0.0014	0.4328	22499	0.6916	-0.0003	0.0013	0.8421	22532
6	53958294	rs9382285	A	G	0.95387	-0.023	0.0042	3.9e-08	689207	0.9471	-0.0009	0.002	0.646	23358	0.9479	-0.0019	0.0044	0.6611	23289	0.9472	-0.0018	0.0029	0.5307	23247	0.947	0.0044	0.0052	0.398	23322	0.9472	-0.0016	0.0031	0.6092	22979	0.9476	0.0011	0.0032	0.7404	22936	0.9471	-0.0002	0.003	0.9554	23180	0.9472	-0.0015	0.0028	0.5941	23206
9	118664402	rs9408882	A	G	0.4594	-0.0093	0.0016	1.3e-08	794283	0.4571	0.001	0.0009	0.2458	22949	0.4531	0.0028	0.0019	0.1269	22876	0.4549	0.0023	0.0013	0.06561	22835	0.4561	0.0033	0.0022	0.1368	22910	0.4554	0.0018	0.0013	0.1786	22568	0.456	0.0014	0.0014	0.2977	22524	0.4545	0	0.0013	0.9924	22767	0.4551	0.0009	0.0012	0.4441	22798
6	163771305	rs9458814	T	C	0.7668	-0.0115	0.002	1.8e-08	689369	0.7753	-0.0023	0.001	0.02851	22680	0.7784	0.0006	0.0023	0.7954	22608	0.7773	-0.0024	0.0015	0.1239	22568	0.7767	-0.005	0.0027	0.06806	22641	0.7765	-0.0024	0.0016	0.1404	22301	0.7778	-0.0006	0.0017	0.7124	22260	0.7774	-0.0028	0.0016	0.07725	22499	0.7781	-0.0015	0.0015	0.3216	22532
1	243684019	rs946824	T	C	0.141	0.0206	0.0026	1.1e-15	689849	0.1314	0.0005	0.0013	0.7112	22829	0.1306	-0.0035	0.0028	0.2186	22760	0.1304	0.0022	0.0019	0.2469	22718	0.1302	0.0011	0.0034	0.7571	22793	0.1302	-0.0009	0.002	0.6643	22450	0.1305	-0.0022	0.0021	0.3009	22407	0.1304	0.0018	0.002	0.3587	22651	0.1305	0.0008	0.0018	0.6741	22677
6	73738661	rs947612	A	G	0.7516	-0.0116	0.002	5.6e-09	692596	0.7428	-0.0018	0.001	0.06461	22949	0.7432	-0.0021	0.0022	0.3408	22876	0.7422	-0.0025	0.0015	0.08263	22835	0.741	-0.0043	0.0026	0.09669	22910	0.7422	-0.0018	0.0015	0.2386	22568	0.7425	-0.0017	0.0016	0.2726	22524	0.7427	-0.0016	0.0015	0.2746	22767	0.7434	-0.0025	0.0014	0.07835	22798
6	154333183	rs9478496	T	C	0.8347	-0.0152	0.0023	5.5e-11	688891	0.8299	0	0.0012	0.9886	22680	0.8315	0.0026	0.0025	0.3027	22608	0.8303	-0.0009	0.0017	0.5971	22568	0.8301	-0.0017	0.003	0.5763	22641	0.8304	0	0.0018	0.989	22301	0.8303	0.0021	0.0019	0.252	22260	0.8311	0.002	0.0018	0.26	22499	0.8305	-0.0015	0.0017	0.3628	22532
13	112230701	rs9522285	A	G	0.4143	0.0127	0.0017	2.5e-13	690681	0.4212	-0.0015	0.0009	0.07928	22949	0.4182	-0.0031	0.0019	0.102	22876	0.4187	-0.0018	0.0013	0.1571	22835	0.4197	-0.0047	0.0023	0.03784	22910	0.4209	-0.0027	0.0013	0.04169	22568	0.4216	-0.0024	0.0014	0.07815	22524	0.4193	-0.0032	0.0013	0.01561	22767	0.4185	-0.0024	0.0012	0.04822	22798
13	59367767	rs9527895	T	C	0.8371	-0.0165	0.0023	5.4e-13	689933	0.8426	-0.0007	0.0012	0.5608	22949	0.8455	-0.0029	0.0026	0.2678	22876	0.8436	-0.0017	0.0017	0.3193	22835	0.8437	-0.004	0.0031	0.195	22910	0.8437	-0.0018	0.0018	0.3395	22568	0.8452	-0.0035	0.0019	0.06414	22524	0.8442	-0.0018	0.0018	0.3178	22767	0.8437	0.0008	0.0017	0.6393	22798
13	58484786	rs9569777	T	G	0.1711	-0.0192	0.0022	4.6e-19	794498	0.1806	0.0004	0.0011	0.7093	22949	0.1795	-0.0012	0.0025	0.619	22876	0.1801	0.0005	0.0017	0.7487	22835	0.1805	0.0031	0.0029	0.2859	22910	0.18	0.0015	0.0018	0.3886	22568	0.1805	0.0016	0.0018	0.3655	22524	0.1791	0	0.0017	0.978	22767	0.1796	0.0007	0.0016	0.6528	22798
13	67434016	rs9599161	T	C	0.5875	0.01	0.0017	1.7e-09	789321	0.591	0.0001	0.0009	0.9145	22949	0.5932	0.0029	0.0019	0.1322	22876	0.5925	-0.0014	0.0013	0.292	22835	0.5915	0.0011	0.0023	0.6439	22910	0.5924	0.0017	0.0014	0.2222	22568	0.5927	-0.0017	0.0014	0.218	22524	0.5926	0.0002	0.0013	0.8828	22767	0.5929	0.0012	0.0012	0.3469	22798
22	48875699	rs9615905	T	C	0.45	0.011	0.0017	2.7e-10	690274	0.4332	0.0008	0.0009	0.3803	22841	0.4279	-0.0008	0.0019	0.658	22770	0.4313	0.001	0.0013	0.4519	22727	0.4315	0.0014	0.0023	0.5399	22802	0.4317	0.0011	0.0014	0.4431	22460	0.4315	0.0013	0.0014	0.364	22418	0.4305	-0.0006	0.0013	0.6294	22661	0.4314	0.0011	0.0012	0.39	22691
17	46978353	rs962273	T	C	0.2943	-0.0137	0.0019	2.6e-13	692594	0.2964	-0.0003	0.001	0.7287	22949	0.2935	0.0031	0.0021	0.1444	22876	0.2956	-0.0003	0.0014	0.8191	22835	0.2956	-0.0015	0.0025	0.5563	22910	0.2949	0.0003	0.0015	0.8385	22568	0.2935	0.0011	0.0016	0.4655	22524	0.2954	0.0021	0.0015	0.1528	22767	0.2952	-0.0011	0.0014	0.4206	22798
13	54385284	rs962796	T	C	0.2052	0.0148	0.0022	5.9e-12	692479	0.2018	0.0002	0.0011	0.8469	22949	0.1997	-0.0053	0.0023	0.02372	22876	0.201	-0.0003	0.0016	0.8564	22835	0.202	-0.0007	0.0028	0.8031	22910	0.2009	-0.0015	0.0017	0.3762	22568	0.2003	0.0002	0.0017	0.921	22524	0.2003	0.0003	0.0016	0.8586	22767	0.1997	0.0014	0.0015	0.3636	22798
9	96484342	rs9650755	A	G	0.7336	-0.0154	0.002	2.8e-15	691183	0.7277	0.0007	0.001	0.5101	22949	0.7299	0	0.0022	0.9858	22876	0.7299	0.0022	0.0015	0.1448	22835	0.7298	0.0042	0.0026	0.1128	22910	0.7289	0.0009	0.0016	0.5612	22568	0.7291	0.0021	0.0016	0.1833	22524	0.7293	0.0028	0.0015	0.06328	22767	0.7297	0.0023	0.0014	0.1141	22798
6	73922654	rs9688431	T	C	0.93966	0.0231	0.0035	2.4e-11	789356	0.9322	0.0012	0.0018	0.5095	22949	0.9326	-0.0037	0.0038	0.3279	22876	0.9322	0.0015	0.0026	0.5614	22835	0.9319	0.0008	0.0046	0.8573	22910	0.9326	0.0027	0.0027	0.3156	22568	0.9325	-0.0016	0.0028	0.5806	22524	0.9325	0.0048	0.0027	0.07079	22767	0.9326	-0.0002	0.0025	0.9291	22798
1	47684677	rs977747	T	G	0.4051	0.0169	0.0017	1.3e-24	793546	0.3968	0.0005	0.0009	0.5436	22949	0.3916	-0.0026	0.0019	0.1819	22876	0.3945	0.0013	0.0013	0.3001	22835	0.3953	0.0018	0.0023	0.4328	22910	0.3954	0.0018	0.0014	0.1901	22568	0.3933	-0.0021	0.0014	0.1295	22524	0.3942	0.0003	0.0013	0.8247	22767	0.3932	0.0003	0.0013	0.8047	22798
18	42534584	rs9783858	T	C	0.5191	0.0091	0.0017	3.3e-08	770874	0.515	0.0008	0.0009	0.3636	22949	0.5116	0.0008	0.0019	0.6723	22876	0.513	0.0002	0.0013	0.8762	22835	0.5139	0.0012	0.0023	0.5918	22910	0.514	0.0003	0.0014	0.8114	22568	0.5143	-0.0005	0.0014	0.7125	22524	0.5131	0.0005	0.0013	0.6771	22767	0.5131	-0.0005	0.0012	0.6671	22798
15	73051219	rs9806742	A	G	0.8826	0.0208	0.0026	1.4e-15	692509	0.8785	0	0.0013	0.9905	23358	0.8801	-0.0015	0.0029	0.6067	23289	0.8796	-0.001	0.0019	0.6163	23247	0.8802	0.0017	0.0034	0.6153	23322	0.8802	-0.0004	0.0021	0.8595	22979	0.8811	0.0014	0.0021	0.5051	22936	0.8801	-0.002	0.002	0.3063	23180	0.8802	-0.001	0.0019	0.6061	23206
3	185834499	rs9816226	A	T	0.1801	-0.0323	0.0021	1.6e-52	778333	0.1854	0.0013	0.0012	0.2567	21532	0.1824	0.0031	0.0025	0.2089	21826	0.1836	0.0011	0.0017	0.5034	21781	0.1862	0.0071	0.003	0.01755	21496	0.1836	0.0026	0.0018	0.1386	21513	0.1842	0.0024	0.0018	0.189	21472	0.1843	-0.0012	0.0017	0.5041	21356	0.1846	0.0024	0.0016	0.136	21382
3	84221774	rs9827823	T	C	0.8511	0.0193	0.0024	1.2e-15	691925	0.8499	0.0009	0.0012	0.4732	22949	0.851	0.0019	0.0027	0.4676	22876	0.8501	0.0017	0.0018	0.3291	22835	0.8495	0.0015	0.0032	0.6432	22910	0.851	0.0018	0.0019	0.3359	22568	0.8514	0.0008	0.002	0.6826	22524	0.8508	0.0015	0.0018	0.4076	22767	0.8507	-0.0006	0.0017	0.7447	22798
3	13433158	rs9845966	T	G	0.4521	0.0105	0.0017	2.5e-10	778076	0.4537	0.0004	0.0009	0.6237	22949	0.4496	0.0036	0.0019	0.05602	22876	0.4518	-0.0002	0.0013	0.8578	22835	0.453	-0.0014	0.0023	0.5426	22910	0.4519	0.001	0.0013	0.469	22568	0.4522	0.0029	0.0014	0.0358	22524	0.4512	-0.0017	0.0013	0.1805	22767	0.4519	0.0002	0.0012	0.8939	22798
6	50803050	rs987237	A	G	0.8197	-0.0409	0.0021	9.3e-84	795612	0.8177	0.0026	0.0011	0.02123	22949	0.8182	-0.0016	0.0024	0.4972	22876	0.8179	0.0047	0.0016	0.003539	22835	0.818	0.0088	0.0029	0.002278	22910	0.8187	0.0009	0.0017	0.6017	22568	0.8188	0.0005	0.0018	0.7869	22524	0.8185	0.0027	0.0017	0.1014	22767	0.8181	0.0009	0.0016	0.5675	22798
16	19941968	rs9926784	T	C	0.8178	0.0258	0.0021	9.9e-35	789617	0.8163	0.0016	0.0011	0.1679	22949	0.8186	0.0018	0.0025	0.4513	22876	0.8168	0.0011	0.0016	0.4936	22835	0.8164	0.0025	0.0029	0.4016	22910	0.8173	0.0021	0.0017	0.2288	22568	0.8186	0.0022	0.0018	0.2251	22524	0.8175	-0.0004	0.0017	0.8271	22767	0.8176	0.0017	0.0016	0.293	22798
16	23833071	rs9927848	A	C	0.7326	-0.0122	0.002	6.4e-10	687060	0.7346	-0.0003	0.001	0.734	22949	0.7387	-0.001	0.0021	0.6308	22876	0.7364	-0.0013	0.0014	0.358	22835	0.7358	0.0002	0.0026	0.9282	22910	0.7368	0.0019	0.0015	0.2029	22568	0.7375	0.0027	0.0016	0.0896	22524	0.737	-0.0023	0.0015	0.1192	22767	0.7372	0.0009	0.0014	0.525	22798
18	56882326	rs9951619	T	G	0.2357	-0.0156	0.002	1.4e-15	772643	0.2347	-0.0011	0.001	0.305	22518	0.2313	0.0018	0.0023	0.4325	22445	0.2328	-0.0007	0.0015	0.6384	22407	0.2334	-0.0002	0.0027	0.9397	22479	0.2342	0.0007	0.0016	0.6845	22137	0.2338	0.0018	0.0017	0.2903	22093	0.2336	-0.0025	0.0016	0.1032	22337	0.2333	-0.0003	0.0015	0.8314	22367
19	19378671	rs998732	A	G	0.8422	0.0171	0.0022	2e-14	793852	0.8415	0.0021	0.0012	0.0844	22949	0.843	0.0015	0.0026	0.5752	22876	0.8427	0.0031	0.0017	0.07196	22835	0.8424	0.0024	0.0031	0.4487	22910	0.8414	0.0032	0.0018	0.0803	22568	0.8422	0.0029	0.0019	0.1295	22524	0.8417	0.0017	0.0018	0.3347	22767	0.8424	0.0027	0.0017	0.1161	22798
14	94006257	rs9989141	T	C	0.6387	0.0162	0.0017	3.6e-21	752768	0.6336	-0.0013	0.0009	0.1451	22949	0.6368	-0.0023	0.0019	0.2379	22876	0.6362	-0.0021	0.0013	0.1157	22835	0.635	-0.0035	0.0023	0.1315	22910	0.6342	-0.0007	0.0014	0.6007	22568	0.6348	-0.0018	0.0014	0.198	22524	0.6355	-0.0016	0.0013	0.2425	22767	0.6368	-0.0019	0.0013	0.1266	22798
[truncated: 135 more columns]

## Sheet: Supp Table 2
Supplementary Table 2. Non-standardised (as-published) summary statistics for eight additional traits included in the MR analyses, and the corresponding statistics for cortical thickness globally and across 34 distinct cortical regions. Table included for reference
									Cortical Region					Frontal
				Exposure					Global					Caudal anterior cingulate					Caudal Middle Frontal					Frontal Pole					Lateral Orbito Frontal					Medial Orbito Frontal					Paracentral					Pars Opercularis					Pars Orbitalis
exposure	SNP	effect_allele	other_allele	eaf	beta	se	pval	samplesize	eaf	beta	se	pval	samplesize	eaf	beta	se	pval	samplesize	eaf	beta	se	pval	samplesize	eaf	beta	se	pval	samplesize	eaf	beta	se	pval	samplesize	eaf	beta	se	pval	samplesize	eaf	beta	se	pval	samplesize	eaf	beta	se	pval	samplesize	eaf
Visceral Adipose Tissue	rs10057588	A	G	0.6269	0.0145318	0.00264309	3.84e-08	324221	0.6301	-0.00526535	0.00947764	0.5794	22563	0.6318	-0.0015	0.002	0.4559	22493	0.6316	-0.0001	0.0014	0.9705	22450	0.631	0.0001	0.0025	0.9734	22527	0.6304	0.0015	0.0015	0.3047	22185	0.6292	-0.0002	0.0015	0.8889	22143	0.6318	-0.0004	0.0014	0.789	22386	0.6316	-0.0008	0.0013	0.53	22413	0.6308
Visceral Adipose Tissue	rs10182458	A	G	0.5336	-0.0261409	0.00248112	5.9e-26	322841	0.5331	0.0126369	0.00947764	0.1746	22949	0.5375	-0.0015	0.0019	0.442	22876	0.5341	0.0012	0.0013	0.3329	22835	0.5325	0.0024	0.0023	0.2961	22910	0.5336	0.0015	0.0014	0.2588	22568	0.5341	0.002	0.0014	0.1637	22524	0.5355	0	0.0013	0.9972	22767	0.5351	0.0013	0.0012	0.2927	22798	0.5326
Visceral Adipose Tissue	rs10187101	T	C	0.3825	-0.0172208	0.00258476	2.69e-11	323622	0.3855	-0.00421228	0.00947764	0.6456	22949	0.3824	-0.0022	0.002	0.2614	22876	0.3837	-0.0004	0.0013	0.7885	22835	0.384	-0.0041	0.0024	0.07976	22910	0.3835	-0.0009	0.0014	0.5127	22568	0.384	0.0004	0.0014	0.8044	22524	0.3831	0.001	0.0014	0.4667	22767	0.3833	0.0007	0.0013	0.5897	22798	0.3834
Visceral Adipose Tissue	rs10510025	T	C	0.278	0.0163985	0.00288773	1.36e-08	322500	0.25	-0.00315921	0.0105307	0.7788	22949	0.2473	-0.0048	0.0022	0.0273	22876	0.2494	0.0001	0.0015	0.9507	22835	0.2499	-0.0027	0.0026	0.2924	22910	0.2499	-0.0022	0.0015	0.1606	22568	0.2497	0.0011	0.0016	0.4854	22524	0.2493	0.0005	0.0015	0.7465	22767	0.2488	-0.0003	0.0014	0.8389	22798	0.2496
Visceral Adipose Tissue	rs10756714	A	G	0.5597	0.0196814	0.00249851	3.35e-15	323642	0.565	0.0136899	0.00947764	0.1431	22589	0.5693	0.0008	0.0019	0.6927	22516	0.567	0.0013	0.0013	0.3147	22475	0.566	-0.0004	0.0023	0.8571	22550	0.5662	0.0032	0.0014	0.02069	22208	0.567	0.0026	0.0014	0.06333	22164	0.5673	-0.0001	0.0013	0.9166	22407	0.5666	0.0025	0.0012	0.04045	22438	0.5657
Visceral Adipose Tissue	rs10773302	T	G	0.7369	0.0172152	0.00279835	7.66e-10	324145	0.741	0.0168491	0.0105307	0.0994	22949	0.7435	0.0001	0.0021	0.9646	22876	0.7415	0.0032	0.0014	0.02513	22835	0.7403	0.0001	0.0026	0.9701	22910	0.7416	0.0021	0.0015	0.1632	22568	0.7416	-0.0015	0.0016	0.3457	22524	0.7423	0.0015	0.0015	0.3057	22767	0.7416	0.0032	0.0014	0.02196	22798	0.7407
Visceral Adipose Tissue	rs10789334	A	G	0.2164	-0.0184691	0.00295742	4.24e-10	324609	0.2146	-0.0136899	0.0115838	0.2046	22949	0.2119	-0.0027	0.0023	0.2352	22876	0.2137	-0.0008	0.0015	0.6155	22835	0.2143	-0.0019	0.0027	0.4908	22910	0.2137	-0.0023	0.0016	0.15	22568	0.2136	-0.001	0.0017	0.5624	22524	0.2133	-0.0009	0.0016	0.565	22767	0.2129	-0.0042	0.0015	0.004467	22798	0.2147
Visceral Adipose Tissue	rs10896012	T	C	0.7836	-0.0224036	0.00300793	9.46e-14	324254	0.798	-0.00842457	0.0115838	0.4912	22949	0.7991	-0.0045	0.0024	0.06105	22876	0.7989	0.0007	0.0016	0.6784	22835	0.7986	0.0004	0.0028	0.8881	22910	0.7987	0.0008	0.0017	0.6401	22568	0.7991	0.0003	0.0018	0.8657	22524	0.7992	0.0017	0.0016	0.3028	22767	0.7989	0.0006	0.0016	0.7204	22798	0.7988
Visceral Adipose Tissue	rs10938398	A	G	0.4104	0.0283593	0.00250443	1e-29	324435	0.4189	-0.0126369	0.00947764	0.1605	22949	0.4155	0.0005	0.0019	0.8047	22876	0.4165	-0.0026	0.0013	0.04529	22835	0.417	-0.0005	0.0023	0.8139	22910	0.4175	-0.0023	0.0014	0.08655	22568	0.4177	-0.0019	0.0014	0.1813	22524	0.4168	-0.0007	0.0013	0.6176	22767	0.4172	-0.0025	0.0012	0.04229	22798	0.4172
Visceral Adipose Tissue	rs11030112	A	G	0.2854	0.0313289	0.00264772	2.65e-32	324702	0.3045	-0.00210614	0.00947764	0.8459	22949	0.3014	0.0023	0.002	0.2687	22876	0.3028	0.0001	0.0014	0.9267	22835	0.3036	-0.0019	0.0024	0.4476	22910	0.3037	-0.0008	0.0015	0.5892	22568	0.3038	-0.0025	0.0015	0.0936	22524	0.3025	0.0006	0.0014	0.67	22767	0.3026	-0.0012	0.0013	0.3832	22798	0.3043
Visceral Adipose Tissue	rs11039324	A	G	0.4272	0.0242702	0.0025225	6.49e-22	323717	0.4008	-0.0105307	0.00947764	0.2689	22949	0.3951	-0.0027	0.0019	0.1686	22876	0.3983	-0.0036	0.0013	0.005393	22835	0.3983	-0.0013	0.0023	0.588	22910	0.3999	-0.0012	0.0014	0.3799	22568	0.3984	-0.002	0.0014	0.1639	22524	0.3977	-0.0021	0.0013	0.1108	22767	0.3979	-0.0016	0.0013	0.2097	22798	0.3994
Visceral Adipose Tissue	rs11126734	A	C	0.4347	-0.0153609	0.00249955	7.97e-10	325114	0.4366	0.0368575	0.00947764	4.93e-05	22949	0.4331	0.0065	0.0019	0.0006205	22876	0.4346	0.0045	0.0013	0.0004336	22835	0.4358	0.0075	0.0023	0.0008772	22910	0.4353	0.0044	0.0013	0.0009589	22568	0.4359	0.0027	0.0014	0.05376	22524	0.4339	0.0041	0.0013	0.001489	22767	0.4337	0.0027	0.0012	0.03003	22798	0.4352
Visceral Adipose Tissue	rs111363146	T	C	0.8601	-0.0198206	0.00359869	3.64e-08	323532	0.879	0.0242206	0.014743	0.09989	22397	0.8802	0.0009	0.003	0.7725	22324	0.88	0.0024	0.002	0.2263	22283	0.8799	0.0035	0.0036	0.3226	22358	0.8802	0.0047	0.0021	0.02789	22016	0.8804	0.0025	0.0022	0.2531	21972	0.8804	0.0004	0.0021	0.8337	22215	0.8803	0.0013	0.0019	0.5046	22246	0.88
Visceral Adipose Tissue	rs11150745	A	G	0.6716	0.0194267	0.00266495	3.11e-13	322528	0.6787	-0.00842457	0.00947764	0.3813	22949	0.6812	0.0008	0.002	0.7031	22876	0.6799	0	0.0014	0.981	22835	0.68	-0.0014	0.0024	0.5615	22910	0.6793	0.0018	0.0015	0.2222	22568	0.6793	0.0023	0.0015	0.119	22524	0.6807	-0.0031	0.0014	0.02965	22767	0.6808	-0.0004	0.0013	0.7538	22798	0.6795
Visceral Adipose Tissue	rs11173521	T	G	0.4366	0.0141272	0.00251436	1.93e-08	323219	0.422	-0.0105307	0.00947764	0.2817	22092	0.4169	-0.0011	0.0019	0.5578	22019	0.4197	-0.003	0.0013	0.02142	21978	0.4205	-0.0017	0.0023	0.4616	22053	0.4196	-0.0012	0.0014	0.3936	21711	0.4183	-0.0022	0.0014	0.1289	21667	0.4193	-0.0009	0.0013	0.5155	21910	0.4192	-0.0001	0.0013	0.9533	21941	0.4192
Visceral Adipose Tissue	rs112108364	T	G	NA	-0.0173461	0.00275973	3.27e-10	322772	0.7535	-0.00947764	0.0115838	0.3784	22949	0.7559	-0.0026	0.0023	0.2536	22876	0.7549	-0.0016	0.0015	0.2897	22835	0.7541	-0.0002	0.0027	0.953	22910	0.7545	-0.0007	0.0016	0.6775	22568	0.7543	0.0005	0.0017	0.7721	22524	0.755	-0.0008	0.0016	0.6321	22767	0.7547	-0.0012	0.0015	0.4049	22798	0.7546
Visceral Adipose Tissue	rs113866544	T	C	0.91604	-0.0366275	0.00493862	1.2e-13	324632	0.9226	-0.0115838	0.0168491	0.4932	23358	0.9234	0.0009	0.0036	0.7992	23289	0.9227	-0.0012	0.0024	0.6269	23247	0.923	-0.0045	0.0043	0.2879	23322	0.923	-0.0014	0.0025	0.5844	22979	0.923	-0.0009	0.0026	0.7316	22936	0.9231	-0.0016	0.0025	0.517	23180	0.9228	-0.0024	0.0023	0.2994	23206	0.9229
Visceral Adipose Tissue	rs114067739	A	C	0.05037	-0.0365852	0.00572509	1.66e-10	324678	0.0537	0.0157961	0.0242206	0.505	22428	0.0534	-0.003	0.0049	0.5322	22364	0.0535	0.0012	0.0033	0.7208	22353	0.0544	0.0098	0.0058	0.08834	22393	0.0539	0.002	0.0035	0.5633	22076	0.0543	0.0022	0.0035	0.5297	22047	0.0535	0.0005	0.0034	0.8768	22265	0.0534	0.0038	0.0032	0.2253	22354	0.0544
Visceral Adipose Tissue	rs11679338	T	C	0.666	0.0172476	0.00261447	4.2e-11	325114	0.671	0.00842457	0.00947764	0.4205	21591	0.6744	0.0023	0.002	0.27	21519	0.6724	0.0017	0.0014	0.2209	21477	0.6718	-0.0009	0.0024	0.6989	21552	0.672	0.0014	0.0015	0.3272	21210	0.6722	-0.0006	0.0015	0.7141	21166	0.6725	-0.0002	0.0014	0.8616	21409	0.6726	0.0003	0.0013	0.7957	21441	0.6725
Visceral Adipose Tissue	rs117151227	T	C	NA	0.0617497	0.00761145	4.95e-16	324417	0.9682	0.0505474	0.0273798	0.06182	22949	0.9684	0.006	0.0055	0.28	22876	0.9686	0.0001	0.0037	0.9855	22835	0.9682	0.0107	0.0066	0.1058	22910	0.9681	0.005	0.0039	0.2076	22568	0.9679	0.0044	0.004	0.2726	22524	0.9684	0.005	0.0038	0.1949	22767	0.9686	0.0033	0.0036	0.3605	22798	0.9681
Visceral Adipose Tissue	rs11776713	T	C	0.4869	0.0151073	0.00247517	1.04e-09	325114	0.5274	0.00526535	0.00947764	0.5831	22949	0.5231	0.0024	0.0019	0.2084	22876	0.5249	0.0009	0.0013	0.4788	22835	0.5267	-0.0032	0.0022	0.1518	22910	0.5251	0.0013	0.0013	0.3168	22568	0.5248	0.0003	0.0014	0.8277	22524	0.5243	0.0013	0.0013	0.3177	22767	0.524	0.0021	0.0012	0.07922	22798	0.526
Visceral Adipose Tissue	rs11880870	A	G	0.5149	0.0184892	0.00247551	8.09e-14	323866	0.5102	-0.00315921	0.00947764	0.733	22949	0.5056	-0.0017	0.0019	0.3616	22876	0.5082	-0.0007	0.0013	0.5843	22835	0.5089	-0.0004	0.0023	0.8773	22910	0.509	0.0004	0.0014	0.7877	22568	0.5084	-0.0017	0.0014	0.2326	22524	0.5079	-0.0002	0.0013	0.9016	22767	0.5084	0.0005	0.0012	0.6912	22798	0.5094
Visceral Adipose Tissue	rs11896591	A	G	0.5037	-0.0137005	0.00248788	3.65e-08	322210	0.5309	0.0115838	0.00947764	0.1983	22949	0.5236	0.0018	0.0019	0.3446	22876	0.5279	0.0016	0.0013	0.2245	22835	0.5286	0.0031	0.0023	0.1841	22910	0.528	0.0032	0.0014	0.01954	22568	0.5265	0.0015	0.0014	0.2968	22524	0.5267	0.0013	0.0013	0.3383	22767	0.5267	0.0009	0.0013	0.4796	22798	0.5278
Visceral Adipose Tissue	rs11917587	A	G	0.4104	0.0144102	0.00250628	8.94e-09	323623	0.4254	-0.00210614	0.00947764	0.8091	22949	0.4212	-0.0042	0.002	0.03476	22876	0.4246	0.0013	0.0013	0.3182	22835	0.424	0.0003	0.0024	0.91	22910	0.4235	-0.0005	0.0014	0.7027	22568	0.4226	-0.0002	0.0014	0.9167	22524	0.4226	0.0012	0.0014	0.3753	22767	0.4233	-0.0003	0.0013	0.8004	22798	0.4243
Visceral Adipose Tissue	rs12101386	T	G	0.1959	-0.0164091	0.00300975	4.98e-08	322889	0.2202	0.00631843	0.0105307	0.5668	22949	0.2185	0.0013	0.0023	0.5557	22876	0.2195	-0.0004	0.0015	0.7721	22835	0.2194	0.0024	0.0027	0.3836	22910	0.2184	0.002	0.0016	0.2062	22568	0.2191	0	0.0017	0.9803	22524	0.2183	0.0005	0.0016	0.7285	22767	0.2184	-0.0004	0.0015	0.7887	22798	0.2191
Visceral Adipose Tissue	rs12103006	A	G	0.4552	-0.0166291	0.00250629	3.25e-11	323178	0.4736	-0.00421228	0.00947764	0.6367	22949	0.4701	0.0014	0.0019	0.4857	22876	0.4709	-0.0013	0.0013	0.3326	22835	0.4727	0.0022	0.0023	0.3463	22910	0.4725	0.0004	0.0014	0.7772	22568	0.4733	-0.0001	0.0014	0.922	22524	0.4717	-0.0007	0.0013	0.6016	22767	0.4708	-0.001	0.0013	0.4503	22798	0.4714
Visceral Adipose Tissue	rs12200046	T	C	0.09328	0.0217686	0.00374051	5.9e-09	324344	0.1306	-0.00315921	0.0136899	0.8113	22680	0.1297	-0.0047	0.0028	0.09508	22608	0.1302	0.0002	0.0019	0.8996	22568	0.1307	0.0014	0.0034	0.6845	22641	0.1303	-0.0003	0.002	0.8616	22301	0.1309	-0.0027	0.0021	0.1965	22260	0.1297	-0.0023	0.0019	0.2389	22499	0.13	0.0009	0.0018	0.6203	22532	0.1306
Visceral Adipose Tissue	rs1225060	A	G	0.2649	0.0231597	0.00277925	7.88e-17	322033	0.2653	0.00105307	0.0105307	0.9546	22949	0.2621	-0.0011	0.0021	0.6109	22876	0.2635	0.0006	0.0014	0.6782	22835	0.2642	0.0031	0.0025	0.2262	22910	0.265	-0.0009	0.0015	0.5347	22568	0.2646	0.0005	0.0016	0.7728	22524	0.2644	0.0002	0.0015	0.8785	22767	0.2636	0.0009	0.0014	0.497	22798	0.2642
Visceral Adipose Tissue	rs1229984	T	C	0.02425	-0.0498192	0.00838642	2.84e-09	325114	0.0525	-0.014743	0.0252737	0.577	21801	0.0508	-0.0035	0.0053	0.5096	21737	0.0523	-0.004	0.0036	0.2602	21729	0.0523	-0.0046	0.0064	0.4659	21766	0.0522	-0.0012	0.0038	0.7471	21449	0.0505	0.0001	0.0039	0.9878	21422	0.0523	-0.0035	0.0037	0.3333	21640	0.0517	-0.0055	0.0035	0.1096	21730	0.0517
Visceral Adipose Tissue	rs12435171	A	G	0.6922	-0.01625	0.00273917	2.98e-09	322855	0.6932	0.0073715	0.0105307	0.4813	22501	0.6964	0.002	0.0022	0.3566	22432	0.6942	0	0.0015	0.9887	22390	0.6937	-0.0007	0.0026	0.7966	22465	0.6948	0.0013	0.0015	0.3855	22122	0.6961	-0.0004	0.0016	0.8049	22079	0.6952	-0.0007	0.0015	0.6413	22323	0.6961	0.0008	0.0014	0.5658	22349	0.6944
Visceral Adipose Tissue	rs12459368	A	G	0.7164	0.0198531	0.00279158	1.15e-12	325114	0.7386	-0.0221145	0.0105307	0.03713	22841	0.7422	0.0014	0.0022	0.5325	22770	0.7405	0.0001	0.0015	0.9549	22727	0.7403	0	0.0026	0.9854	22802	0.7398	-0.0005	0.0016	0.7458	22460	0.7409	0	0.0016	0.978	22418	0.7408	-0.002	0.0015	0.183	22661	0.7408	-0.0022	0.0014	0.1293	22691	0.7405
Visceral Adipose Tissue	rs12477088	T	C	0.6138	0.0203478	0.00251645	6.17e-16	323965	0.5937	0	0.00947764	0.9752	22949	0.5983	0.0014	0.0019	0.461	22876	0.5966	-0.0001	0.0013	0.9484	22835	0.5949	0.0044	0.0023	0.054	22910	0.5947	0.001	0.0013	0.4785	22568	0.5957	0.0017	0.0014	0.2256	22524	0.5955	-0.001	0.0013	0.4256	22767	0.5965	0	0.0012	0.9827	22798	0.5955
Visceral Adipose Tissue	rs12632423	A	G	0.1399	-0.022742	0.00406112	2.14e-08	325114	0.1162	0.014743	0.0168491	0.3703	21138	0.1165	0.0018	0.0034	0.5868	21089	0.1164	0.0019	0.0023	0.4036	21041	0.116	0.0097	0.004	0.01447	21103	0.1166	0.0038	0.0024	0.1098	20771	0.1168	0.0017	0.0025	0.496	20745	0.1169	-0.0004	0.0023	0.8649	20966	0.1166	0.0037	0.0022	0.09208	21012	0.1162
Visceral Adipose Tissue	rs12739999	A	G	0.1493	0.0216766	0.00330548	5.46e-11	323586	0.1829	-0.0115838	0.0126369	0.334	22949	0.1823	-0.0052	0.0025	0.03984	22876	0.1828	0	0.0017	0.9974	22835	0.1838	-0.0005	0.003	0.8781	22910	0.1823	0.0003	0.0018	0.8482	22568	0.1819	0.0006	0.0019	0.7288	22524	0.1822	-0.0009	0.0018	0.5941	22767	0.1816	-0.0017	0.0017	0.2958	22798	0.1826
Visceral Adipose Tissue	rs12756665	T	C	0.4272	-0.0153591	0.00248545	6.43e-10	324378	0.4619	0.0126369	0.00947764	0.1771	22949	0.4576	0.0008	0.002	0.695	22876	0.4596	0	0.0013	0.9887	22835	0.4602	-0.001	0.0023	0.6757	22910	0.4595	0.0014	0.0014	0.3108	22568	0.4595	0.0012	0.0014	0.4207	22524	0.4588	-0.0001	0.0014	0.9451	22767	0.4593	0.0017	0.0013	0.1959	22798	0.4597
Visceral Adipose Tissue	rs13017207	A	G	0.3806	-0.0196434	0.00253456	9.17e-15	324531	0.4017	-0.00631843	0.00947764	0.4725	22949	0.3977	-0.0002	0.0019	0.8995	22876	0.3988	-0.0007	0.0013	0.5855	22835	0.3991	0.0003	0.0023	0.9049	22910	0.4001	-0.0038	0.0014	0.005172	22568	0.4007	-0.0012	0.0014	0.3995	22524	0.399	-0.0022	0.0013	0.1001	22767	0.3994	-0.0001	0.0013	0.9361	22798	0.3992
Visceral Adipose Tissue	rs13062093	T	G	0.6362	-0.0197492	0.00256919	1.51e-14	324896	0.6194	-0.00631843	0.00947764	0.5143	22589	0.6213	-0.003	0.0019	0.117	22876	0.6211	-0.0003	0.0013	0.8087	22835	0.6204	-0.0011	0.0023	0.6424	22910	0.6206	-0.0006	0.0014	0.6572	22568	0.6198	-0.0009	0.0014	0.5357	22524	0.6215	0	0.0013	0.9813	22767	0.6217	-0.0012	0.0013	0.3256	22798	0.6209
Visceral Adipose Tissue	rs13075615	T	C	0.1828	-0.021721	0.00347255	3.97e-10	323732	0.1494	-0.00105307	0.0126369	0.9114	22949	0.1473	-0.0014	0.0027	0.5981	22876	0.1486	0.0013	0.0018	0.4831	22835	0.1486	-0.0011	0.0032	0.7266	22910	0.1486	0.0004	0.0019	0.822	22568	0.1479	0.0002	0.002	0.906	22524	0.1486	0.0009	0.0019	0.6484	22767	0.1489	0.0016	0.0018	0.3716	22798	0.1484
Visceral Adipose Tissue	rs13097150	T	C	0.3881	0.0153514	0.00256065	2.03e-09	323462	0.3689	-0.00526535	0.00947764	0.5595	22589	0.3641	-0.003	0.002	0.123	22516	0.3669	-0.0006	0.0013	0.6345	22475	0.3674	0.0009	0.0023	0.7111	22550	0.3678	-0.0008	0.0014	0.576	22208	0.3676	-0.0013	0.0014	0.3619	22164	0.3663	0.0016	0.0014	0.2281	22407	0.3665	-0.0006	0.0013	0.6514	22438	0.3675
Visceral Adipose Tissue	rs13135092	A	G	0.8899	-0.0325622	0.00453927	7.31e-13	323401	0.9264	0.0705557	0.0189553	0.0001888	22949	0.9281	0.0148	0.0039	0.0001535	22876	0.9266	0.0014	0.0026	0.5913	22835	0.9266	0.0108	0.0046	0.01934	22910	0.927	0.0062	0.0028	0.02574	22568	0.9276	0.0026	0.0029	0.3652	22524	0.9265	0.011	0.0027	3.725e-05	22767	0.9261	0.0018	0.0025	0.4851	22798	0.9264
Visceral Adipose Tissue	rs13192865	A	G	0.2761	-0.0181732	0.00280148	8.76e-11	324560	0.2606	0.0168491	0.0105307	0.1249	22949	0.2573	0.0035	0.0022	0.1112	22876	0.2588	-0.0005	0.0015	0.7252	22835	0.2596	0.0026	0.0026	0.3212	22910	0.2598	0.0013	0.0016	0.3944	22568	0.259	0	0.0016	0.9976	22524	0.2592	0.0028	0.0015	0.06385	22767	0.259	0.0012	0.0014	0.4054	22798	0.2596
Visceral Adipose Tissue	rs13263674	A	G	0.7071	-0.0170555	0.00273749	4.65e-10	323413	0.7111	0.0136899	0.00947764	0.1786	22949	0.7137	0.0005	0.0021	0.812	22876	0.7132	0.0006	0.0014	0.668	22835	0.7126	0.0008	0.0025	0.7523	22910	0.7124	0.0012	0.0015	0.3975	22568	0.7123	0.0009	0.0015	0.5461	22524	0.7129	0.0001	0.0014	0.939	22767	0.7132	-0.0008	0.0013	0.535	22798	0.7127
Visceral Adipose Tissue	rs13337177	T	G	0.181	-0.0228238	0.00324515	2.02e-12	322583	0.1807	0.0242206	0.014743	0.08717	18186	0.1802	0.0026	0.003	0.3878	18119	0.181	0.0022	0.002	0.2717	18083	0.1797	0.0084	0.0035	0.01702	18152	0.1804	0.0042	0.0021	0.04262	18071	0.1791	0.0015	0.0022	0.4822	18048	0.1805	0.0009	0.002	0.6472	18012	0.1801	0.0037	0.0019	0.05453	18047	0.1801
Visceral Adipose Tissue	rs13393304	A	G	0.1791	-0.0444705	0.00327738	6.12e-42	325114	0.1783	-0.00631843	0.0115838	0.5654	22949	0.1765	0.0007	0.0025	0.773	22876	0.177	0.0005	0.0017	0.7822	22835	0.1775	-0.001	0.0029	0.7319	22910	0.1781	-0.0009	0.0017	0.6165	22568	0.1777	-0.0026	0.0018	0.1501	22524	0.1783	-0.0001	0.0017	0.953	22767	0.1775	0.0005	0.0016	0.755	22798	0.1776
Visceral Adipose Tissue	rs1446585	A	G	NA	0.0168937	0.00296443	1.21e-08	325114	0.6522	-0.0126369	0.0105307	0.2147	22720	0.6528	-0.0009	0.0021	0.6734	22647	0.6537	-0.0012	0.0014	0.3817	22606	0.6539	-0.0017	0.0025	0.5092	22681	0.6545	-0.0019	0.0015	0.1958	22339	0.6553	-0.0005	0.0016	0.7428	22295	0.6527	-0.0026	0.0015	0.07843	22538	0.6537	-0.0012	0.0014	0.3684	22569	0.657
Visceral Adipose Tissue	rs1474518	T	C	0.7799	0.0181173	0.00293399	6.62e-10	322216	0.7618	0.00105307	0.0105307	0.9589	22757	0.7637	0.0049	0.0022	0.02797	22684	0.7632	-0.0006	0.0015	0.7	22643	0.7627	0.0008	0.0026	0.7622	22718	0.7632	0	0.0016	0.9944	22376	0.7623	0.0015	0.0016	0.3608	22332	0.7636	-0.0014	0.0015	0.3454	22575	0.7639	0.0003	0.0014	0.823	22606	0.763
Visceral Adipose Tissue	rs1475536	T	C	0.4813	-0.0159809	0.00249035	1.39e-10	322291	0.495	0.0105307	0.00947764	0.2634	22949	0.4901	0.0003	0.0019	0.8879	22876	0.4928	0.0011	0.0013	0.3684	22835	0.4936	0.0003	0.0023	0.8876	22910	0.4939	0.0015	0.0013	0.262	22568	0.4934	0.0016	0.0014	0.2537	22524	0.4924	0.0013	0.0013	0.3132	22767	0.4923	0.0037	0.0012	0.002361	22798	0.4934
Visceral Adipose Tissue	rs1503527	T	C	0.5168	0.0165879	0.00247831	2.18e-11	324892	0.489	0.00421228	0.00947764	0.6165	22949	0.4928	-0.0002	0.0019	0.9248	22876	0.4909	-0.0002	0.0013	0.8614	22835	0.4906	0.0022	0.0022	0.3366	22910	0.4906	-0.0015	0.0013	0.2585	22568	0.491	-0.0005	0.0014	0.6936	22524	0.4917	0.0005	0.0013	0.7218	22767	0.4915	-0.0003	0.0012	0.8074	22798	0.4913
Visceral Adipose Tissue	rs1559677	A	G	0.6567	-0.0148513	0.00252783	4.22e-09	325042	0.6158	-0.0179022	0.00947764	0.05645	22949	0.6192	0.0005	0.0019	0.7939	22876	0.6164	-0.0014	0.0013	0.2752	22835	0.6155	-0.0022	0.0023	0.345	22910	0.6162	-0.0019	0.0014	0.1553	22568	0.6175	-0.0022	0.0014	0.1204	22524	0.6174	-0.0014	0.0013	0.2773	22767	0.6178	-0.0007	0.0013	0.5573	22798	0.6161
Visceral Adipose Tissue	rs1591726	T	C	0.2817	0.0223295	0.00265477	4.06e-17	323016	0.3234	-0.0168491	0.00947764	0.09267	22524	0.3215	-0.0051	0.002	0.01162	22456	0.3222	-0.0016	0.0014	0.2245	22446	0.3229	-0.0024	0.0024	0.3161	22486	0.3219	0.0004	0.0014	0.8018	22170	0.3229	-0.0004	0.0015	0.7963	22140	0.3216	-0.0021	0.0014	0.1366	22357	0.322	-0.0003	0.0013	0.8196	22451	0.3224
Visceral Adipose Tissue	rs1609906	A	G	0.584	-0.022957	0.00247552	1.8e-20	324935	0.519	-0.00105307	0.00947764	0.8685	22949	0.5243	0.0028	0.0019	0.1368	22876	0.5213	0	0.0013	0.986	22835	0.5203	0.0012	0.0022	0.5912	22910	0.5219	-0.0002	0.0013	0.8688	22568	0.5224	0	0.0014	0.9974	22524	0.5224	-0.0002	0.0013	0.8658	22767	0.5223	-0.0007	0.0012	0.5583	22798	0.5213
Visceral Adipose Tissue	rs1652376	T	G	0.4664	-0.0208768	0.00248293	4.17e-17	325114	0.4599	-0.0115838	0.00947764	0.2238	22589	0.4555	-0.0008	0.0019	0.691	22516	0.4575	-0.0007	0.0013	0.5934	22475	0.4597	-0.0015	0.0023	0.4995	22550	0.4578	-0.0006	0.0014	0.6446	22208	0.4579	-0.0005	0.0014	0.7295	22164	0.4567	-0.0011	0.0013	0.3793	22407	0.4568	-0.0007	0.0012	0.5554	22438	0.4592
Visceral Adipose Tissue	rs17239176	T	C	0.7761	0.0166207	0.00299446	2.85e-08	322836	0.7752	-0.00631843	0.0115838	0.5951	22949	0.7771	-0.0019	0.0023	0.4178	22876	0.7758	0.0004	0.0016	0.8037	22835	0.7763	-0.0008	0.0028	0.7683	22910	0.7764	0.0001	0.0017	0.97	22568	0.7766	-0.0014	0.0017	0.4175	22524	0.7761	0.0017	0.0016	0.2827	22767	0.7756	0	0.0015	0.9896	22798	0.7761
Visceral Adipose Tissue	rs1724557	A	C	0.6007	-0.0155766	0.00252496	6.87e-10	322469	0.5614	0.0105307	0.00947764	0.264	22949	0.5651	0.002	0.002	0.306	22876	0.5635	0.0009	0.0013	0.4927	22835	0.5634	0.001	0.0024	0.663	22910	0.5637	0.0013	0.0014	0.3429	22568	0.5641	-0.0004	0.0015	0.764	22524	0.5643	0.0004	0.0014	0.7878	22767	0.5647	0.0013	0.0013	0.3256	22798	0.564
Visceral Adipose Tissue	rs17589357	T	C	0.8843	0.0199144	0.00348165	1.07e-08	322647	0.8613	-0.0105307	0.0136899	0.4231	22949	0.8632	-0.0023	0.0027	0.4042	22876	0.863	0.0004	0.0018	0.8464	22835	0.8629	-0.0008	0.0033	0.812	22910	0.8622	0.0002	0.002	0.9027	22568	0.8625	-0.0008	0.002	0.687	22524	0.8625	0.0008	0.0019	0.6738	22767	0.8625	0.0009	0.0018	0.6043	22798	0.8627
Visceral Adipose Tissue	rs1762509	A	G	0.334	0.0156997	0.00262434	2.2e-09	322088	0.3276	-0.0136899	0.00947764	0.1801	22949	0.3236	-0.0012	0.002	0.5533	22876	0.3252	-0.0021	0.0014	0.1262	22835	0.3258	-0.0019	0.0024	0.4294	22910	0.3265	-0.0007	0.0014	0.6438	22568	0.3264	-0.0001	0.0015	0.9588	22524	0.325	-0.0002	0.0014	0.8722	22767	0.3255	-0.001	0.0013	0.4653	22798	0.3257
Visceral Adipose Tissue	rs17682873	T	C	0.1493	0.019578	0.00353574	3.07e-08	323466	0.1396	-0.00842457	0.0126369	0.5425	22949	0.1381	0.0007	0.0027	0.7846	22876	0.139	-0.002	0.0018	0.2637	22835	0.1391	-0.0004	0.0032	0.8899	22910	0.1384	0.0008	0.0019	0.6757	22568	0.1386	-0.0001	0.002	0.9579	22524	0.1381	-0.0014	0.0019	0.4397	22767	0.1388	-0.0009	0.0018	0.6241	22798	0.1387
Visceral Adipose Tissue	rs17770336	T	C	0.2929	0.0247234	0.00264092	7.85e-21	324999	0.3098	-0.0115838	0.00947764	0.2217	22949	0.3066	-0.0017	0.002	0.3989	22876	0.3079	-0.0007	0.0014	0.59	22835	0.3086	-0.002	0.0024	0.4075	22910	0.3096	0.0027	0.0014	0.05896	22568	0.3091	-0.002	0.0015	0.1709	22524	0.308	-0.0002	0.0014	0.8748	22767	0.3081	-0.0005	0.0013	0.7013	22798	0.3086
Visceral Adipose Tissue	rs1834144	A	C	0.319	-0.0181176	0.00256778	1.72e-12	323386	0.3841	-0.0126369	0.00947764	0.1836	22949	0.3814	-0.0013	0.002	0.5099	22876	0.3815	-0.0015	0.0013	0.2641	22835	0.3834	-0.0014	0.0023	0.5503	22910	0.3831	-0.001	0.0014	0.4959	22568	0.3837	-0.0022	0.0014	0.1271	22524	0.3817	-0.0004	0.0013	0.7832	22767	0.3805	-0.0007	0.0013	0.5979	22798	0.3832
Visceral Adipose Tissue	rs1928496	T	C	0.7407	0.0210599	0.00282664	9.3e-14	325114	0.7414	0.00631843	0.0105307	0.5418	22518	0.7424	0.0034	0.0022	0.119	22445	0.7426	0.0004	0.0015	0.7753	22407	0.7415	0	0.0026	0.9951	22479	0.7418	0.0015	0.0015	0.3267	22137	0.7414	0.0004	0.0016	0.7852	22093	0.7424	-0.0015	0.0015	0.3051	22337	0.7432	-0.0016	0.0014	0.2649	22367	0.7416
Visceral Adipose Tissue	rs2002023	T	C	0.4552	0.0149488	0.00252496	3.21e-09	323589	0.4173	0.0126369	0.00947764	0.1659	22949	0.415	0.0034	0.0019	0.0701	22876	0.416	0.0008	0.0013	0.5479	22835	0.4167	0.0041	0.0023	0.06868	22910	0.4153	0.0012	0.0014	0.3896	22568	0.4152	0.0002	0.0014	0.8823	22524	0.4152	0.0021	0.0013	0.1053	22767	0.4156	0.0019	0.0012	0.1161	22798	0.4155
Visceral Adipose Tissue	rs2020942	T	C	0.3545	0.0151581	0.00253637	2.28e-09	323155	0.3918	0.0210614	0.00947764	0.02337	22949	0.3897	-0.0021	0.0019	0.2791	22876	0.3895	0.0033	0.0013	0.0114	22835	0.3912	0.0022	0.0023	0.3409	22910	0.3912	0.0016	0.0014	0.2341	22568	0.3921	0	0.0014	0.9931	22524	0.3904	0.0021	0.0013	0.1213	22767	0.3895	0.0026	0.0013	0.04112	22798	0.3908
Visceral Adipose Tissue	rs2102278	A	G	0.7313	-0.015695	0.00265689	3.48e-09	323517	0.685	-0.00631843	0.0105307	0.5079	22949	0.6893	-0.0001	0.0021	0.9788	22876	0.6862	-0.0013	0.0014	0.3549	22835	0.6852	0.0014	0.0025	0.5881	22910	0.6865	0.0014	0.0015	0.3455	22568	0.6881	0.0003	0.0015	0.8257	22524	0.6872	0.0004	0.0014	0.8058	22767	0.6871	-0.0015	0.0014	0.2697	22798	0.6855
Visceral Adipose Tissue	rs215628	T	C	0.6175	-0.0157551	0.00255008	6.48e-10	323995	0.6191	0.0168491	0.00947764	0.0685	22949	0.6239	0.0005	0.0019	0.8163	22876	0.6204	0.0029	0.0013	0.02628	22835	0.62	0.0008	0.0023	0.7237	22910	0.6215	0.0003	0.0014	0.8311	22568	0.6234	-0.0012	0.0014	0.3901	22524	0.6213	0.0011	0.0013	0.3987	22767	0.6209	0.0027	0.0013	0.02956	22798	0.6206
Visceral Adipose Tissue	rs2172131	T	C	0.4813	0.0168707	0.00251151	1.85e-11	325114	0.4287	0.00105307	0.00947764	0.8807	21868	0.4253	-0.0039	0.002	0.04827	21795	0.4263	0.0005	0.0013	0.6779	21757	0.4273	0.0038	0.0023	0.1092	21829	0.4265	-0.0005	0.0014	0.7282	21487	0.4275	0.0001	0.0014	0.9539	21443	0.4261	0.001	0.0014	0.4542	21687	0.4264	-0.0013	0.0013	0.3243	21717	0.4269
Visceral Adipose Tissue	rs217669	T	C	0.7668	-0.0174862	0.0027831	3.32e-10	325114	0.7378	0.00210614	0.0105307	0.7993	22949	0.7405	0.0009	0.0021	0.6677	22876	0.7392	0.0024	0.0014	0.09023	22835	0.7387	0.0005	0.0025	0.8536	22910	0.7388	-0.0003	0.0015	0.8588	22568	0.7395	-0.0019	0.0016	0.2335	22524	0.7395	-0.0009	0.0015	0.5483	22767	0.7395	0.0013	0.0014	0.3503	22798	0.7392
Visceral Adipose Tissue	rs2199028	A	G	0.5336	-0.0162738	0.00248329	5.63e-11	322057	0.5193	-0.00421228	0.00947764	0.6742	22949	0.5236	0.0045	0.0019	0.01551	22876	0.5211	-0.001	0.0013	0.4146	22835	0.5197	-0.0009	0.0022	0.6882	22910	0.5203	-0.0016	0.0013	0.2204	22568	0.5206	-0.0008	0.0014	0.5784	22524	0.5213	0.0002	0.0013	0.8935	22767	0.5219	0.0002	0.0012	0.885	22798	0.5195
Visceral Adipose Tissue	rs2285640	A	G	0.556	-0.019966	0.00247694	7.58e-16	325114	0.5337	0.0168491	0.00947764	0.07701	22949	0.537	-0.0008	0.0019	0.6848	22876	0.5361	0.0002	0.0013	0.8645	22835	0.5342	0.0028	0.0023	0.2237	22910	0.5343	0.0013	0.0014	0.3445	22568	0.5344	-0.0007	0.0014	0.6047	22524	0.5351	-0.0012	0.0013	0.3706	22767	0.5357	0.0008	0.0012	0.5319	22798	0.5338
Visceral Adipose Tissue	rs2304608	A	C	0.1735	0.0298595	0.00340771	1.91e-18	324911	0.1755	-0.0221145	0.0126369	0.07528	22949	0.1745	-0.0028	0.0025	0.274	22876	0.1733	-0.0041	0.0017	0.01445	22835	0.1737	0.0021	0.003	0.4946	22910	0.1746	-0.0026	0.0018	0.1534	22568	0.1747	-0.0006	0.0019	0.7411	22524	0.1746	-0.0033	0.0017	0.06016	22767	0.1735	-0.0041	0.0016	0.01258	22798	0.1725
Visceral Adipose Tissue	rs2307111	T	C	0.5653	0.0260136	0.00253564	1.08e-24	325114	0.5902	0.00631843	0.00947764	0.5274	22949	0.5927	0.0021	0.0019	0.2726	22876	0.5911	0.0008	0.0013	0.5388	22835	0.5906	0	0.0023	0.9931	22910	0.5924	0.0007	0.0014	0.6085	22568	0.5929	0.0024	0.0014	0.08121	22524	0.5921	0.0014	0.0013	0.2923	22767	0.5927	-0.0009	0.0012	0.4442	22798	0.5921
Visceral Adipose Tissue	rs2448916	A	C	0.3899	-0.0140483	0.00254977	3.6e-08	323289	0.4047	-0.00947764	0.00947764	0.3155	22757	0.4003	-0.0005	0.002	0.8142	22684	0.4027	-0.0015	0.0013	0.2625	22643	0.4033	-0.0006	0.0023	0.7964	22718	0.4031	0.0018	0.0014	0.1926	22376	0.4023	0.0004	0.0014	0.7706	22332	0.4019	-0.0014	0.0014	0.2852	22575	0.4014	-0.0018	0.0013	0.1586	22606	0.4034
Visceral Adipose Tissue	rs245775	A	G	0.2612	-0.0195896	0.00278906	2.16e-12	323699	0.2785	0.0157961	0.0105307	0.1424	22312	0.2759	0	0.0022	0.9909	22241	0.2767	0.0012	0.0015	0.4233	22198	0.2772	-0.0031	0.0026	0.2288	22273	0.2777	-0.0006	0.0015	0.7076	21931	0.2779	-0.0024	0.0016	0.1239	21889	0.2775	0.0023	0.0015	0.1292	22132	0.2765	-0.0002	0.0014	0.8731	22162	0.2772
Visceral Adipose Tissue	rs2472297	T	C	0.2332	0.0165657	0.00279474	3.08e-09	325114	0.2498	-0.0115838	0.0105307	0.2948	22356	0.2475	-0.0031	0.0022	0.1673	22288	0.2484	0.0005	0.0015	0.7393	22278	0.2492	-0.0038	0.0027	0.1624	22318	0.2487	-0.0003	0.0016	0.8637	22002	0.2496	-0.0016	0.0017	0.3393	21972	0.2474	-0.0002	0.0016	0.909	22189	0.248	0.0001	0.0015	0.972	22283	0.2499
Visceral Adipose Tissue	rs247975	T	C	0.4459	-0.0143864	0.00248895	7.46e-09	322641	0.4548	-0.00105307	0.00947764	0.9038	20398	0.4481	0.0002	0.002	0.9165	20328	0.4513	-0.0001	0.0013	0.9388	20289	0.4523	0.003	0.0024	0.2064	20359	0.4525	0.0019	0.0014	0.1755	20026	0.4511	0.0025	0.0015	0.09343	19999	0.4511	0	0.0014	0.9874	20219	0.4514	0.001	0.0013	0.4309	20255	0.4527
Visceral Adipose Tissue	rs2481665	T	C	0.5448	0.0178418	0.00249035	7.82e-13	325114	0.555	0.0136899	0.00947764	0.1394	22949	0.5579	0.001	0.0019	0.5977	22876	0.5567	0.0002	0.0013	0.8817	22835	0.5567	0.0028	0.0022	0.2159	22910	0.5576	0.0014	0.0013	0.2931	22568	0.5561	0.0008	0.0014	0.5625	22524	0.5578	-0.0007	0.0013	0.5934	22767	0.557	0.0013	0.0012	0.2753	22798	0.5571
Visceral Adipose Tissue	rs2499468	A	C	0.6306	0.0156286	0.00260487	1.98e-09	323581	0.6287	0.00315921	0.00947764	0.7479	22949	0.6322	0.0029	0.002	0.1542	22876	0.6299	0.0003	0.0013	0.8147	22835	0.6296	0.0001	0.0024	0.9713	22910	0.6301	0.0012	0.0014	0.4193	22568	0.63	-0.001	0.0015	0.4984	22524	0.6309	0.0007	0.0014	0.6191	22767	0.6304	0.0007	0.0013	0.5684	22798	0.6302
Visceral Adipose Tissue	rs254024	T	G	0.472	0.015587	0.00249523	4.19e-10	324907	0.4385	0.0073715	0.00947764	0.4	22949	0.4356	0.0024	0.0019	0.2095	22876	0.4357	0.0001	0.0013	0.9293	22835	0.4355	0.0019	0.0023	0.4047	22910	0.4361	-0.001	0.0013	0.4584	22568	0.4367	0	0.0014	0.9766	22524	0.4355	0.0017	0.0013	0.2018	22767	0.4353	-0.0014	0.0012	0.2443	22798	0.4352
Visceral Adipose Tissue	rs264932	A	G	0.4123	0.0139456	0.00253316	3.69e-08	323856	0.3898	-0.0231676	0.00947764	0.01476	22949	0.3858	-0.0029	0.002	0.1358	22876	0.3883	-0.0007	0.0013	0.6069	22835	0.3888	-0.0053	0.0023	0.02374	22910	0.3891	-0.0032	0.0014	0.02051	22568	0.3888	-0.0011	0.0014	0.4269	22524	0.3882	-0.0019	0.0014	0.1663	22767	0.3888	-0.0014	0.0013	0.282	22798	0.3886
Visceral Adipose Tissue	rs2667761	T	C	0.6045	0.0159182	0.00258408	7.27e-10	322975	0.6309	-0.0168491	0.00947764	0.07958	22949	0.6354	-0.0051	0.0019	0.00872	22876	0.6323	-0.0018	0.0013	0.174	22835	0.6313	-0.0019	0.0023	0.4051	22910	0.6329	-0.001	0.0014	0.4472	22568	0.6336	-0.0003	0.0014	0.8363	22524	0.6335	-0.0023	0.0013	0.08724	22767	0.6327	-0.0012	0.0013	0.3293	22798	0.6323
Visceral Adipose Tissue	rs2678204	T	G	0.6679	-0.0230585	0.00261484	1.16e-18	323592	0.671	0.0115838	0.00947764	0.2338	22949	0.6732	0.0031	0.002	0.1202	22876	0.6729	0.0003	0.0013	0.8433	22835	0.6714	0.0045	0.0024	0.059	22910	0.6714	0.0009	0.0014	0.5081	22568	0.6714	0.0002	0.0015	0.8954	22524	0.6722	0.0016	0.0014	0.2501	22767	0.6726	0.0016	0.0013	0.1985	22798	0.6713
Visceral Adipose Tissue	rs2744973	T	C	0.3246	0.0214084	0.00269605	2.01e-15	324438	0.3137	0.00421228	0.00947764	0.6601	22949	0.3121	0.0017	0.0021	0.4011	22876	0.3137	-0.0005	0.0014	0.7285	22835	0.3131	0.0024	0.0025	0.3351	22910	0.3126	0.0003	0.0015	0.8278	22568	0.3123	0.0007	0.0015	0.6578	22524	0.313	-0.0023	0.0014	0.1008	22767	0.3128	-0.0015	0.0013	0.2616	22798	0.3125
Visceral Adipose Tissue	rs2799465	T	C	0.8769	-0.0213075	0.00366341	6.02e-09	323945	0.837	0.0189553	0.0126369	0.1211	22949	0.8358	-0.0026	0.0025	0.3142	22876	0.8375	0.0019	0.0017	0.2669	22835	0.8368	-0.0007	0.0031	0.8239	22910	0.8373	0.0001	0.0018	0.957	22568	0.8368	-0.0009	0.0019	0.6294	22524	0.8369	-0.0001	0.0018	0.9571	22767	0.8381	0.0022	0.0017	0.1854	22798	0.8385
Visceral Adipose Tissue	rs2804477	A	G	0.1325	0.0210715	0.00361382	5.52e-09	325114	0.147	0.0305391	0.0126369	0.01823	22949	0.1457	0.0041	0.0027	0.125	22876	0.1468	0.0017	0.0018	0.3518	22835	0.1473	0.0005	0.0032	0.8714	22910	0.1469	0.0042	0.0019	0.02837	22568	0.147	0.0027	0.002	0.1675	22524	0.1468	0.0024	0.0019	0.1995	22767	0.1464	0.0018	0.0017	0.3074	22798	0.1468
Visceral Adipose Tissue	rs2926614	T	C	0.1791	-0.0224053	0.0032324	4.16e-12	322213	0.1847	0.00210614	0.0115838	0.8739	22518	0.1823	0.0021	0.0024	0.3977	22445	0.1842	0.0003	0.0016	0.8636	22407	0.1846	0.0033	0.0029	0.263	22479	0.1844	0.0001	0.0017	0.9687	22137	0.1838	0.0004	0.0018	0.8365	22093	0.1835	-0.0003	0.0017	0.8641	22337	0.1837	0.0005	0.0016	0.7678	22367	0.1847
Visceral Adipose Tissue	rs2926864	A	G	0.3396	0.0174812	0.00262361	2.68e-11	323005	0.3355	-0.00526535	0.00947764	0.6195	22949	0.3327	-0.0005	0.002	0.7805	22876	0.3331	-0.0002	0.0013	0.8964	22835	0.3338	-0.0003	0.0024	0.8952	22910	0.3331	-0.0028	0.0014	0.04281	22568	0.3338	-0.0011	0.0015	0.4541	22524	0.3325	0.0004	0.0014	0.7619	22767	0.3328	-0.0001	0.0013	0.9691	22798	0.3333
Visceral Adipose Tissue	rs2962082	A	G	0.5037	-0.0153547	0.00248756	6.72e-10	322814	0.4869	-0.00421228	0.00947764	0.6818	22757	0.4814	-0.0023	0.0019	0.2219	22684	0.484	-0.0001	0.0013	0.9638	22643	0.4859	-0.0009	0.0023	0.7071	22718	0.4854	0.0004	0.0014	0.789	22376	0.4861	0.0003	0.0014	0.8411	22332	0.4838	0.0012	0.0013	0.3606	22575	0.4842	-0.0017	0.0012	0.1596	22606	0.4851
Visceral Adipose Tissue	rs329124	A	G	0.584	0.0137819	0.00251439	4.22e-08	323838	0.5759	-0.00526535	0.00947764	0.5889	22949	0.5799	-0.0009	0.0019	0.6245	22876	0.5775	-0.0003	0.0013	0.826	22835	0.5764	-0.0027	0.0023	0.2382	22910	0.5769	-0.0023	0.0013	0.09457	22568	0.5772	0	0.0014	0.9884	22524	0.5775	-0.001	0.0013	0.4453	22767	0.5779	-0.0015	0.0012	0.2164	22798	0.5772
Visceral Adipose Tissue	rs34431565	T	G	NA	-0.0339764	0.00591315	9.14e-09	325029	0.0529	-0.0494943	0.0221145	0.0259	21883	0.053	0.0009	0.0045	0.8501	21812	0.053	-0.0037	0.0031	0.2264	21769	0.0532	-0.0045	0.0054	0.4062	21844	0.053	-0.0064	0.0032	0.04771	21502	0.053	-0.0047	0.0033	0.1596	21460	0.0528	-0.0022	0.0031	0.476	21703	0.0529	-0.0072	0.003	0.01504	21733	0.0529
Visceral Adipose Tissue	rs34811474	A	G	0.2183	-0.0190888	0.00292701	6.96e-11	325114	0.2214	0.00842457	0.0168491	0.5991	12612	0.2196	-0.0006	0.0034	0.8653	12598	0.2215	0.0027	0.0023	0.2416	12578	0.2212	-0.0002	0.0041	0.9576	12598	0.2222	-0.0018	0.0025	0.469	12288	0.2216	-0.0026	0.0025	0.3008	12289	0.2213	0.002	0.0024	0.392	12587	0.2215	-0.0008	0.0023	0.7398	12589	0.2226
Visceral Adipose Tissue	rs35060985	A	G	0.334	0.0233542	0.00267486	2.52e-18	322405	0.3145	-0.0315921	0.00947764	0.00137	22949	0.3105	-0.0025	0.002	0.218	22876	0.3113	-0.0026	0.0014	0.06136	22835	0.3118	-0.0043	0.0024	0.0733	22910	0.3125	-0.0037	0.0014	0.01063	22568	0.3122	-0.001	0.0015	0.5097	22524	0.312	-0.0031	0.0014	0.0283	22767	0.3115	-0.0019	0.0013	0.158	22798	0.3116
Visceral Adipose Tissue	rs35697587	A	G	0.5112	-0.0166896	0.00247727	1.62e-11	324734	0.5026	0.00421228	0.00947764	0.6687	22949	0.5071	0.0026	0.0019	0.1674	22876	0.5044	0.0006	0.0013	0.6487	22835	0.5042	0.0011	0.0023	0.6303	22910	0.5053	0.0011	0.0013	0.4133	22568	0.5065	0.001	0.0014	0.4633	22524	0.5055	-0.0002	0.0013	0.8824	22767	0.5054	-0.0002	0.0012	0.8658	22798	0.5055
Visceral Adipose Tissue	rs362307	T	C	0.07276	0.0286955	0.00478704	2.04e-09	322041	0.0838	-0.045282	0.0189553	0.01315	22949	0.0833	-0.0005	0.0038	0.9001	22876	0.0831	-0.0033	0.0026	0.2051	22835	0.083	-0.0018	0.0046	0.6898	22910	0.0834	-0.0057	0.0027	0.03635	22568	0.0836	0.0016	0.0028	0.5559	22524	0.0831	-0.0059	0.0026	0.02477	22767	0.0828	-0.0018	0.0025	0.4583	22798	0.0833
Visceral Adipose Tissue	rs3759094	T	C	0.334	-0.0152126	0.00262753	7.05e-09	321924	0.3606	-0.00842457	0.0105307	0.416	22092	0.359	-0.0044	0.0021	0.03696	22019	0.3583	-0.0013	0.0014	0.37	21978	0.3588	-0.0044	0.0025	0.08165	22053	0.3596	-0.0029	0.0015	0.05352	21711	0.3611	-0.0026	0.0016	0.09064	21667	0.359	-0.0016	0.0015	0.2752	21910	0.3585	-0.0005	0.0014	0.6948	21941	0.3585
Visceral Adipose Tissue	rs3774063	T	C	0.1007	0.0238169	0.00410638	6.63e-09	324850	0.1088	0.0326452	0.014743	0.0281	22949	0.1085	0.0047	0.0031	0.1295	22876	0.1074	0.0007	0.0021	0.7368	22835	0.108	-0.002	0.0037	0.5831	22910	0.1085	0.0043	0.0022	0.05083	22568	0.1089	-0.0007	0.0023	0.7729	22524	0.1085	0.0033	0.0021	0.1233	22767	0.1077	-0.001	0.002	0.6049	22798	0.1078
Visceral Adipose Tissue	rs3784692	T	C	0.5765	0.0243854	0.00253098	5.7e-22	324075	0.5916	0.00105307	0.00947764	0.9477	22949	0.5941	-0.0009	0.0019	0.6263	22876	0.5932	0.0006	0.0013	0.6097	22835	0.5926	-0.0015	0.0023	0.4984	22910	0.5941	-0.0014	0.0013	0.2977	22568	0.5941	0.0005	0.0014	0.7354	22524	0.5939	0.0021	0.0013	0.1001	22767	0.5941	-0.0011	0.0012	0.3761	22798	0.5937
Visceral Adipose Tissue	rs3803253	A	G	0.2817	-0.0162878	0.00272895	2.39e-09	323928	0.294	0.0210614	0.00947764	0.03497	22949	0.2918	-0.0027	0.002	0.19	22876	0.2933	0.0029	0.0014	0.03543	22835	0.2925	0.0018	0.0025	0.4655	22910	0.2927	0	0.0015	0.9853	22568	0.2927	0.0019	0.0015	0.1982	22524	0.2921	0.0003	0.0014	0.8043	22767	0.2928	0.0006	0.0013	0.6342	22798	0.293
Visceral Adipose Tissue	rs3826408	T	C	0.4272	0.0143359	0.00248473	7.95e-09	325114	0.4716	0.0073715	0.00947764	0.4575	22786	0.4688	0.0064	0.002	0.00125	22713	0.4699	-0.0004	0.0013	0.784	22672	0.4701	-0.0026	0.0023	0.2761	22747	0.4701	-0.0011	0.0014	0.4516	22405	0.4701	0.0011	0.0014	0.4461	22363	0.4696	0.0006	0.0014	0.6494	22604	0.47	0.001	0.0013	0.4241	22636	0.4694
Visceral Adipose Tissue	rs3843540	T	C	0.8638	0.0255881	0.003487	2.17e-13	324190	0.8462	-0.0126369	0.0126369	0.3055	22949	0.8474	-0.0018	0.0026	0.4987	22876	0.8458	0.0003	0.0018	0.8676	22835	0.8446	-0.0007	0.0031	0.818	22910	0.8462	-0.003	0.0019	0.1041	22568	0.8472	-0.0013	0.0019	0.4902	22524	0.8466	0.0006	0.0018	0.7515	22767	0.8471	-0.0005	0.0017	0.7805	22798	0.8458
Visceral Adipose Tissue	rs40067	A	G	0.1772	-0.0244571	0.00331417	1.59e-13	322239	0.1726	-0.00105307	0.0126369	0.9458	22949	0.1716	-0.0032	0.0025	0.1935	22876	0.1719	0.001	0.0017	0.5647	22835	0.1724	-0.0011	0.003	0.7193	22910	0.1723	-0.0007	0.0018	0.6837	22568	0.1728	-0.0017	0.0018	0.3548	22524	0.1718	-0.0005	0.0017	0.7762	22767	0.1717	0	0.0016	0.9953	22798	0.1725
Visceral Adipose Tissue	rs4073582	A	G	0.3507	-0.0175064	0.00258197	1.2e-11	324342	0.3458	0.00526535	0.00947764	0.6127	22949	0.3431	0.0021	0.002	0.3071	22876	0.3446	-0.0004	0.0014	0.7563	22835	0.3447	0.0071	0.0024	0.003421	22910	0.3446	0.0029	0.0014	0.04569	22568	0.3443	0.0025	0.0015	0.09758	22524	0.3436	-0.0011	0.0014	0.4444	22767	0.3444	0.0001	0.0013	0.9171	22798	0.3454
Visceral Adipose Tissue	rs4148866	T	C	0.4049	0.0152784	0.00251724	1.28e-09	325114	0.405	0.014743	0.0105307	0.1725	20514	0.4026	0.0017	0.0021	0.4301	20468	0.4025	-0.0009	0.0015	0.5336	20422	0.402	0.0023	0.0026	0.3762	20484	0.4034	0.0001	0.0015	0.9266	20141	0.4033	0.0004	0.0016	0.7996	20106	0.4027	0.0015	0.0015	0.3117	20348	0.403	0.0003	0.0014	0.8546	20386	0.4024
Visceral Adipose Tissue	rs4239060	A	G	0.1604	-0.0255908	0.00318291	8.98e-16	325114	0.182	0.00105307	0.0126369	0.9636	20421	0.1817	0.002	0.0026	0.4369	20354	0.1825	-0.0009	0.0017	0.587	20316	0.1836	0.0006	0.0031	0.8564	20387	0.1832	0.0021	0.0018	0.2441	20043	0.1836	0.0024	0.0019	0.2134	20005	0.1827	0.0004	0.0018	0.8123	20247	0.1827	0.0002	0.0017	0.9279	20276	0.1835
Visceral Adipose Tissue	rs429358	T	C	0.8713	0.0304454	0.00341229	4.57e-19	325114	0.8354	0.0210614	0.0136899	0.1051	22504	0.8363	-0.0012	0.0027	0.6653	22433	0.8353	0.003	0.0018	0.1027	22390	0.8294	0.0032	0.0032	0.3137	22465	0.8322	-0.0005	0.0019	0.7889	22123	0.8323	0.0028	0.002	0.1612	22081	0.8338	0	0.0019	0.9939	22324	0.8345	0.0007	0.0018	0.6727	22354	0.8315
Visceral Adipose Tissue	rs4399192	T	G	0.791	-0.0177834	0.00295689	1.81e-09	323570	0.7631	0.00421228	0.0105307	0.7042	22757	0.7645	0.0009	0.0022	0.697	22684	0.7634	0.0006	0.0015	0.6625	22643	0.7626	0	0.0027	0.9911	22718	0.7639	0.0001	0.0016	0.9436	22376	0.7634	0.0007	0.0016	0.6725	22332	0.7642	0.0015	0.0015	0.3171	22575	0.7642	0.0023	0.0014	0.1054	22606	0.7628
Visceral Adipose Tissue	rs4402589	T	G	0.5056	-0.0262727	0.00249461	6.17e-26	323678	0.4813	0.0105307	0.00947764	0.2901	22589	0.4868	-0.0001	0.002	0.9486	22516	0.4839	-0.0013	0.0013	0.3198	22475	0.4834	-0.0025	0.0023	0.2895	22550	0.4832	0.0007	0.0014	0.624	22208	0.4843	-0.0005	0.0014	0.7034	22164	0.4846	-0.0001	0.0013	0.9377	22407	0.4842	0.0011	0.0013	0.3711	22438	0.4832
Visceral Adipose Tissue	rs4482463	A	C	0.91791	-0.0361795	0.00471512	1.68e-14	323457	0.9137	0.0210614	0.0179022	0.2362	21808	0.9148	0.0011	0.0037	0.7657	21740	0.9138	0.0043	0.0025	0.07896	21697	0.9138	0.0001	0.0044	0.9746	21772	0.9144	-0.0011	0.0026	0.6647	21429	0.9149	-0.0033	0.0027	0.2219	21386	0.9144	0.003	0.0025	0.2382	21630	0.9148	0.0033	0.0024	0.1708	21657	0.9143
Visceral Adipose Tissue	rs4500930	T	C	0.3396	0.0170804	0.00260766	5.75e-11	325114	0.3437	0.00526535	0.00947764	0.608	21591	0.3398	0.0012	0.002	0.565	21519	0.342	-0.0002	0.0014	0.8811	21477	0.342	0.002	0.0024	0.4008	21552	0.3422	-0.0003	0.0014	0.8131	21210	0.3413	-0.0023	0.0015	0.1269	21166	0.3417	0.0009	0.0014	0.5291	21409	0.3415	0.0002	0.0013	0.8852	21441	0.3415
Visceral Adipose Tissue	rs4558773	A	G	0.3377	0.0172287	0.00257558	2.24e-11	324345	0.3524	-0.0305391	0.00947764	0.001184	22949	0.348	-0.0021	0.002	0.2839	22876	0.3505	-0.0047	0.0013	0.0002938	22835	0.3521	-0.0028	0.0023	0.2371	22910	0.3511	-0.0034	0.0014	0.01395	22568	0.3507	-0.0018	0.0014	0.1987	22524	0.35	-0.0026	0.0013	0.05209	22767	0.3503	-0.0032	0.0013	0.01277	22798	0.3517
Visceral Adipose Tissue	rs4807179	A	G	0.6063	0.0146089	0.00257772	1.45e-08	322506	0.6017	-0.00842457	0.0105307	0.4392	19990	0.6021	-0.0039	0.0022	0.07036	19923	0.6019	-0.0008	0.0015	0.5673	19888	0.6018	0.0001	0.0026	0.9609	19956	0.6014	-0.0027	0.0015	0.0838	19612	0.6022	-0.0006	0.0016	0.6863	19574	0.6013	0.0005	0.0015	0.7247	19817	0.6027	-0.0006	0.0014	0.6469	19845	0.602
Visceral Adipose Tissue	rs4808762	T	C	0.7146	-0.0288932	0.00273002	3.55e-26	325114	0.7253	-0.00315921	0.0105307	0.7682	22589	0.7285	0.0026	0.0021	0.216	22516	0.7266	-0.0007	0.0014	0.6493	22475	0.7274	-0.0043	0.0025	0.09045	22550	0.7267	0.0011	0.0015	0.4734	22208	0.7287	0.0004	0.0016	0.822	22164	0.7272	-0.0014	0.0015	0.3534	22407	0.7269	-0.0004	0.0014	0.7686	22438	0.727
Visceral Adipose Tissue	rs4809221	A	G	0.7015	0.0146069	0.00263989	3.15e-08	323696	0.686	0.00842457	0.0105307	0.4238	22841	0.6896	0.0012	0.0021	0.5464	22770	0.6874	0.0001	0.0014	0.9632	22727	0.6864	-0.0008	0.0025	0.7603	22802	0.6868	0.001	0.0015	0.5057	22460	0.6883	0.001	0.0015	0.5125	22418	0.6883	-0.0002	0.0014	0.8768	22661	0.6878	0.0005	0.0013	0.7357	22691	0.6863
Visceral Adipose Tissue	rs4842920	T	G	0.2556	-0.0154067	0.00276012	2.38e-08	323875	0.2864	0.00947764	0.0105307	0.3652	22949	0.2842	0.0014	0.0021	0.4881	22876	0.2843	-0.0022	0.0014	0.1184	22835	0.2853	0.0059	0.0025	0.01833	22910	0.2853	0.0021	0.0015	0.164	22568	0.2864	0.0051	0.0015	0.0007715	22524	0.2851	-0.0002	0.0014	0.896	22767	0.2842	-0.0017	0.0014	0.2187	22798	0.285
Visceral Adipose Tissue	rs4872376	T	C	0.4869	0.0137993	0.00248108	2.67e-08	324164	0.5179	0.0189553	0.00947764	0.043	22949	0.5149	-0.0004	0.0019	0.8214	22876	0.5157	0.0029	0.0013	0.01999	22835	0.5185	0.0035	0.0022	0.1175	22910	0.5173	0.0029	0.0013	0.03067	22568	0.5179	0.0019	0.0014	0.1805	22524	0.5155	0.0031	0.0013	0.01543	22767	0.5154	0.0017	0.0012	0.1661	22798	0.5177
Visceral Adipose Tissue	rs4929923	T	C	0.3769	-0.0179758	0.00258822	3.78e-12	325114	0.3741	-0.00631843	0.00947764	0.5262	22949	0.3705	-0.0017	0.0019	0.3677	22876	0.372	-0.0002	0.0013	0.8962	22835	0.3728	-0.0007	0.0023	0.7488	22910	0.3726	-0.0006	0.0014	0.6721	22568	0.3724	0.0009	0.0014	0.5186	22524	0.3722	-0.0007	0.0013	0.5927	22767	0.3715	-0.0006	0.0013	0.6508	22798	0.3717
Visceral Adipose Tissue	rs496072	T	C	0.4179	0.0139204	0.00252074	3.35e-08	323896	0.4087	-0.0105307	0.00947764	0.2547	22841	0.4044	-0.0001	0.0019	0.9518	22770	0.4071	-0.0013	0.0013	0.3113	22727	0.408	-0.001	0.0023	0.6647	22802	0.4072	-0.0018	0.0013	0.1707	22460	0.4056	-0.0006	0.0014	0.65	22418	0.4067	-0.0004	0.0013	0.7393	22661	0.4068	-0.0018	0.0012	0.1434	22691	0.4073
Visceral Adipose Tissue	rs538656	T	G	0.25	0.0453449	0.00291751	1.79e-54	325026	0.2463	0.0231676	0.0105307	0.02783	22949	0.2454	0.001	0.0022	0.6566	22876	0.2459	0.0021	0.0015	0.1513	22835	0.2472	0.0092	0.0026	0.0004223	22910	0.246	0.004	0.0015	0.01037	22568	0.2468	0.0018	0.0016	0.2691	22524	0.2451	0.0021	0.0015	0.161	22767	0.2448	0.0023	0.0014	0.1095	22798	0.2459
Visceral Adipose Tissue	rs539515	A	C	0.7929	-0.0379889	0.00305178	1.43e-35	325065	0.8034	-0.00842457	0.0115838	0.4491	22949	0.8062	0.0029	0.0024	0.2229	22876	0.8048	-0.0006	0.0016	0.7267	22835	0.8044	-0.0045	0.0028	0.1116	22910	0.8043	-0.0003	0.0017	0.8465	22568	0.8046	0.0003	0.0017	0.8563	22524	0.8053	-0.0002	0.0016	0.906	22767	0.8055	-0.0011	0.0015	0.4637	22798	0.8037
Visceral Adipose Tissue	rs55726687	A	G	0.1716	0.0226732	0.00303593	8.12e-14	323945	0.2175	-0.0115838	0.0115838	0.2805	22949	0.2169	-0.0056	0.0023	0.01475	22876	0.2179	0.0002	0.0016	0.8843	22835	0.2178	-0.0025	0.0028	0.3697	22910	0.2172	-0.0008	0.0016	0.6109	22568	0.2175	-0.0013	0.0017	0.4281	22524	0.2174	-0.0021	0.0016	0.1942	22767	0.2177	-0.0007	0.0015	0.6573	22798	0.2181
Visceral Adipose Tissue	rs55742087	T	C	0.1828	-0.0233181	0.0032077	3.61e-13	323102	0.1803	0.014743	0.0126369	0.2384	21532	0.1783	0.0031	0.0025	0.2185	21826	0.1791	0.0014	0.0017	0.4149	21781	0.1796	0.0066	0.003	0.02867	21496	0.1787	0.0024	0.0018	0.182	21513	0.1788	0.0023	0.0018	0.2128	21472	0.179	-0.0012	0.0017	0.4736	21356	0.1794	0.0021	0.0016	0.1995	21382	0.1793
Visceral Adipose Tissue	rs55769038	A	G	0.5933	0.0158555	0.00252467	3.38e-10	323474	0.581	0.00526535	0.00947764	0.5533	22949	0.5841	0.0014	0.0019	0.48	22876	0.5815	0.0007	0.0013	0.5936	22835	0.579	-0.002	0.0023	0.3861	22910	0.5813	0.0013	0.0014	0.3261	22568	0.5817	0.0014	0.0014	0.3238	22524	0.5825	-0.0015	0.0013	0.2526	22767	0.5825	0.0005	0.0013	0.7124	22798	0.5807
Visceral Adipose Tissue	rs56094641	A	G	0.5522	-0.0646932	0.00252176	3.82e-145	324955	0.5955	0.00315921	0.00947764	0.7452	22949	0.5993	0.0001	0.0019	0.9578	22876	0.597	-0.0001	0.0013	0.9359	22835	0.5973	0.0045	0.0023	0.04928	22910	0.5968	0.0008	0.0014	0.5383	22568	0.5969	-0.0003	0.0014	0.8341	22524	0.5976	0.0009	0.0013	0.4825	22767	0.5971	-0.0008	0.0012	0.4982	22798	0.5963
Visceral Adipose Tissue	rs56356382	T	C	0.8078	0.0216755	0.003156	6.51e-12	323312	0.8053	0.0126369	0.0126369	0.3378	20421	0.8061	0.0014	0.0027	0.6023	20354	0.8051	0.0022	0.0018	0.2278	20316	0.8043	-0.0048	0.0032	0.1382	20387	0.804	-0.0015	0.0019	0.4466	20043	0.8044	-0.0009	0.002	0.6502	20005	0.8049	0.0019	0.0019	0.319	20247	0.8052	-0.0002	0.0018	0.9097	20276	0.8044
Visceral Adipose Tissue	rs57241669	A	G	0.93843	0.0257461	0.00468624	3.93e-08	324556	0.9154	-0.0273798	0.0168491	0.1157	22481	0.9159	-0.0037	0.0035	0.2924	22410	0.9157	-0.0021	0.0024	0.3856	22367	0.915	-0.0044	0.0042	0.2995	22442	0.9156	-0.0029	0.0025	0.2461	22100	0.9157	-0.004	0.0026	0.1307	22058	0.9157	-0.002	0.0025	0.4051	22301	0.916	-0.0021	0.0023	0.3594	22331	0.9149
Visceral Adipose Tissue	rs577525	T	C	0.4235	-0.0176683	0.00249817	1.52e-12	323776	0.4391	-0.00421228	0.00947764	0.6201	22949	0.4345	0.0004	0.0019	0.846	22876	0.4365	-0.0001	0.0013	0.9111	22835	0.438	-0.0001	0.0023	0.9551	22910	0.4379	-0.0002	0.0014	0.8718	22568	0.4367	0.0003	0.0014	0.8028	22524	0.4365	-0.0002	0.0013	0.8989	22767	0.4362	-0.0002	0.0012	0.8918	22798	0.4378
Visceral Adipose Tissue	rs58120873	A	G	0.06343	-0.0248189	0.00446251	2.67e-08	322036	0.0884	0.0115838	0.0179022	0.5092	22949	0.0879	-0.0023	0.0036	0.5249	22876	0.0885	0.0006	0.0024	0.7926	22835	0.0892	-0.003	0.0043	0.4806	22910	0.0885	-0.0041	0.0026	0.1109	22568	0.0887	-0.0035	0.0026	0.1837	22524	0.0884	0	0.0025	0.9913	22767	0.0886	-0.0005	0.0024	0.8228	22798	0.089
Visceral Adipose Tissue	rs59066241	T	G	0.91791	-0.021192	0.003872	4.42e-08	322704	0.8688	0.0136899	0.0136899	0.3446	22949	0.8693	0.0053	0.0029	0.06707	22876	0.8692	0.0021	0.0019	0.2876	22835	0.8683	-0.0013	0.0035	0.6981	22910	0.8687	0.002	0.0021	0.3228	22568	0.868	0.0011	0.0021	0.5934	22524	0.869	0.0005	0.002	0.8222	22767	0.8695	0.002	0.0019	0.2888	22798	0.8687
Visceral Adipose Tissue	rs60377014	T	C	0.1716	-0.0203353	0.00346799	4.53e-09	322953	0.1463	-0.00105307	0.0126369	0.9471	23358	0.145	0.0029	0.0027	0.2718	23289	0.1457	0.0011	0.0018	0.5411	23247	0.1456	-0.0017	0.0032	0.5963	23322	0.1458	-0.0018	0.0019	0.3509	22979	0.1456	-0.0037	0.0019	0.06036	22936	0.1454	0.0004	0.0018	0.812	23180	0.1452	-0.001	0.0017	0.5515	23206	0.1458
Visceral Adipose Tissue	rs6096886	A	G	0.8414	0.0283902	0.00315608	2.35e-19	324695	0.8173	-0.0126369	0.0115838	0.2723	22949	0.8201	-0.001	0.0024	0.6861	22876	0.8186	-0.0013	0.0016	0.4251	22835	0.818	0.0009	0.0029	0.7489	22910	0.8178	-0.0025	0.0017	0.1448	22568	0.8184	-0.0019	0.0018	0.2846	22524	0.8184	0.0003	0.0017	0.8582	22767	0.8187	-0.0014	0.0016	0.3832	22798	0.8179
Visceral Adipose Tissue	rs61813293	T	G	0.1306	0.023662	0.00352576	1.93e-11	325114	0.1351	-0.00842457	0.0200083	0.6979	12982	0.1361	-0.0005	0.0042	0.9075	12945	0.1351	-0.0001	0.0028	0.9746	12933	0.1343	-0.0095	0.005	0.05934	12954	0.1349	-0.0001	0.0029	0.9765	12902	0.1359	-0.0044	0.003	0.1451	12899	0.1354	0.001	0.0029	0.7252	12942	0.1353	-0.0005	0.0028	0.8684	12947	0.1351
Visceral Adipose Tissue	rs61903695	A	G	0.7556	-0.0168312	0.00283862	3.04e-09	324835	0.7502	0.00526535	0.0105307	0.6155	22589	0.7522	0.0016	0.0022	0.4548	22516	0.7522	-0.0001	0.0015	0.9573	22475	0.7515	0.0018	0.0026	0.5033	22550	0.7506	0.0012	0.0016	0.4541	22208	0.7509	0.0019	0.0016	0.2495	22164	0.7517	0.0003	0.0015	0.8479	22407	0.7522	0.0012	0.0014	0.3825	22438	0.7514
Visceral Adipose Tissue	rs61910767	T	C	0.153	-0.022872	0.00333471	6.95e-12	323505	0.1638	0.0105307	0.0126369	0.3815	22949	0.1643	0.0042	0.0025	0.09874	22876	0.1625	-0.0003	0.0017	0.8653	22835	0.1621	-0.0008	0.0031	0.7901	22910	0.1636	-0.0014	0.0018	0.4517	22568	0.1639	-0.0003	0.0019	0.8831	22524	0.1634	0.001	0.0018	0.5679	22767	0.1621	0.001	0.0017	0.5288	22798	0.1623
Visceral Adipose Tissue	rs62024481	T	C	0.1586	-0.0176944	0.00309919	1.13e-08	323761	0.2049	-0.00105307	0.0115838	0.9494	22949	0.2037	-0.0004	0.0024	0.8703	22876	0.2041	-0.0002	0.0016	0.9186	22835	0.2052	-0.0007	0.0029	0.8029	22910	0.2049	0.0001	0.0017	0.9757	22568	0.2053	0.0017	0.0018	0.3469	22524	0.204	-0.0004	0.0017	0.8091	22767	0.2035	0.001	0.0016	0.5303	22798	0.2055
Visceral Adipose Tissue	rs62084234	A	G	0.7985	-0.0254674	0.0031253	3.68e-16	325057	0.7991	-0.0200083	0.0115838	0.08778	22949	0.7997	-0.0034	0.0023	0.1517	22876	0.7992	0.0001	0.0016	0.9527	22835	0.7989	0.0025	0.0028	0.3725	22910	0.7997	-0.0018	0.0017	0.2845	22568	0.7999	-0.0029	0.0017	0.09509	22524	0.7998	0.0017	0.0016	0.2815	22767	0.7998	-0.0028	0.0015	0.07015	22798	0.7993
Visceral Adipose Tissue	rs62104473	T	C	0.2575	0.0192451	0.00264591	3.5e-13	322872	0.325	0.00421228	0.00947764	0.667	22949	0.3221	-0.0015	0.002	0.4535	22876	0.3232	0.0016	0.0014	0.2263	22835	0.323	0.0019	0.0024	0.4264	22910	0.3235	0.0003	0.0014	0.8191	22568	0.3234	-0.0003	0.0015	0.8263	22524	0.323	0.0026	0.0014	0.06595	22767	0.3232	0.0014	0.0013	0.2931	22798	0.3235
Visceral Adipose Tissue	rs62183012	T	C	0.7239	0.0162341	0.00273608	2.97e-09	324358	0.7018	0.00631843	0.0105307	0.5266	22589	0.7035	0.0006	0.0021	0.7773	22516	0.7034	-0.0003	0.0014	0.8116	22475	0.7027	0.001	0.0025	0.6965	22550	0.7029	0.0013	0.0015	0.3885	22208	0.7021	0.0002	0.0015	0.8721	22164	0.7036	-0.0005	0.0014	0.7412	22407	0.7035	0.0016	0.0014	0.236	22438	0.7025
Visceral Adipose Tissue	rs62190394	T	C	0.3918	0.0219354	0.0026682	2.02e-16	324759	0.3253	0.00526535	0.00947764	0.6341	21591	0.3225	-0.0014	0.0021	0.497	21519	0.3243	0.0001	0.0014	0.9235	21477	0.3244	0.0026	0.0025	0.2948	21552	0.3244	0.001	0.0015	0.4748	21210	0.3244	0.001	0.0015	0.5125	21166	0.3242	-0.0008	0.0014	0.5701	21409	0.3245	0	0.0013	0.9921	21441	0.3238
Visceral Adipose Tissue	rs62261725	A	G	0.666	0.021448	0.00264806	5.52e-16	322321	0.6719	-0.0231676	0.00947764	0.01709	22949	0.676	-0.0041	0.002	0.04148	22876	0.6738	-0.0013	0.0013	0.3273	22835	0.6731	-0.0031	0.0024	0.2032	22910	0.6724	-0.0033	0.0014	0.01961	22568	0.6723	-0.0044	0.0015	0.00304	22524	0.6733	-0.0037	0.0014	0.00735	22767	0.6737	-0.0015	0.0013	0.243	22798	0.6731
Visceral Adipose Tissue	rs62262093	T	C	0.5037	-0.0299257	0.00247726	1.34e-33	324915	0.5144	0.00421228	0.00947764	0.6718	22949	0.5193	0.0016	0.0019	0.3974	22876	0.5165	0.0008	0.0013	0.5209	22835	0.516	0.0013	0.0022	0.5611	22910	0.5158	0.001	0.0013	0.4365	22568	0.5164	-0.0001	0.0014	0.9538	22524	0.5175	0.0016	0.0013	0.2287	22767	0.5166	0.0004	0.0012	0.7629	22798	0.516
Visceral Adipose Tissue	rs62413414	T	C	0.1474	0.0197668	0.00343605	8.78e-09	325114	0.1634	-0.0136899	0.0126369	0.276	22949	0.1636	-0.0028	0.0025	0.2717	22876	0.1636	0.0013	0.0017	0.45	22835	0.1635	-0.0051	0.003	0.09111	22910	0.1627	0.0003	0.0018	0.8543	22568	0.1637	-0.0019	0.0019	0.3177	22524	0.1626	-0.001	0.0018	0.5737	22767	0.1631	-0.0017	0.0017	0.3092	22798	0.1628
Visceral Adipose Tissue	rs6433243	T	C	0.3265	0.0161832	0.00259607	4.56e-10	324216	0.3608	0.00315921	0.00947764	0.7722	22949	0.3575	-0.0019	0.002	0.33	22876	0.3582	-0.0007	0.0013	0.5815	22835	0.3588	0.0011	0.0023	0.6389	22910	0.3593	-0.0029	0.0014	0.03958	22568	0.3598	-0.0016	0.0014	0.2656	22524	0.3589	0.0002	0.0014	0.8912	22767	0.3582	0	0.0013	0.994	22798	0.3583
Visceral Adipose Tissue	rs6536575	T	C	0.4813	-0.0140749	0.00248507	1.48e-08	322381	0.4606	0.00526535	0.00947764	0.5399	22589	0.4536	0.0015	0.0019	0.4102	22516	0.4577	0.0003	0.0013	0.8385	22475	0.4571	-0.0001	0.0023	0.9694	22550	0.4577	-0.0008	0.0013	0.5318	22208	0.4557	-0.0014	0.0014	0.2979	22164	0.4567	0.0011	0.0013	0.4016	22407	0.4568	0.0016	0.0012	0.1869	22438	0.4579
Visceral Adipose Tissue	rs653958	A	G	0.6511	-0.0186842	0.0025657	3.28e-13	324074	0.6409	0.0073715	0.00947764	0.4713	22589	0.6453	0.0005	0.002	0.7838	22516	0.6425	0.0021	0.0013	0.1122	22475	0.6418	0.0022	0.0024	0.3558	22550	0.6416	-0.002	0.0014	0.1604	22208	0.6426	0.0006	0.0015	0.6845	22164	0.643	0.002	0.0014	0.1484	22407	0.6428	0.002	0.0013	0.1271	22438	0.642
Visceral Adipose Tissue	rs66679256	T	C	0.4795	0.0184989	0.00249737	1.29e-13	324288	0.4489	0.00210614	0.00947764	0.8426	22949	0.4454	-0.0015	0.0019	0.4451	22876	0.4467	0.0015	0.0013	0.2593	22835	0.4468	-0.0018	0.0023	0.4405	22910	0.4455	0.0009	0.0014	0.491	22568	0.4459	0	0.0014	0.9753	22524	0.4458	0.0005	0.0013	0.7143	22767	0.4461	0.0007	0.0013	0.6032	22798	0.4457
Visceral Adipose Tissue	rs669696	A	C	0.4459	-0.0242398	0.00251789	6.15e-22	324321	0.4321	-0.0179022	0.00947764	0.04831	22563	0.4293	-0.0003	0.0019	0.8845	22493	0.4299	-0.0034	0.0013	0.008859	22450	0.43	-0.0005	0.0023	0.8354	22527	0.4308	-0.0022	0.0014	0.1005	22185	0.432	-0.0013	0.0014	0.3456	22143	0.4299	-0.0015	0.0013	0.2464	22386	0.4296	-0.0015	0.0012	0.2154	22413	0.4304
Visceral Adipose Tissue	rs6739755	A	G	0.3582	0.0227141	0.00254124	3.95e-19	322339	0.3836	-0.00210614	0.00947764	0.8196	22949	0.381	-0.003	0.0019	0.1199	22876	0.3822	0.0017	0.0013	0.1828	22835	0.3832	-0.0029	0.0023	0.2129	22910	0.3824	-0.0005	0.0014	0.7304	22568	0.3824	-0.0005	0.0014	0.7482	22524	0.3816	0.0006	0.0013	0.628	22767	0.3822	-0.0021	0.0013	0.09366	22798	0.3827
Visceral Adipose Tissue	rs684214	T	C	0.2873	0.0179157	0.00275873	8.35e-11	323015	0.2753	-0.0157961	0.0105307	0.1269	22589	0.272	-0.0038	0.0022	0.07489	22516	0.2732	-0.0007	0.0015	0.6342	22475	0.2736	-0.004	0.0026	0.1188	22550	0.2741	-0.0024	0.0015	0.1224	22208	0.2743	-0.0015	0.0016	0.344	22164	0.273	-0.0008	0.0015	0.5872	22407	0.2728	-0.0027	0.0014	0.05535	22438	0.2734
Visceral Adipose Tissue	rs7035637	A	G	0.2537	0.0186694	0.00281978	3.57e-11	323688	0.2763	0.014743	0.0105307	0.1602	22757	0.275	0.0008	0.0022	0.7145	22684	0.2749	-0.0003	0.0015	0.8629	22643	0.2758	0.0011	0.0027	0.6797	22718	0.2763	-0.0005	0.0016	0.7678	22376	0.2765	0.0002	0.0016	0.9014	22332	0.2761	-0.0009	0.0015	0.5708	22575	0.2752	0.0022	0.0014	0.136	22606	0.2754
Visceral Adipose Tissue	rs704061	T	C	0.5299	-0.0164519	0.00249031	3.94e-11	323375	0.5527	-0.00210614	0.00947764	0.8276	22949	0.5562	-0.0022	0.0019	0.2389	22876	0.5551	0.0004	0.0013	0.7744	22835	0.5549	-0.0014	0.0023	0.5321	22910	0.5552	-0.0002	0.0013	0.9008	22568	0.5551	-0.0028	0.0014	0.04655	22524	0.5552	-0.0008	0.0013	0.553	22767	0.5553	-0.0007	0.0012	0.5814	22798	0.5555
Visceral Adipose Tissue	rs7132908	A	G	0.3619	0.0255313	0.00254689	1.19e-23	325114	0.3938	-0.0126369	0.00947764	0.1758	22949	0.3906	-0.001	0.0019	0.612	22876	0.3913	-0.0013	0.0013	0.3369	22835	0.393	0.0004	0.0023	0.8513	22910	0.3929	-0.0002	0.0014	0.8828	22568	0.3939	-0.0017	0.0014	0.2399	22524	0.3917	-0.0013	0.0013	0.3476	22767	0.392	-0.0009	0.0013	0.4979	22798	0.3928
Visceral Adipose Tissue	rs7156625	A	G	0.2313	0.0268651	0.00298041	1.99e-19	324807	0.2133	0.00105307	0.0115838	0.9575	22949	0.2114	0.0008	0.0023	0.7364	22876	0.2123	-0.0004	0.0015	0.7919	22835	0.2123	0.001	0.0027	0.7099	22910	0.2115	-0.0008	0.0016	0.6088	22568	0.2113	0.003	0.0017	0.07645	22524	0.2115	-0.0007	0.0016	0.6457	22767	0.2119	0.0005	0.0015	0.7556	22798	0.212
Visceral Adipose Tissue	rs7165759	A	G	0.2743	-0.0174963	0.00270676	1.02e-10	324151	0.3017	-0.00947764	0.0105307	0.3352	22949	0.2996	-0.0007	0.0021	0.7425	22876	0.3013	-0.0023	0.0014	0.09816	22835	0.3021	0.0013	0.0025	0.5982	22910	0.3011	-0.0008	0.0015	0.5914	22568	0.3016	-0.0004	0.0015	0.8143	22524	0.3005	-0.002	0.0015	0.1634	22767	0.3011	-0.0006	0.0014	0.6596	22798	0.3015
Visceral Adipose Tissue	rs719802	T	C	0.3899	0.0173788	0.00254021	7.84e-12	325114	0.3827	-0.00105307	0.00947764	0.8746	22949	0.3801	0.004	0.0019	0.03714	22876	0.3802	-0.0013	0.0013	0.3254	22835	0.3813	-0.0025	0.0023	0.2759	22910	0.3803	0.0007	0.0014	0.6281	22568	0.38	0.0023	0.0014	0.1064	22524	0.3797	0.0004	0.0013	0.748	22767	0.3796	0	0.0013	0.9812	22798	0.3805
Visceral Adipose Tissue	rs72663503	T	C	0.2276	0.020887	0.00295812	1.65e-12	323372	0.2351	-0.0358044	0.0115838	0.001493	22949	0.2344	-0.0018	0.0023	0.425	22876	0.2349	-0.0024	0.0015	0.1268	22835	0.2352	-0.0011	0.0027	0.688	22910	0.235	-0.0022	0.0016	0.1764	22568	0.2355	-0.0029	0.0017	0.08409	22524	0.2348	-0.0057	0.0016	0.0003023	22767	0.2354	-0.0024	0.0015	0.1122	22798	0.2348
Visceral Adipose Tissue	rs72892910	T	G	0.1922	0.0361555	0.00330421	7.24e-28	323472	0.1796	-0.0273798	0.0115838	0.01926	22949	0.1792	0.0015	0.0024	0.5299	22876	0.1794	-0.0047	0.0016	0.004161	22835	0.1793	-0.009	0.0029	0.001891	22910	0.1787	-0.0014	0.0017	0.4329	22568	0.1786	-0.0006	0.0018	0.7309	22524	0.1788	-0.0029	0.0017	0.09055	22767	0.1791	-0.0011	0.0016	0.4792	22798	0.1788
Visceral Adipose Tissue	rs72995085	T	C	0.806	0.0214788	0.00324802	3.77e-11	324503	0.8198	-0.00421228	0.0115838	0.7005	22320	0.8219	-0.0034	0.0025	0.1702	22608	0.8209	-0.0019	0.0017	0.2506	22568	0.8205	-0.0014	0.003	0.647	22281	0.8205	0.0011	0.0018	0.5341	22301	0.8201	-0.0025	0.0018	0.1656	22260	0.8207	0.0012	0.0017	0.4705	22499	0.8209	-0.0009	0.0016	0.5819	22532	0.8208
Visceral Adipose Tissue	rs73033486	A	G	0.1194	0.0206648	0.00372779	2.97e-08	323417	0.1239	-0.00105307	0.014743	0.9323	22589	0.1222	-0.003	0.003	0.3083	22516	0.1232	-0.001	0.002	0.6358	22475	0.1232	0.001	0.0036	0.7864	22550	0.1234	-0.0001	0.0021	0.9732	22208	0.1227	-0.0024	0.0022	0.2724	22164	0.1227	0.0009	0.0021	0.6758	22407	0.1228	-0.0007	0.002	0.7325	22438	0.1232
Visceral Adipose Tissue	rs7308188	T	C	0.7351	0.0187009	0.00285449	5.7e-11	323422	0.7546	0.00105307	0.0105307	0.9187	22949	0.7577	0.0006	0.0022	0.7893	22876	0.7559	0.0018	0.0015	0.229	22835	0.7548	0.0019	0.0026	0.4751	22910	0.7553	0.0001	0.0016	0.9721	22568	0.7565	-0.0019	0.0016	0.2393	22524	0.7557	0.0007	0.0015	0.6448	22767	0.7566	-0.0002	0.0014	0.8668	22798	0.7558
Visceral Adipose Tissue	rs7324067	T	C	0.2295	-0.0165328	0.00290366	1.24e-08	324537	0.2381	0.00421228	0.0105307	0.6782	22949	0.2356	-0.0008	0.0022	0.7004	22876	0.2365	0	0.0015	0.9902	22835	0.2377	0.0022	0.0026	0.3983	22910	0.2378	-0.0002	0.0016	0.9123	22568	0.2379	0.0004	0.0016	0.8288	22524	0.2366	0.0001	0.0015	0.9236	22767	0.236	-0.0014	0.0014	0.3225	22798	0.2374
Visceral Adipose Tissue	rs74934567	A	G	0.8731	0.0219816	0.00341064	1.16e-10	325114	0.8516	-0.014743	0.0126369	0.2621	22949	0.8528	-0.0004	0.0026	0.8865	22876	0.8527	-0.0007	0.0018	0.7053	22835	0.853	-0.0075	0.0032	0.01757	22910	0.8525	-0.0016	0.0019	0.3975	22568	0.8526	-0.0023	0.0019	0.2334	22524	0.8528	-0.0004	0.0018	0.8365	22767	0.8532	-0.001	0.0017	0.5584	22798	0.853
Visceral Adipose Tissue	rs7498665	A	G	0.6642	-0.0269138	0.0025282	1.83e-26	325114	0.608	0.0126369	0.0105307	0.2109	20915	0.6076	0.0001	0.0021	0.9447	20879	0.6087	-0.0011	0.0014	0.446	20822	0.6076	0.0015	0.0025	0.5411	20883	0.609	0.001	0.0015	0.5178	20540	0.6071	0.001	0.0015	0.5263	20508	0.6089	-0.0002	0.0014	0.9066	20749	0.6087	0.0012	0.0014	0.3628	20790	0.6079
Visceral Adipose Tissue	rs7550711	T	C	0.02425	0.0615326	0.00786654	5.2e-15	324515	0.0333	0.00526535	0.0273798	0.8543	22589	0.0339	-0.0041	0.0055	0.4568	22516	0.0334	0.0038	0.0037	0.3106	22475	0.0333	0.0074	0.0067	0.2677	22550	0.033	0.0004	0.004	0.9257	22208	0.0336	0.0056	0.0041	0.1714	22164	0.0333	0.0057	0.0038	0.14	22407	0.0334	0.0065	0.0036	0.07023	22438	0.0331
Visceral Adipose Tissue	rs7586854	T	C	0.4907	-0.0144898	0.00248609	5.6e-09	323097	0.5251	0.00842457	0.00947764	0.3642	21591	0.5327	0.0044	0.0019	0.02371	21519	0.5282	0.001	0.0013	0.4164	21477	0.5271	0.0056	0.0023	0.01498	21552	0.5271	0.0007	0.0014	0.5963	21210	0.5286	0.0014	0.0014	0.309	21166	0.5289	-0.0026	0.0013	0.04812	21409	0.5281	-0.0005	0.0012	0.7008	21441	0.5265
Visceral Adipose Tissue	rs76040172	A	G	0.02985	-0.0450907	0.00550526	2.6e-16	323693	0.0549	-0.0105307	0.0210614	0.621	22841	0.0547	-0.0053	0.0042	0.2105	22770	0.0547	-0.0043	0.0028	0.1335	22727	0.0548	0.0071	0.0051	0.16	22802	0.0549	-0.0031	0.003	0.3	22460	0.0548	-0.0053	0.0031	0.08887	22418	0.0546	0.0019	0.0029	0.5153	22661	0.0545	-0.0012	0.0028	0.6693	22691	0.0548
Visceral Adipose Tissue	rs76327888	T	G	0.1866	0.0229496	0.00328681	2.9e-12	323909	0.1789	0.0189553	0.0126369	0.1212	22092	0.1767	0.0003	0.0025	0.8969	22019	0.1774	0.002	0.0017	0.2494	21978	0.1777	0.0021	0.0031	0.4924	22053	0.1786	-0.001	0.0018	0.578	21711	0.1781	-0.0007	0.0019	0.6987	21667	0.1781	0.0014	0.0018	0.4241	21910	0.1771	0.0028	0.0017	0.09069	21941	0.1773
Visceral Adipose Tissue	rs7649970	T	C	0.1007	0.0254853	0.00379054	1.78e-11	325024	0.1335	-0.0073715	0.0136899	0.5623	22949	0.133	0.001	0.0027	0.7291	22876	0.1322	0.0004	0.0019	0.8459	22835	0.1325	0.0005	0.0033	0.8808	22910	0.1324	-0.0033	0.002	0.09041	22568	0.1333	-0.0009	0.002	0.644	22524	0.1323	-0.0032	0.0019	0.09471	22767	0.1322	-0.0016	0.0018	0.3762	22798	0.1326
Visceral Adipose Tissue	rs768023	A	G	0.5821	0.0208754	0.00256463	3.96e-16	323195	0.623	-0.00315921	0.00947764	0.7137	22949	0.6256	-0.0039	0.0019	0.04604	22876	0.6244	0.001	0.0013	0.4434	22835	0.6232	-0.0012	0.0023	0.5995	22910	0.6245	-0.0025	0.0014	0.07402	22568	0.6249	-0.0024	0.0014	0.09852	22524	0.6244	0.0011	0.0013	0.4308	22767	0.6251	-0.0013	0.0013	0.3032	22798	0.6244
Visceral Adipose Tissue	rs7724430	A	C	0.4459	0.0139268	0.00250337	2.65e-08	324842	0.4389	0.00421228	0.00947764	0.6166	22949	0.4337	0.0012	0.0019	0.5279	22876	0.4364	0.0012	0.0013	0.3587	22835	0.4367	0	0.0023	0.9876	22910	0.4367	0.0006	0.0014	0.6846	22568	0.4357	0.0008	0.0014	0.5516	22524	0.4356	0.0004	0.0013	0.7332	22767	0.4365	0.0017	0.0012	0.1643	22798	0.4373
Visceral Adipose Tissue	rs7773094	T	C	0.7966	0.0176529	0.00309759	1.21e-08	325114	0.7972	0.0168491	0.0115838	0.142	22320	0.7996	0	0.0023	0.9946	22608	0.7981	0.0005	0.0016	0.7402	22568	0.7973	0.0031	0.0028	0.2794	22281	0.7978	0.001	0.0017	0.5562	22301	0.798	0.0012	0.0017	0.47	22260	0.7985	0.0028	0.0016	0.08063	22499	0.7993	0.001	0.0015	0.5244	22532	0.7981
Visceral Adipose Tissue	rs778094	A	G	0.5578	-0.0149753	0.00251403	2.57e-09	323092	0.5596	-0.00842457	0.00947764	0.3896	22949	0.5633	0.002	0.0019	0.2934	22876	0.5613	-0.0026	0.0013	0.04746	22835	0.5596	0.0004	0.0023	0.8501	22910	0.5604	-0.0001	0.0014	0.944	22568	0.5608	-0.0015	0.0014	0.2822	22524	0.5613	-0.0008	0.0013	0.5263	22767	0.5615	-0.0002	0.0013	0.8907	22798	0.5599
Visceral Adipose Tissue	rs7788950	A	G	0.1735	-0.0174855	0.00320739	4.99e-08	322071	0.1888	0.00526535	0.0115838	0.6871	22949	0.1873	-0.0007	0.0025	0.786	22876	0.1877	0.0014	0.0017	0.4057	22835	0.1886	-0.0017	0.003	0.555	22910	0.1881	0.0011	0.0018	0.5177	22568	0.1888	-0.0014	0.0018	0.4481	22524	0.1883	-0.0006	0.0017	0.7388	22767	0.1881	0.0004	0.0016	0.7976	22798	0.1882
Visceral Adipose Tissue	rs7792176	T	C	0.1996	0.018635	0.00341709	4.94e-08	322484	0.1675	0.0157961	0.0200083	0.4152	10668	0.168	0.0076	0.0041	0.06269	10611	0.1675	0.0026	0.0028	0.3475	10608	0.1668	-0.0025	0.0049	0.6004	10638	0.1673	-0.0005	0.0029	0.8598	10585	0.167	-0.0012	0.003	0.6917	10578	0.1674	0.001	0.0028	0.7358	10624	0.1676	0.006	0.0027	0.02587	10619	0.1673
Visceral Adipose Tissue	rs7822494	T	C	0.5653	0.0162368	0.0024861	6.53e-11	324916	0.5563	0.0136899	0.00947764	0.1336	22949	0.5599	-0.0017	0.0019	0.3604	22876	0.558	-0.0004	0.0013	0.7754	22835	0.5588	-0.001	0.0023	0.6429	22910	0.5587	-0.0007	0.0013	0.6043	22568	0.56	-0.001	0.0014	0.4536	22524	0.5592	0.003	0.0013	0.02237	22767	0.5596	0.0009	0.0012	0.45	22798	0.5596
Visceral Adipose Tissue	rs7845090	A	G	0.6716	-0.020056	0.00275265	3.19e-13	322372	0.7127	0.00421228	0.0105307	0.7099	22757	0.7164	0.0005	0.0021	0.8282	22684	0.7153	-0.0008	0.0014	0.5436	22643	0.7148	0.0036	0.0025	0.1478	22718	0.7144	0.0022	0.0015	0.1439	22376	0.7149	0.0029	0.0015	0.05768	22332	0.7151	-0.0002	0.0014	0.8991	22575	0.7152	0.0001	0.0014	0.9306	22606	0.7148
Visceral Adipose Tissue	rs7849553	A	C	0.5765	-0.0141332	0.00249211	1.42e-08	323575	0.5537	-0.00315921	0.00947764	0.6974	22949	0.5571	-0.0035	0.0019	0.06166	22876	0.5552	-0.0001	0.0013	0.9655	22835	0.5552	-0.0035	0.0022	0.1228	22910	0.5561	-0.0015	0.0013	0.2606	22568	0.5554	-0.0021	0.0014	0.1266	22524	0.5565	0.0001	0.0013	0.9472	22767	0.5561	0.0005	0.0012	0.6849	22798	0.5551
Visceral Adipose Tissue	rs7864091	A	G	0.1847	0.0185992	0.00335337	2.92e-08	324607	0.1827	0.00842457	0.0126369	0.4713	22949	0.1822	-0.0001	0.0025	0.9711	22876	0.1811	0.0012	0.0017	0.459	22835	0.1815	-0.0011	0.003	0.7203	22910	0.1825	0.0007	0.0018	0.6888	22568	0.183	-0.0001	0.0018	0.9635	22524	0.1822	0.0019	0.0017	0.2731	22767	0.1813	-0.0005	0.0016	0.7455	22798	0.1811
Visceral Adipose Tissue	rs78719460	A	G	0.2817	0.0158975	0.00267594	2.83e-09	324340	0.3122	-0.00631843	0.0105307	0.5625	22688	0.3143	-0.0027	0.0021	0.2101	22615	0.3119	0	0.0014	0.9906	22574	0.3123	-0.0016	0.0025	0.5282	22649	0.3126	-0.0021	0.0015	0.1601	22307	0.3144	-0.0021	0.0016	0.1782	22263	0.3121	0.0009	0.0015	0.5378	22506	0.3119	0.0006	0.0014	0.6839	22537	0.3132
Visceral Adipose Tissue	rs7893571	T	G	0.6567	0.0178548	0.00263178	1.17e-11	322258	0.6655	-0.00315921	0.00947764	0.7746	22949	0.6687	0.0024	0.002	0.2333	22876	0.6669	0.0009	0.0013	0.5113	22835	0.6676	-0.0003	0.0024	0.9	22910	0.6674	0.0003	0.0014	0.8298	22568	0.6677	0.0013	0.0015	0.3666	22524	0.668	-0.0006	0.0014	0.6486	22767	0.6674	0.001	0.0013	0.4345	22798	0.6668
Visceral Adipose Tissue	rs7982447	T	C	0.8116	-0.0207539	0.00308067	1.62e-11	322286	0.7925	0.00315921	0.0115838	0.7475	22949	0.7949	0.0055	0.0023	0.01738	22876	0.7936	0.0013	0.0016	0.3917	22835	0.7929	0.0015	0.0028	0.5841	22910	0.7933	0.002	0.0016	0.2162	22568	0.794	0.0005	0.0017	0.7689	22524	0.7941	0.0003	0.0016	0.8457	22767	0.7945	-0.0009	0.0015	0.5631	22798	0.7932
Visceral Adipose Tissue	rs7990098	T	G	0.6026	-0.0147974	0.00252037	4.33e-09	324110	0.6024	0.0115838	0.00947764	0.245	22563	0.6062	0.0012	0.002	0.5499	22493	0.6044	-0.0002	0.0013	0.8981	22450	0.6033	0.0013	0.0024	0.5744	22527	0.6047	0.0016	0.0014	0.2517	22185	0.605	-0.0004	0.0015	0.7846	22143	0.6043	-0.0001	0.0014	0.9702	22386	0.6047	-0.0001	0.0013	0.9412	22413	0.6045
Visceral Adipose Tissue	rs8015400	A	C	0.6549	0.0199458	0.00265013	5.22e-14	325114	0.6689	-0.0115838	0.00947764	0.2211	22949	0.6707	0.0012	0.002	0.5566	22876	0.6698	0.0002	0.0014	0.8969	22835	0.6695	-0.0029	0.0024	0.2262	22910	0.6698	-0.0007	0.0014	0.6433	22568	0.6696	-0.0019	0.0015	0.2132	22524	0.6696	-0.0001	0.0014	0.9338	22767	0.6709	-0.0015	0.0013	0.2525	22798	0.6707
Visceral Adipose Tissue	rs809955	A	G	0.3638	-0.0158426	0.00257345	7.45e-10	323934	0.3675	0.0200083	0.00947764	0.04141	22589	0.3649	0.0027	0.002	0.1736	22516	0.3662	0.003	0.0013	0.02651	22475	0.3683	0.0033	0.0024	0.1609	22550	0.3666	0.0018	0.0014	0.2029	22208	0.3673	-0.0002	0.0015	0.8806	22164	0.3658	-0.0003	0.0014	0.8534	22407	0.3664	0.0022	0.0013	0.08086	22438	0.3674
Visceral Adipose Tissue	rs879620	T	C	0.6381	0.0205614	0.00255754	9.02e-16	322283	0.6053	-0.00315921	0.00947764	0.7462	22158	0.6094	0.0007	0.002	0.7185	22085	0.6069	-0.0005	0.0014	0.7263	22047	0.6066	0.0027	0.0024	0.2734	22119	0.6075	0.0003	0.0014	0.8327	21777	0.609	-0.0005	0.0015	0.757	21733	0.607	-0.002	0.0014	0.1529	21977	0.6075	-0.0016	0.0013	0.2247	22007	0.6068
Visceral Adipose Tissue	rs916289	T	C	0.4832	-0.013815	0.00249956	3.26e-08	321870	0.4469	-0.014743	0.00947764	0.1104	22716	0.4417	-0.0003	0.0019	0.8667	22648	0.444	-0.0002	0.0013	0.8884	22638	0.445	-0.0033	0.0023	0.1414	22678	0.4448	-0.0027	0.0013	0.04185	22362	0.4445	0.0002	0.0014	0.8728	22332	0.4437	-0.0016	0.0013	0.2344	22549	0.4442	0.0001	0.0012	0.9257	22643	0.4452
Visceral Adipose Tissue	rs9277979	T	C	NA	0.0230719	0.00322746	8.77e-13	324506	0.1625	-0.00842457	0.0157961	0.6063	17141	0.1608	-0.0034	0.0033	0.2977	17109	0.1619	0.0012	0.0022	0.5799	17062	0.1614	-0.004	0.0039	0.2942	17114	0.1625	0.0017	0.0023	0.4682	16778	0.1615	-0.0001	0.0024	0.9699	16765	0.1612	0.0002	0.0023	0.935	16982	0.1615	-0.0004	0.0021	0.8654	17027	0.1621
Visceral Adipose Tissue	rs9320823	T	C	0.4086	-0.0232048	0.0025317	4.92e-20	324853	0.3907	0.0073715	0.00947764	0.4562	22949	0.3862	-0.0014	0.0019	0.4543	22876	0.3887	0.0024	0.0013	0.06168	22835	0.3889	0.0043	0.0023	0.0633	22910	0.3883	0.0011	0.0014	0.4314	22568	0.3873	0.0022	0.0014	0.1137	22524	0.3878	0.0005	0.0013	0.7337	22767	0.3881	0.0015	0.0012	0.2374	22798	0.3885
Visceral Adipose Tissue	rs9358912	T	G	0.2631	-0.0245808	0.00278912	1.22e-18	324205	0.2941	0.0126369	0.0105307	0.2239	22589	0.2918	0.0016	0.0021	0.4347	22516	0.2928	0.001	0.0014	0.4766	22475	0.2933	0.0013	0.0025	0.5931	22550	0.2939	0.0023	0.0015	0.1295	22208	0.2938	0.0008	0.0015	0.5966	22164	0.2932	0.0019	0.0015	0.1835	22407	0.2927	0.0013	0.0014	0.3364	22438	0.2926
Visceral Adipose Tissue	rs9471333	T	C	0.6418	-0.0243931	0.00248747	1.06e-22	324508	0.5737	0.00842457	0.00947764	0.3778	22949	0.5784	0.0005	0.0019	0.7912	22876	0.5758	0.0008	0.0013	0.5097	22835	0.5743	0.0013	0.0023	0.5646	22910	0.5752	0.0014	0.0014	0.2952	22568	0.5752	0.0007	0.0014	0.6234	22524	0.5768	0.0015	0.0013	0.2454	22767	0.5765	0.0019	0.0012	0.1321	22798	0.5744
Visceral Adipose Tissue	rs9512696	A	G	0.3134	-0.0143879	0.00261976	3.97e-08	324813	0.3424	-0.0115838	0.00947764	0.2239	22949	0.3394	-0.0013	0.002	0.5085	22876	0.3408	-0.0011	0.0013	0.4041	22835	0.3428	-0.0047	0.0024	0.05109	22910	0.3418	-0.0006	0.0014	0.6781	22568	0.3407	-0.0037	0.0015	0.01275	22524	0.3408	-0.0014	0.0014	0.3131	22767	0.3397	-0.001	0.0013	0.462	22798	0.342
Visceral Adipose Tissue	rs9522285	A	G	0.4235	0.0187171	0.00251368	9.61e-14	323786	0.4212	-0.0157961	0.00947764	0.07928	22949	0.4182	-0.0031	0.0019	0.102	22876	0.4187	-0.0018	0.0013	0.1571	22835	0.4197	-0.0047	0.0023	0.03784	22910	0.4209	-0.0027	0.0013	0.04169	22568	0.4216	-0.0024	0.0014	0.07815	22524	0.4193	-0.0032	0.0013	0.01561	22767	0.4185	-0.0024	0.0012	0.04822	22798	0.4193
Visceral Adipose Tissue	rs9569934	T	C	0.1567	-0.018832	0.00320125	4.04e-09	322683	0.1858	0.0242206	0.0115838	0.03661	22949	0.1839	0.0005	0.0024	0.8422	22876	0.1853	0.0029	0.0016	0.07463	22835	0.1859	0.0034	0.0029	0.2423	22910	0.185	0.0018	0.0017	0.3006	22568	0.1849	0.0024	0.0018	0.1793	22524	0.1843	0.0012	0.0017	0.4828	22767	0.1851	0.0037	0.0016	0.01765	22798	0.1858
Visceral Adipose Tissue	rs9641499	A	C	0.4198	-0.0177675	0.00250059	1.2e-12	323441	0.4392	0.00105307	0.00947764	0.8658	22949	0.4362	0.004	0.0019	0.03352	22876	0.4376	-0.0025	0.0013	0.0436	22835	0.4379	0.0015	0.0022	0.4945	22910	0.4378	-0.0009	0.0013	0.5241	22568	0.4383	0.0014	0.0014	0.3198	22524	0.4372	-0.0006	0.0013	0.6604	22767	0.4375	-0.0005	0.0012	0.6543	22798	0.4376
Visceral Adipose Tissue	rs9832402	A	G	0.7743	0.016956	0.00285839	2.99e-09	323791	0.7461	-0.00842457	0.0105307	0.4341	21123	0.7483	-0.0009	0.0022	0.6941	21413	0.7472	-0.0014	0.0015	0.3408	21369	0.7461	0.0021	0.0027	0.4325	21084	0.747	-0.002	0.0016	0.2082	21102	0.7474	-0.0008	0.0016	0.64	21060	0.7472	-0.0005	0.0015	0.7323	20943	0.7474	-0.0004	0.0015	0.7733	20974	0.7464
Visceral Adipose Tissue	rs9843340	T	C	0.8825	0.0221447	0.00346929	1.74e-10	324821	0.8548	0.0105307	0.0136899	0.4313	22949	0.8575	-0.0055	0.0027	0.04354	22876	0.8561	0.0027	0.0018	0.1389	22835	0.8571	-0.004	0.0033	0.22	22910	0.8562	0.0002	0.0019	0.9025	22568	0.8565	-0.0019	0.002	0.3553	22524	0.8568	-0.001	0.0019	0.5995	22767	0.8563	0.0025	0.0018	0.1609	22798	0.8566
Visceral Adipose Tissue	rs9925945	A	C	0.7631	0.0174959	0.00283786	7.04e-10	323455	0.7523	-0.00315921	0.0105307	0.7676	22841	0.7549	-0.0031	0.0022	0.1487	22770	0.754	-0.0002	0.0015	0.882	22727	0.7542	0.0036	0.0026	0.1625	22802	0.7541	0.0017	0.0015	0.2756	22460	0.7543	0.0014	0.0016	0.3798	22418	0.7546	-0.0003	0.0015	0.8387	22661	0.7539	0.0002	0.0014	0.8832	22691	0.7538
Visceral Adipose Tissue	rs9989141	T	C	0.5821	0.0201011	0.00258082	6.77e-15	322205	0.6336	-0.0136899	0.00947764	0.1451	22949	0.6368	-0.0023	0.0019	0.2379	22876	0.6362	-0.0021	0.0013	0.1157	22835	0.635	-0.0035	0.0023	0.1315	22910	0.6342	-0.0007	0.0014	0.6007	22568	0.6348	-0.0018	0.0014	0.198	22524	0.6355	-0.0016	0.0013	0.2425	22767	0.6368	-0.0019	0.0013	0.1266	22798	0.6361
C-Reactive Protein	rs10095930	T	C	0.5616	0.0286	0.002	8.23e-45	575798	0.5855	-0.00829733	0.0093345	0.3789	22757	0.5899	-0.0013	0.0019	0.5069	22684	0.5875	0	0.0013	0.9713	22643	0.5868	-0.0026	0.0023	0.2479	22718	0.5866	-0.0011	0.0014	0.4047	22376	0.5867	-0.0006	0.0014	0.6721	22332	0.588	0.0007	0.0013	0.5884	22575	0.5881	-0.0016	0.0012	0.1896	22606	0.5864
C-Reactive Protein	rs10106298	A	G	0.3433	0.0151	0.0021	1.64e-12	575893	0.3609	0.012446	0.0093345	0.19	22949	0.3567	0.0015	0.002	0.4441	22876	0.3596	0	0.0013	0.9915	22835	0.3599	0.0026	0.0024	0.2721	22910	0.3595	0.0013	0.0014	0.3655	22568	0.3584	-0.0005	0.0015	0.7364	22524	0.3587	0.0004	0.0014	0.7422	22767	0.3599	0.0007	0.0013	0.6112	22798	0.36
C-Reactive Protein	rs1037170	T	C	0.7332	0.0281	0.0023	3.56e-33	576480	0.7184	0.0207433	0.0103717	0.05647	19996	0.7181	-0.0016	0.0023	0.4724	19934	0.7178	0.0024	0.0015	0.1154	19927	0.7174	0.0014	0.0027	0.6062	19963	0.7183	0.0021	0.0016	0.1928	19645	0.7182	0	0.0017	0.9905	19621	0.718	0.0022	0.0016	0.1486	19837	0.7185	0.0018	0.0015	0.2279	19929	0.7182
C-Reactive Protein	rs10497423	T	G	0.584	-0.0134	0.002	4.68e-11	576829	0.5933	-0.0197062	0.0093345	0.03331	22949	0.5974	0.0009	0.0019	0.6397	22876	0.5952	-0.0034	0.0013	0.00942	22835	0.595	0.0014	0.0023	0.5427	22910	0.5953	0.0003	0.0014	0.8023	22568	0.5958	0.0013	0.0014	0.363	22524	0.5961	-0.0031	0.0013	0.01997	22767	0.5957	-0.0018	0.0013	0.1499	22798	0.5949
C-Reactive Protein	rs10498240	A	C	0.3881	0.0133	0.0021	4.96e-10	576834	0.3264	0.0031115	0.0103717	0.7465	21231	0.3231	-0.0015	0.0021	0.4795	21159	0.3254	-0.0004	0.0014	0.7707	21117	0.3254	0.0029	0.0025	0.2486	21192	0.3257	0.0011	0.0015	0.4587	20850	0.3257	0.0012	0.0015	0.4478	20806	0.3252	-0.0014	0.0014	0.329	21049	0.3259	0	0.0013	0.9972	21081	0.325
C-Reactive Protein	rs1056441	T	C	0.2985	-0.0208	0.0021	2.28e-22	576919	0.3148	-0.0093345	0.0103717	0.3203	22841	0.3113	-0.0012	0.0021	0.5726	22770	0.3134	-0.0001	0.0014	0.9196	22727	0.3142	0.0005	0.0025	0.8422	22802	0.3142	-0.0012	0.0015	0.4266	22460	0.3131	-0.0012	0.0015	0.4498	22418	0.3125	0.0001	0.0014	0.9489	22661	0.3133	-0.0005	0.0013	0.6951	22691	0.3147
C-Reactive Protein	rs10736063	A	G	0.278	-0.0125	0.0022	2.4e-08	577017	0.3142	-0.00207433	0.0103717	0.8352	22949	0.3123	-0.0048	0.0021	0.02058	22876	0.3136	0.0006	0.0014	0.6911	22835	0.3145	-0.0038	0.0025	0.1231	22910	0.3137	-0.0012	0.0015	0.4338	22568	0.3134	-0.0004	0.0015	0.7712	22524	0.3134	0.0003	0.0014	0.8527	22767	0.3131	-0.0022	0.0014	0.09905	22798	0.3143
C-Reactive Protein	rs10760691	A	G	0.6325	-0.0172	0.0021	8.65e-16	577132	0.6265	0.0093345	0.0093345	0.3105	22949	0.6291	-0.0002	0.002	0.9076	22876	0.6282	0.0008	0.0014	0.5741	22835	0.6276	0.0044	0.0024	0.07213	22910	0.6271	0.0022	0.0014	0.1205	22568	0.6269	0.0013	0.0015	0.3756	22524	0.6279	0.0018	0.0014	0.1884	22767	0.6283	0.0015	0.0013	0.2672	22798	0.6279
C-Reactive Protein	rs10797119	T	C	0.459	-0.0177	0.002	3.55e-18	577427	0.4666	0.0114088	0.0093345	0.1965	22589	0.4626	0.0009	0.0019	0.6479	22516	0.4642	0.0014	0.0013	0.2801	22475	0.465	0.0002	0.0023	0.9385	22550	0.4654	0.0018	0.0014	0.1948	22208	0.4652	0.0022	0.0014	0.1194	22164	0.4643	0.0013	0.0013	0.3119	22407	0.464	0.0036	0.0013	0.003557	22438	0.4649
C-Reactive Protein	rs1081105	A	C	0.98694	0.2364	0.0066	1e-200	577488	0.9687	-0.018669	0.0300778	0.5297	19892	0.9686	-0.0032	0.0065	0.6177	19825	0.9685	-0.0004	0.0043	0.9325	19787	0.9669	0.0062	0.0075	0.4102	19858	0.9675	-0.0039	0.0045	0.3858	19514	0.9676	-0.0002	0.0047	0.9673	19476	0.9679	-0.0018	0.0044	0.6837	19718	0.9681	-0.0012	0.0041	0.781	19747	0.9673
C-Reactive Protein	rs10831676	A	C	0.5131	0.0118	0.002	6.84e-09	577509	0.5247	0.00207433	0.0093345	0.8047	22949	0.5306	0.0027	0.0019	0.1543	22876	0.5269	0	0.0013	0.9711	22835	0.5258	-0.0024	0.0022	0.2764	22910	0.5273	-0.0021	0.0013	0.1069	22568	0.5283	-0.0005	0.0014	0.7284	22524	0.5281	0.0003	0.0013	0.8162	22767	0.5279	-0.0003	0.0012	0.7986	22798	0.5273
C-Reactive Protein	rs10864088	A	G	0.6791	-0.016	0.0021	7.25e-14	577827	0.7022	0.00518583	0.0093345	0.6175	22949	0.7063	-0.0019	0.0021	0.3468	22876	0.7032	0.0016	0.0014	0.2578	22835	0.7031	-0.0024	0.0025	0.3312	22910	0.7033	-0.0006	0.0015	0.6717	22568	0.7045	0.0003	0.0015	0.866	22524	0.7047	-0.0013	0.0014	0.3669	22767	0.7049	0.003	0.0013	0.02687	22798	0.7026
C-Reactive Protein	rs10868852	A	C	0.01866	0.0344	0.006	1.02e-08	577854	0.0342	0.00414867	0.0269663	0.8646	22757	0.0345	0.003	0.0055	0.5848	22684	0.0347	0.0065	0.0037	0.07937	22643	0.0351	0.0017	0.0066	0.7957	22718	0.0342	-0.0014	0.004	0.7304	22376	0.0337	-0.0033	0.0041	0.4255	22332	0.0344	-0.0026	0.0038	0.4934	22575	0.0339	0.0046	0.0036	0.2077	22606	0.0343
C-Reactive Protein	rs10871777	A	G	0.7369	-0.0196	0.0023	5.76e-17	577873	0.7523	-0.0207433	0.0103717	0.04299	22949	0.7531	-0.0007	0.0022	0.7511	22876	0.7528	-0.002	0.0015	0.1798	22835	0.7516	-0.0088	0.0026	0.0007239	22910	0.7525	-0.0037	0.0015	0.01669	22568	0.7516	-0.0014	0.0016	0.3656	22524	0.7534	-0.0018	0.0015	0.2352	22767	0.7537	-0.0022	0.0014	0.1263	22798	0.7527
C-Reactive Protein	rs10924372	T	C	0.6157	-0.0147	0.0021	6.19e-12	578221	0.6352	0.00518583	0.0093345	0.566	22949	0.6386	-0.0018	0.0021	0.3783	22876	0.637	0.0016	0.0014	0.2536	22835	0.6367	0.0052	0.0024	0.03507	22910	0.6374	-0.0002	0.0015	0.8648	22568	0.6384	0.0008	0.0015	0.6014	22524	0.6374	0.0009	0.0014	0.5084	22767	0.6373	0	0.0013	0.9777	22798	0.6373
C-Reactive Protein	rs10969334	A	C	0.4198	-0.0112	0.002	3.79e-08	578348	0.3862	0.0093345	0.0093345	0.2986	22949	0.3828	-0.0007	0.0019	0.7189	22876	0.3852	-0.0008	0.0013	0.5201	22835	0.3863	0.0044	0.0023	0.05501	22910	0.3854	0	0.0014	0.9743	22568	0.3846	0.0012	0.0014	0.3972	22524	0.3847	0.0004	0.0013	0.7621	22767	0.3848	0.0002	0.0013	0.8543	22798	0.3863
C-Reactive Protein	rs11054402	T	C	0.4534	-0.012	0.002	3.79e-09	578667	0.41	0.006223	0.0093345	0.4735	22720	0.4068	-0.0015	0.002	0.4437	22647	0.408	0.0013	0.0013	0.3039	22606	0.4083	-0.0016	0.0023	0.4953	22681	0.409	0.0001	0.0014	0.9323	22339	0.4079	-0.0013	0.0014	0.3804	22295	0.4077	0.003	0.0013	0.02689	22538	0.4074	-0.0004	0.0013	0.7534	22569	0.4077
C-Reactive Protein	rs11065360	A	G	0.6063	-0.0655	0.002	1e-200	578788	0.6119	0.00726017	0.0093345	0.4174	22949	0.6153	0.0011	0.0019	0.5853	22876	0.6133	0.0008	0.0013	0.5621	22835	0.6138	0.0015	0.0023	0.5213	22910	0.6133	-0.0011	0.0014	0.4074	22568	0.6134	0.0024	0.0014	0.09921	22524	0.6146	0.0013	0.0013	0.335	22767	0.6145	0.0014	0.0013	0.2699	22798	0.6133
C-Reactive Protein	rs11078597	T	C	0.8321	0.0187	0.0026	1.62e-12	578908	0.82	-0.018669	0.012446	0.1409	22949	0.8232	-0.0007	0.0026	0.7752	22876	0.8208	-0.0008	0.0017	0.6407	22835	0.8202	0.0019	0.0031	0.5415	22910	0.8208	-0.0029	0.0018	0.1202	22568	0.8213	-0.0035	0.0019	0.06554	22524	0.8209	-0.0005	0.0018	0.7594	22767	0.8208	-0.0022	0.0017	0.1979	22798	0.82
C-Reactive Protein	rs11118625	A	G	0.7407	0.0194	0.0022	4.67e-18	579012	0.7481	0.012446	0.0103717	0.2379	22563	0.751	0.0007	0.0022	0.7603	22493	0.7495	0.0009	0.0015	0.5206	22450	0.7486	0.0045	0.0026	0.08269	22527	0.7491	0.0005	0.0016	0.7335	22185	0.7494	-0.0006	0.0016	0.7133	22143	0.75	0.0032	0.0015	0.03324	22386	0.7499	0.0016	0.0014	0.2468	22413	0.7489
C-Reactive Protein	rs11159021	T	C	0.6325	-0.0118	0.0021	3.41e-08	579306	0.6434	-0.0114088	0.0093345	0.2219	22949	0.6452	0.001	0.002	0.6368	22876	0.6444	-0.0021	0.0014	0.1307	22835	0.6445	-0.0034	0.0024	0.1615	22910	0.6452	-0.0015	0.0014	0.3102	22568	0.6448	-0.0021	0.0015	0.1474	22524	0.6449	-0.0006	0.0014	0.6627	22767	0.6454	-0.001	0.0013	0.4423	22798	0.6453
C-Reactive Protein	rs111690247	T	C	0.09142	0.0227	0.0037	5.89e-10	579376	0.0889	0.0031115	0.0217805	0.883	14211	0.0876	-0.0023	0.0046	0.6251	14187	0.0888	0.0046	0.0031	0.1434	14168	0.0886	0.0023	0.0054	0.6727	14186	0.0891	0.0024	0.0032	0.4503	14123	0.0891	-0.0004	0.0033	0.9013	14111	0.0886	0	0.0032	0.991	14068	0.0887	-0.0003	0.003	0.9269	14173	0.0895
C-Reactive Protein	rs11208629	A	G	0.08022	-0.0312	0.0037	1.71e-17	579602	0.0778	0.0394123	0.0165947	0.01891	22589	0.0773	-0.0012	0.0036	0.7376	22516	0.0777	0.0023	0.0024	0.3352	22475	0.0775	0.0047	0.0042	0.2693	22550	0.078	0.0044	0.0025	0.07967	22208	0.0776	0.0037	0.0026	0.1546	22164	0.0778	0.0045	0.0025	0.06584	22407	0.0776	0.0006	0.0023	0.7942	22438	0.0781
C-Reactive Protein	rs11217192	T	G	0.6903	0.0134	0.0023	1.05e-08	579706	0.7164	-0.0093345	0.0103717	0.3813	22563	0.7193	-0.0068	0.0021	0.001401	22493	0.7179	-0.0013	0.0014	0.3872	22450	0.7168	-0.0013	0.0026	0.6032	22527	0.7158	-0.0021	0.0015	0.1785	22185	0.7161	-0.0028	0.0016	0.07662	22143	0.7173	-0.0016	0.0015	0.2884	22386	0.7178	-0.0005	0.0014	0.7113	22413	0.7164
C-Reactive Protein	rs11242113	A	G	0.2015	-0.0148	0.0025	6.08e-09	579954	0.2073	-0.0165947	0.0114088	0.1324	22949	0.2069	-0.0052	0.0023	0.02431	22876	0.2064	-0.0007	0.0015	0.6294	22835	0.2067	-0.0058	0.0028	0.03378	22910	0.2061	-0.0027	0.0016	0.09882	22568	0.2067	-0.0018	0.0017	0.2778	22524	0.2065	0.0002	0.0016	0.8778	22767	0.2062	0.0011	0.0015	0.4841	22798	0.2058
C-Reactive Protein	rs112875651	A	G	0.4104	-0.0202	0.0021	3.46e-21	580364	0.397	0.0134832	0.0093345	0.1526	22949	0.3944	-0.0009	0.002	0.6713	22876	0.396	0.0005	0.0014	0.7263	22835	0.396	0.0027	0.0024	0.2576	22910	0.3964	-0.0001	0.0014	0.9588	22568	0.3965	-0.0019	0.0015	0.1927	22524	0.3959	0.0025	0.0014	0.07216	22767	0.3961	0.0019	0.0013	0.1446	22798	0.3962
C-Reactive Protein	rs113184201	A	G	0.334	0.0144	0.0021	1.64e-11	580434	0.3439	-0.0217805	0.0093345	0.01839	22949	0.3419	-0.0019	0.002	0.3276	22876	0.3422	-0.0028	0.0013	0.03249	22835	0.3422	-0.0022	0.0023	0.3585	22910	0.3426	-0.0035	0.0014	0.01216	22568	0.3431	-0.0033	0.0014	0.02287	22524	0.3423	-0.0009	0.0014	0.503	22767	0.342	-0.0033	0.0013	0.009367	22798	0.3427
C-Reactive Protein	rs113584870	A	G	NA	-0.0163	0.0029	1.08e-08	580547	0.1478	-0.006223	0.0145203	0.6736	22563	0.1455	0.0025	0.003	0.3995	22493	0.1469	-0.0007	0.002	0.721	22450	0.1481	0.0035	0.0035	0.3234	22527	0.1468	0	0.0021	0.9922	22185	0.1472	0	0.0022	0.9889	22143	0.1465	-0.0029	0.0021	0.1574	22386	0.1466	0.0001	0.0019	0.9389	22413	0.1476
C-Reactive Protein	rs114947103	T	C	0.8209	-0.0157	0.0026	3.01e-09	580808	0.8234	0.0176318	0.012446	0.1579	22487	0.8261	-0.0017	0.0026	0.5225	22414	0.8243	0.0021	0.0017	0.2318	22375	0.8243	0.0077	0.0031	0.01273	22448	0.8244	0.003	0.0019	0.102	22115	0.8246	0.0006	0.0019	0.7581	22086	0.8249	0.0013	0.0018	0.4791	22305	0.8251	0.0033	0.0017	0.04795	22342	0.8247
C-Reactive Protein	rs11577023	T	C	0.6604	0.0148	0.0021	4.45e-12	581016	0.688	-0.0145203	0.0093345	0.1248	22949	0.6893	-0.001	0.002	0.6131	22876	0.6888	-0.0003	0.0014	0.8317	22835	0.6884	-0.0041	0.0024	0.09365	22910	0.689	-0.0013	0.0014	0.3765	22568	0.6881	-0.0002	0.0015	0.8858	22524	0.6895	-0.0025	0.0014	0.06977	22767	0.6894	-0.0002	0.0013	0.9092	22798	0.6893
C-Reactive Protein	rs11658216	T	C	0.7313	0.0274	0.0024	3.51e-29	581370	0.7095	0.00414867	0.0155575	0.7774	10219	0.7081	-0.0065	0.0034	0.05486	10208	0.7087	0.0004	0.0023	0.8661	10190	0.7108	-0.0008	0.004	0.842	10205	0.7093	-0.0038	0.0023	0.1069	10152	0.709	-0.0038	0.0024	0.1114	10154	0.7092	0.0018	0.0023	0.4408	10200	0.7098	-0.0009	0.0022	0.7	10205	0.7091
C-Reactive Protein	rs1169717	T	C	0.1343	-0.029	0.0032	3.99e-20	581732	0.1199	0.006223	0.0145203	0.6813	22949	0.1183	-0.0006	0.0029	0.8471	22876	0.1194	-0.0003	0.002	0.872	22835	0.1197	0.0003	0.0035	0.9243	22910	0.1193	-0.0008	0.0021	0.7038	22568	0.1188	-0.001	0.0022	0.6494	22524	0.1194	0.0003	0.002	0.8704	22767	0.1189	-0.0001	0.0019	0.9566	22798	0.1194
C-Reactive Protein	rs116971887	T	G	0.06157	-0.12	0.0051	7.38e-123	581734	0.0477	0.0549698	0.0321522	0.08385	14032	0.047	0.0018	0.0065	0.7795	14005	0.048	0.0052	0.0044	0.237	13989	0.0468	0.0083	0.0078	0.2842	14009	0.0478	0.007	0.0047	0.1391	13698	0.0468	0.0001	0.0049	0.9813	13698	0.0475	0.0012	0.0045	0.7988	13888	0.0474	0.0028	0.0043	0.5049	13996	0.0476
C-Reactive Protein	rs11711864	A	G	0.4049	0.0113	0.002	2.87e-08	581793	0.4242	-0.00103717	0.0093345	0.8843	22589	0.4211	0.0023	0.0019	0.2237	22876	0.4221	-0.0012	0.0013	0.329	22835	0.4232	0.0006	0.0023	0.7863	22910	0.4235	0.0004	0.0014	0.7655	22568	0.4231	-0.0006	0.0014	0.6763	22524	0.4217	-0.0007	0.0013	0.609	22767	0.4218	-0.0004	0.0012	0.7303	22798	0.4232
C-Reactive Protein	rs11729772	A	G	0.3153	0.0119	0.0021	2.61e-08	581882	0.3293	-0.00414867	0.0093345	0.6266	22949	0.3269	-0.0001	0.002	0.9758	22876	0.3276	-0.0012	0.0013	0.3647	22835	0.3274	-0.0022	0.0024	0.3533	22910	0.3279	-0.0016	0.0014	0.248	22568	0.3281	-0.0014	0.0015	0.3327	22524	0.3275	-0.0007	0.0014	0.6041	22767	0.3268	0.0004	0.0013	0.7527	22798	0.3271
C-Reactive Protein	rs11772470	A	G	0.1362	-0.0273	0.0029	1.01e-21	582017	0.1528	0.0134832	0.012446	0.3074	22949	0.1514	0.0018	0.0027	0.4999	22876	0.1531	-0.0003	0.0018	0.8564	22835	0.1542	-0.0001	0.0032	0.9758	22910	0.1527	0.0031	0.0019	0.09825	22568	0.1517	0.0016	0.002	0.4228	22524	0.1523	-0.0007	0.0018	0.7202	22767	0.1518	0.0005	0.0017	0.7787	22798	0.1531
C-Reactive Protein	rs11782130	T	G	0.3284	0.0123	0.0021	8.78e-09	582147	0.3494	0.0217805	0.0093345	0.02426	22949	0.3475	0.0028	0.002	0.1687	22876	0.3473	0.0031	0.0014	0.02209	22835	0.3474	0.0035	0.0024	0.1492	22910	0.3477	0.003	0.0014	0.03834	22568	0.349	0.0012	0.0015	0.4064	22524	0.3472	0.001	0.0014	0.4688	22767	0.3469	0.0034	0.0013	0.01045	22798	0.3478
C-Reactive Protein	rs11868378	A	G	0.7761	-0.0334	0.0027	5.74e-34	582510	0.7902	0.0165947	0.0134832	0.2118	17810	0.791	0.0009	0.0028	0.747	17766	0.7899	0.0009	0.0019	0.649	17725	0.7913	0.0063	0.0033	0.05852	17780	0.791	0.0034	0.002	0.09034	17693	0.792	0.005	0.0021	0.01596	17661	0.7913	0.0017	0.0019	0.3873	17646	0.7914	0.0014	0.0018	0.4551	17687	0.7909
C-Reactive Protein	rs12132412	A	G	0.6213	-0.0182	0.0021	1.71e-17	583204	0.6144	0.00726017	0.0103717	0.4588	22949	0.6168	-0.0001	0.0022	0.9457	22876	0.6166	0.0001	0.0015	0.9274	22835	0.6147	0.002	0.0026	0.4447	22910	0.6154	0.0019	0.0015	0.2151	22568	0.6144	0.0007	0.0016	0.6816	22524	0.616	0.0007	0.0015	0.6182	22767	0.6163	0.0013	0.0014	0.3534	22798	0.6155
C-Reactive Protein	rs12202212	T	C	0.306	0.0119	0.0021	2.61e-08	583394	0.3204	-0.00207433	0.0093345	0.8288	22320	0.318	-0.0018	0.002	0.3721	22608	0.3188	0.0011	0.0014	0.4052	22568	0.3203	-0.0024	0.0024	0.3217	22281	0.3181	0.0009	0.0014	0.5134	22301	0.319	-0.0002	0.0015	0.9063	22260	0.318	0.0007	0.0014	0.6156	22499	0.3186	-0.001	0.0013	0.444	22532	0.319
C-Reactive Protein	rs1222209	A	C	0.6493	-0.0146	0.0021	8.58e-12	583443	0.6555	0	0.0093345	0.9786	22949	0.6586	0.0011	0.002	0.5763	22876	0.6581	-0.0005	0.0013	0.71	22835	0.6571	-0.0039	0.0024	0.1006	22910	0.6574	-0.0015	0.0014	0.3039	22568	0.6574	-0.001	0.0015	0.4847	22524	0.658	-0.0007	0.0014	0.603	22767	0.6578	-0.0002	0.0013	0.8935	22798	0.6574
C-Reactive Protein	rs12239046	T	C	0.3526	-0.0404	0.002	1.34e-87	583538	0.3823	0.0114088	0.0093345	0.2098	22949	0.3785	0.0005	0.0019	0.7895	22876	0.3806	0.0002	0.0013	0.887	22835	0.3816	-0.0018	0.0023	0.4467	22910	0.3808	0.0027	0.0014	0.04915	22568	0.3807	0.0044	0.0014	0.002081	22524	0.3799	0.0006	0.0013	0.6444	22767	0.3798	0.0017	0.0013	0.1787	22798	0.3804
C-Reactive Protein	rs12357890	A	G	0.4907	-0.0134	0.0021	3.67e-10	583788	0.5081	-0.00207433	0.0103717	0.8725	22563	0.5143	0.0006	0.0021	0.7561	22493	0.5105	0.0002	0.0014	0.8619	22450	0.5088	-0.0006	0.0025	0.8101	22527	0.5113	0	0.0015	0.9756	22185	0.5111	0.0008	0.0015	0.6018	22143	0.5119	0.0002	0.0014	0.8774	22386	0.5121	0	0.0013	0.9847	22413	0.5109
C-Reactive Protein	rs12428361	T	C	0.7612	-0.0142	0.0023	1.33e-09	583977	0.7479	-0.0114088	0.0103717	0.2818	22589	0.7501	-0.001	0.0022	0.6457	22516	0.7485	-0.0003	0.0014	0.8392	22475	0.7489	-0.001	0.0026	0.713	22550	0.7496	-0.0024	0.0015	0.1168	22208	0.7501	0.0009	0.0016	0.5826	22164	0.7496	0.0004	0.0015	0.8002	22407	0.749	-0.0008	0.0014	0.5654	22438	0.7484
C-Reactive Protein	rs12605964	T	C	0.5728	0.0141	0.0021	4.26e-11	584583	0.5864	0.00207433	0.0103717	0.8585	22563	0.5889	0.0004	0.0021	0.8409	22493	0.5886	0	0.0014	0.997	22450	0.5885	-0.0003	0.0025	0.9122	22527	0.5872	-0.0001	0.0015	0.9732	22185	0.5869	-0.0008	0.0016	0.6278	22143	0.589	-0.001	0.0015	0.5176	22386	0.5881	0.0001	0.0014	0.9582	22413	0.5872
C-Reactive Protein	rs12620844	T	C	0.5466	-0.0133	0.002	6.51e-11	584632	0.5388	0.00103717	0.0093345	0.8888	21591	0.5406	0.0023	0.002	0.2558	21519	0.5405	-0.0005	0.0014	0.7306	21477	0.5388	0.0002	0.0024	0.943	21552	0.5399	0.0018	0.0014	0.2106	21210	0.5395	0.0018	0.0015	0.2276	21166	0.5398	-0.0003	0.0014	0.8193	21409	0.5407	0.0005	0.0013	0.6921	21441	0.5407
C-Reactive Protein	rs12673996	T	C	0.2257	-0.027	0.0024	2.2e-28	584727	0.2328	0.0093345	0.0103717	0.4084	22949	0.2318	-0.0013	0.0022	0.5733	22876	0.231	0	0.0015	0.9753	22835	0.231	0.0043	0.0027	0.1079	22910	0.2314	0.0027	0.0016	0.09084	22568	0.2321	0.0024	0.0016	0.1445	22524	0.2312	0	0.0016	0.9969	22767	0.231	0.0012	0.0015	0.4153	22798	0.2301
C-Reactive Protein	rs12716972	A	G	0.4888	-0.0115	0.002	1.63e-08	584863	0.4653	0.0093345	0.0093345	0.2862	22589	0.4623	0.0003	0.0019	0.883	22516	0.4633	-0.0012	0.0013	0.3714	22475	0.4643	-0.0022	0.0023	0.3317	22550	0.4632	0.0008	0.0014	0.5635	22208	0.4638	-0.0005	0.0014	0.7385	22164	0.4631	0	0.0013	0.9738	22407	0.4626	0.001	0.0013	0.4288	22438	0.4633
C-Reactive Protein	rs1292061	A	G	0.4347	-0.0209	0.002	1.03e-24	585302	0.4669	0.0031115	0.0093345	0.7317	22949	0.4642	-0.0001	0.0019	0.9428	22876	0.4658	0.0001	0.0013	0.9156	22835	0.4662	-0.0033	0.0023	0.1529	22910	0.4652	-0.0011	0.0014	0.4385	22568	0.4647	-0.0005	0.0014	0.7027	22524	0.4648	0.0004	0.0013	0.7366	22767	0.4645	-0.0001	0.0012	0.9471	22798	0.4657
C-Reactive Protein	rs12927172	A	G	0.3731	0.0193	0.002	2.59e-21	585327	0.3882	-0.0031115	0.0093345	0.7689	22949	0.3849	0.0008	0.0019	0.6959	22876	0.3857	-0.0021	0.0013	0.11	22835	0.3866	-0.0035	0.0023	0.1369	22910	0.3869	0.0005	0.0014	0.7233	22568	0.387	-0.0014	0.0014	0.3249	22524	0.3857	-0.0002	0.0013	0.8803	22767	0.3853	0.0008	0.0013	0.5107	22798	0.3865
C-Reactive Protein	rs12929503	T	C	0.5541	0.0161	0.002	2.65e-15	585332	0.5669	0.0176318	0.0093345	0.05478	22949	0.5699	0.0005	0.0019	0.8068	22876	0.5692	0.0035	0.0013	0.006621	22835	0.5692	0.001	0.0023	0.6542	22910	0.5682	0.0024	0.0014	0.07909	22568	0.5672	0.0012	0.0014	0.3868	22524	0.5693	0.0012	0.0013	0.3615	22767	0.5696	0.0021	0.0012	0.08531	22798	0.5687
C-Reactive Protein	rs12933677	T	C	0.5597	-0.0137	0.002	1.72e-11	585350	0.5361	0	0.0103717	0.9591	22312	0.5391	0.0003	0.0021	0.8784	22241	0.5372	0.0005	0.0014	0.7326	22198	0.5358	0.0047	0.0025	0.06018	22273	0.5369	0.0002	0.0015	0.8723	21931	0.5354	0.0021	0.0015	0.1658	21889	0.538	0.0009	0.0015	0.5422	22132	0.5374	0.0013	0.0014	0.3519	22162	0.5361
C-Reactive Protein	rs13013	A	C	0.6194	0.0133	0.002	6.51e-11	585603	0.5784	-0.0134832	0.0093345	0.1392	22949	0.5821	-0.0039	0.0019	0.04146	22876	0.5797	-0.0006	0.0013	0.6506	22835	0.5781	-0.0031	0.0023	0.1742	22910	0.5796	-0.0013	0.0014	0.3499	22568	0.5792	0.0008	0.0014	0.5498	22524	0.581	-0.0023	0.0013	0.08476	22767	0.5811	-0.0021	0.0012	0.09609	22798	0.5787
C-Reactive Protein	rs13028310	T	C	0.2146	-0.026	0.0026	9.06e-23	585662	0.2124	-0.00829733	0.012446	0.4854	22563	0.211	0.0006	0.0025	0.804	22493	0.2112	0	0.0017	0.9896	22450	0.2108	-0.0018	0.003	0.5398	22527	0.2125	-0.0006	0.0018	0.7287	22185	0.2123	-0.0026	0.0018	0.1514	22143	0.2123	0.0002	0.0017	0.8863	22386	0.2119	0.0012	0.0016	0.4446	22413	0.2117
C-Reactive Protein	rs13066686	A	C	0.4366	-0.0128	0.002	3.26e-10	585731	0.4026	0	0.0093345	0.9816	22949	0.3997	0.0046	0.002	0.01807	22876	0.4005	0	0.0013	0.981	22835	0.4015	-0.0014	0.0023	0.5364	22910	0.4018	-0.0005	0.0014	0.7171	22568	0.4025	0	0.0014	0.9839	22524	0.4007	0.0004	0.0014	0.7894	22767	0.4004	-0.0006	0.0013	0.6291	22798	0.4019
C-Reactive Protein	rs13216424	A	G	0.181	0.0152	0.0026	9.36e-09	585930	0.1684	-0.00414867	0.012446	0.7498	23358	0.1664	0.0003	0.0025	0.9001	23289	0.1683	-0.0007	0.0017	0.6807	23247	0.1683	0.004	0.003	0.1861	23322	0.1677	-0.0003	0.0018	0.8622	22979	0.1668	0.0021	0.0018	0.2668	22936	0.1677	-0.0014	0.0017	0.416	23180	0.1679	-0.0002	0.0016	0.8927	23206	0.1673
C-Reactive Protein	rs13261587	T	C	0.5317	0.0204	0.002	1.27e-23	586153	0.531	0.0031115	0.0093345	0.7532	22371	0.5345	0.0043	0.0019	0.02619	22301	0.5327	0.0008	0.0013	0.5526	22258	0.5322	0.0012	0.0023	0.6067	22335	0.5332	0.0018	0.0014	0.1805	21993	0.5332	0.0013	0.0014	0.3422	21951	0.5336	-0.0001	0.0013	0.9376	22194	0.5343	0.0016	0.0013	0.2081	22221	0.5333
C-Reactive Protein	rs1332328	T	C	0.375	0.0265	0.0021	2.81e-35	586443	0.3458	-0.0197062	0.0103717	0.05402	22589	0.3418	0.0006	0.0021	0.7646	22516	0.344	-0.0033	0.0014	0.01967	22475	0.3448	-0.005	0.0025	0.0462	22550	0.3457	-0.004	0.0015	0.007526	22208	0.3457	-0.0015	0.0015	0.3176	22164	0.3442	-0.003	0.0014	0.03541	22407	0.3441	-0.0021	0.0014	0.1165	22438	0.3451
C-Reactive Protein	rs13416992	A	C	0.3582	0.0124	0.002	1.13e-09	586607	0.386	-0.00518583	0.0093345	0.5928	22949	0.3836	-0.0033	0.0019	0.0898	22876	0.385	0.0014	0.0013	0.2648	22835	0.3863	-0.0026	0.0023	0.268	22910	0.3848	-0.0008	0.0014	0.5531	22568	0.3844	-0.0004	0.0014	0.7762	22524	0.3843	0.0004	0.0013	0.7838	22767	0.3843	-0.0021	0.0013	0.0924	22798	0.3851
C-Reactive Protein	rs1401454	T	C	0.4422	-0.0129	0.002	2.37e-10	586995	0.407	-0.00829733	0.0093345	0.3864	22949	0.403	-0.0012	0.0019	0.533	22876	0.4053	-0.0011	0.0013	0.4018	22835	0.4061	-0.003	0.0023	0.1971	22910	0.4052	-0.0017	0.0014	0.2162	22568	0.4053	-0.0005	0.0014	0.7333	22524	0.4045	-0.0017	0.0013	0.1988	22767	0.4044	-0.0016	0.0013	0.2026	22798	0.4057
C-Reactive Protein	rs141936164	A	G	0.6735	0.0127	0.0021	2.85e-09	587123	0.6708	-0.0093345	0.0103717	0.3306	22949	0.6756	-0.0006	0.0021	0.781	22876	0.6734	-0.0028	0.0014	0.04699	22835	0.6723	0.0014	0.0025	0.5599	22910	0.6723	-0.001	0.0015	0.5012	22568	0.6728	-0.003	0.0015	0.04677	22524	0.6737	-0.0011	0.0014	0.4366	22767	0.6735	-0.002	0.0013	0.1449	22798	0.6725
C-Reactive Protein	rs142020339	A	G	0.98881	-0.0779	0.0098	1.59e-15	587137	0.9846	-0.0881592	0.0549698	0.1099	16296	0.985	-0.0224	0.0118	0.05893	16259	0.9847	-0.0095	0.0077	0.2167	16210	0.9849	-0.011	0.0136	0.4203	16272	0.9849	-0.0175	0.0081	0.03054	16194	0.9853	0.0068	0.0085	0.4268	16170	0.9849	-0.012	0.008	0.1315	16136	0.9848	-0.0093	0.0075	0.2167	16182	0.9848
C-Reactive Protein	rs1441169	A	G	0.4907	0.021	0.002	6.16e-25	587286	0.4711	0.0093345	0.0093345	0.3007	21591	0.4663	0.0009	0.0019	0.6297	21519	0.4696	0.0013	0.0013	0.3264	21477	0.4703	0.0039	0.0023	0.09409	21552	0.4693	0.0002	0.0014	0.9072	21210	0.4686	0.0013	0.0014	0.3462	21166	0.4683	0.0006	0.0013	0.6751	21409	0.469	0.0009	0.0013	0.45	21441	0.4698
C-Reactive Protein	rs146424514	A	G	0.153	0.0159	0.0027	7.3e-09	587487	0.1683	-0.012446	0.012446	0.3001	22563	0.1671	-0.0022	0.0025	0.3803	22493	0.1676	-0.0014	0.0017	0.4135	22450	0.1672	-0.0028	0.0031	0.3505	22527	0.1677	-0.0026	0.0018	0.1524	22185	0.1675	-0.0007	0.0019	0.7249	22143	0.1672	0.0003	0.0018	0.8549	22386	0.1672	-0.003	0.0017	0.06855	22413	0.1671
C-Reactive Protein	rs1470560	A	G	0.3619	0.0121	0.0021	1.52e-08	587548	0.3743	0.0031115	0.0093345	0.7358	22589	0.3723	0.003	0.0019	0.1184	22876	0.3725	-0.0003	0.0013	0.8252	22835	0.3732	0.001	0.0023	0.6716	22910	0.3731	0.0004	0.0014	0.8004	22568	0.3737	0.0002	0.0014	0.8639	22524	0.3721	-0.0006	0.0013	0.6546	22767	0.3719	0.001	0.0013	0.4111	22798	0.3728
C-Reactive Protein	rs147711004	A	G	0.02612	-0.2117	0.0057	1e-200	587622	0.0449	-0.0114088	0.0342265	0.7374	14709	0.0448	-0.0161	0.0071	0.02474	14679	0.0453	-0.0009	0.0048	0.8543	14632	0.0461	-0.0055	0.0083	0.5111	14682	0.0457	0.0015	0.005	0.7686	14602	0.0459	-0.0013	0.0052	0.7967	14592	0.0453	-0.0004	0.0049	0.9381	14551	0.0454	-0.0038	0.0047	0.4101	14599	0.0459
C-Reactive Protein	rs1490384	T	C	0.528	-0.0279	0.002	9.94e-43	587748	0.5092	-0.0342265	0.0093345	0.000193	22680	0.5031	0.0023	0.0019	0.2223	22608	0.5069	-0.0021	0.0013	0.1018	22568	0.5074	-0.0072	0.0023	0.001443	22641	0.5067	-0.0076	0.0014	2.008e-08	22301	0.5063	-0.0047	0.0014	0.0007282	22260	0.5047	0.0008	0.0013	0.5577	22499	0.5051	-0.0046	0.0012	0.0002151	22532	0.5071
C-Reactive Protein	rs150428831	A	G	0.05597	0.0411	0.0043	7.16e-22	587869	0.059	-0.0031115	0.0217805	0.8724	22949	0.0577	0.0054	0.0045	0.2237	22876	0.0582	-0.0007	0.003	0.8045	22835	0.0583	0.0015	0.0053	0.7734	22910	0.0583	0.004	0.0032	0.2051	22568	0.0585	0.002	0.0033	0.5457	22524	0.0579	-0.002	0.0031	0.5181	22767	0.0579	0.0014	0.0029	0.6383	22798	0.0585
C-Reactive Protein	rs1545536	T	C	0.2164	-0.0244	0.0025	9.14e-22	588060	0.2229	0.00726017	0.0114088	0.542	22841	0.2199	0.0011	0.0024	0.6462	22770	0.222	0.0014	0.0016	0.3731	22727	0.2227	-0.0024	0.0028	0.3941	22802	0.2233	-0.0012	0.0017	0.4598	22460	0.2227	-0.0009	0.0017	0.6074	22418	0.2218	0.0018	0.0016	0.2745	22661	0.222	0.0008	0.0015	0.6029	22691	0.2228
C-Reactive Protein	rs1557812	A	G	0.2201	0.0153	0.0024	3.81e-10	588113	0.2189	0.0093345	0.012446	0.4722	18705	0.2164	0.0013	0.0026	0.6204	18669	0.2175	0.0025	0.0018	0.1551	18617	0.2181	0.0021	0.0031	0.5025	18674	0.2183	-0.0012	0.0018	0.5021	18333	0.2177	-0.0009	0.0019	0.6275	18301	0.2174	0.0037	0.0018	0.0392	18540	0.217	-0.0003	0.0017	0.8424	18584	0.218
C-Reactive Protein	rs166169	T	C	0.1623	-0.0188	0.0029	4.26e-11	588474	0.1522	0.006223	0.012446	0.6161	22949	0.151	-0.0019	0.0026	0.4682	22876	0.152	-0.0001	0.0018	0.9753	22835	0.1526	-0.0017	0.0031	0.5772	22910	0.1516	0.0011	0.0019	0.5468	22568	0.1511	0.0015	0.0019	0.4306	22524	0.1515	0.0016	0.0018	0.3884	22767	0.1516	-0.0013	0.0017	0.4524	22798	0.1517
C-Reactive Protein	rs16975742	A	G	0.709	-0.0157	0.0023	2.02e-11	588702	0.7588	0.0197062	0.0103717	0.06491	22949	0.7609	-0.0003	0.0022	0.8833	22876	0.7598	0.0025	0.0015	0.09784	22835	0.7601	-0.0019	0.0026	0.4788	22910	0.7603	0.0024	0.0016	0.1231	22568	0.7611	0.0003	0.0016	0.8357	22524	0.7607	0.001	0.0015	0.5303	22767	0.7601	0.001	0.0014	0.4765	22798	0.7603
C-Reactive Protein	rs16988471	A	C	0.95896	-0.0336	0.0049	6.19e-12	588711	0.9519	0.0207433	0.0228177	0.3597	21777	0.9525	0.0002	0.0048	0.9742	21726	0.9522	0.0066	0.0033	0.04517	21678	0.9518	0.0046	0.0057	0.4175	21742	0.9522	0.0056	0.0034	0.1013	21401	0.9522	-0.0012	0.0035	0.7438	21358	0.9525	0.0006	0.0033	0.8564	21603	0.9527	0.0014	0.0032	0.6662	21644	0.9518
C-Reactive Protein	rs17138478	A	C	0.1101	0.0338	0.0032	9.23e-27	588844	0.1285	0.0176318	0.0155575	0.2671	18607	0.128	0.0018	0.0033	0.5781	18573	0.1279	0.0016	0.0022	0.4642	18520	0.1281	0.0021	0.0039	0.5943	18576	0.1286	0.0041	0.0023	0.07674	18236	0.1283	0.0045	0.0024	0.05846	18203	0.1278	0.0029	0.0023	0.2067	18445	0.1273	0.0036	0.0021	0.09411	18489	0.1284
C-Reactive Protein	rs17196595	T	C	0.2239	-0.0141	0.0023	1.73e-09	588977	0.2367	0.0280035	0.0103717	0.008491	22949	0.2344	0.0026	0.0022	0.2392	22876	0.2357	0.0039	0.0015	0.008419	22835	0.2359	0.0043	0.0027	0.1064	22910	0.236	0.0034	0.0016	0.03242	22568	0.236	0.0038	0.0016	0.02127	22524	0.2352	0.0026	0.0015	0.09647	22767	0.2349	0.0049	0.0015	0.0008235	22798	0.2364
C-Reactive Protein	rs17391694	T	C	0.1045	0.0173	0.0031	1.48e-08	589088	0.119	0.024892	0.0155575	0.1191	19968	0.1163	0.0021	0.0033	0.5216	19935	0.1176	0.0037	0.0023	0.0964	19913	0.1184	0.0068	0.0039	0.08341	19937	0.1184	-0.0008	0.0024	0.7401	19629	0.1175	0.0053	0.0024	0.0313	19624	0.1167	0.0023	0.0023	0.3193	19815	0.1172	0.0046	0.0022	0.03287	19926	0.1192
C-Reactive Protein	rs17417252	A	G	0.7425	-0.015	0.0022	2.13e-11	589124	0.7494	0.00829733	0.0103717	0.4132	22949	0.7528	-0.0009	0.0021	0.6756	22876	0.7506	0.0011	0.0014	0.4347	22835	0.7506	0.0013	0.0026	0.5982	22910	0.7506	-0.0007	0.0015	0.649	22568	0.7515	0.0001	0.0016	0.9476	22524	0.751	0.0022	0.0015	0.1365	22767	0.7512	-0.0004	0.0014	0.7571	22798	0.7507
C-Reactive Protein	rs174373	T	C	0.1884	0.0135	0.0024	3.3e-08	589144	0.2235	-0.0103717	0.0103717	0.3439	22949	0.2228	-0.0003	0.0023	0.8932	22876	0.2234	0.0007	0.0015	0.6458	22835	0.2254	-0.0028	0.0027	0.2955	22910	0.2233	-0.0001	0.0016	0.9696	22568	0.2234	-0.0016	0.0017	0.3449	22524	0.2234	0.0004	0.0016	0.7918	22767	0.2227	0.0003	0.0015	0.8199	22798	0.2243
C-Reactive Protein	rs17691879	T	C	0.153	-0.015	0.0027	4.85e-08	589397	0.1651	-0.0217805	0.012446	0.07125	22949	0.1634	-0.0039	0.0025	0.1257	22876	0.1634	-0.0012	0.0017	0.4662	22835	0.1634	-0.0028	0.003	0.36	22910	0.1646	-0.0017	0.0018	0.3421	22568	0.1636	-0.0029	0.0019	0.1163	22524	0.1636	-0.0024	0.0018	0.1657	22767	0.1636	-0.0017	0.0017	0.3024	22798	0.1637
C-Reactive Protein	rs17781691	A	G	0.5112	0.0188	0.002	2.64e-20	589504	0.5063	-0.0238548	0.0093345	0.007336	22589	0.511	-0.0006	0.0019	0.74	22516	0.5094	-0.0034	0.0013	0.007946	22475	0.5093	-0.0026	0.0022	0.2512	22550	0.5083	-0.0005	0.0013	0.721	22208	0.5076	-0.0006	0.0014	0.6533	22164	0.5098	-0.0011	0.0013	0.3926	22407	0.5095	-0.0027	0.0012	0.02739	22438	0.5086
C-Reactive Protein	rs178826	T	C	0.5541	0.0158	0.002	8.54e-15	589610	0.5625	0.006223	0.0093345	0.5417	22518	0.5666	-0.0003	0.002	0.8977	22445	0.5638	0.0005	0.0014	0.7256	22407	0.5629	0.0058	0.0024	0.01591	22479	0.5638	0.0038	0.0014	0.009169	22137	0.5638	0.0042	0.0015	0.004929	22093	0.565	0.0004	0.0014	0.7947	22337	0.5649	0.001	0.0013	0.4281	22367	0.5632
C-Reactive Protein	rs1800693	T	C	0.569	0.0218	0.002	9.56e-27	589665	0.5992	-0.00103717	0.0093345	0.889	22411	0.602	0.0019	0.002	0.3309	22338	0.6012	-0.0003	0.0013	0.8065	22297	0.6016	0.0004	0.0024	0.8695	22372	0.6014	-0.0002	0.0014	0.8818	22030	0.6002	0.0021	0.0015	0.1498	21986	0.6015	-0.0005	0.0014	0.7284	22230	0.6009	-0.0013	0.0013	0.3226	22262	0.6012
C-Reactive Protein	rs1800961	T	C	0.03172	-0.1074	0.0059	6.5e-74	589675	0.0359	-0.0031115	0.024892	0.9019	22589	0.0355	0.0048	0.0053	0.36	22516	0.0359	0.0039	0.0036	0.2747	22475	0.0358	-0.0033	0.0063	0.5972	22550	0.0362	0.0011	0.0038	0.7715	22208	0.0365	-0.0021	0.0039	0.5871	22164	0.0359	-0.0008	0.0037	0.8189	22407	0.0356	-0.0037	0.0035	0.2815	22438	0.0361
C-Reactive Protein	rs1800973	A	C	0.04851	0.0294	0.0043	6.19e-12	589676	0.0691	-0.0321522	0.018669	0.09532	22786	0.0691	-0.0051	0.004	0.1985	22713	0.0692	-0.0013	0.0027	0.6157	22672	0.0697	0.0041	0.0047	0.3885	22747	0.0689	-0.0041	0.0028	0.1527	22405	0.0694	-0.0052	0.0029	0.07756	22363	0.0692	-0.0041	0.0028	0.1401	22604	0.0689	-0.0009	0.0026	0.7417	22636	0.0693
C-Reactive Protein	rs1869358	T	C	0.2239	0.0169	0.0024	4.64e-12	590008	0.2351	-0.0197062	0.0103717	0.07503	22757	0.2314	-0.0034	0.0023	0.1356	22684	0.2341	-0.002	0.0015	0.1826	22643	0.2334	0.0002	0.0027	0.9543	22718	0.2335	-0.0024	0.0016	0.1335	22376	0.2329	0.0001	0.0017	0.9322	22332	0.233	-0.0025	0.0016	0.1145	22575	0.233	-0.004	0.0015	0.007102	22606	0.2336
C-Reactive Protein	rs1880241	A	G	0.4981	0.0252	0.002	3.54e-35	590085	0.5164	0	0.0093345	0.9655	22949	0.5231	-0.0019	0.0019	0.3187	22876	0.5182	0.0004	0.0013	0.7545	22835	0.5187	0.0025	0.0022	0.2706	22910	0.52	0.0009	0.0013	0.5	22568	0.5217	0.0013	0.0014	0.3437	22524	0.5207	0.0013	0.0013	0.3207	22767	0.5192	-0.0013	0.0012	0.3003	22798	0.5195
C-Reactive Protein	rs1905505	A	G	0.2929	0.0196	0.0022	2.13e-18	590240	0.3019	-0.00207433	0.0093345	0.8649	22949	0.2993	-0.0004	0.002	0.8324	22876	0.2996	-0.0008	0.0014	0.5579	22835	0.2999	0.0011	0.0024	0.6589	22910	0.301	0.0009	0.0015	0.5265	22568	0.3012	0.0003	0.0015	0.8379	22524	0.3003	0.0003	0.0014	0.8118	22767	0.2992	0.0007	0.0013	0.581	22798	0.2995
C-Reactive Protein	rs1918912	T	C	0.2799	-0.0124	0.0022	3.1e-08	590289	0.2799	-0.0114088	0.0103717	0.2677	22949	0.2778	0.0023	0.0021	0.267	22876	0.2786	-0.0024	0.0014	0.09529	22835	0.2801	-0.0041	0.0025	0.1018	22910	0.2796	-0.0023	0.0015	0.117	22568	0.2803	-0.0011	0.0015	0.4912	22524	0.2791	-0.0015	0.0015	0.2898	22767	0.2783	-0.0025	0.0014	0.06625	22798	0.28
C-Reactive Protein	rs1935237	A	C	0.8358	-0.0198	0.0027	5.9e-13	590355	0.859	0.0093345	0.0134832	0.4783	22949	0.8608	0.0008	0.0027	0.7727	22876	0.8595	-0.0004	0.0018	0.8447	22835	0.8599	0.0032	0.0033	0.3247	22910	0.8602	-0.0009	0.0019	0.6378	22568	0.8608	0.0004	0.002	0.8442	22524	0.86	-0.0003	0.0019	0.8817	22767	0.8598	0.0008	0.0018	0.6631	22798	0.8598
C-Reactive Protein	rs1969066	A	G	0.2985	0.0133	0.0022	2.89e-09	590531	0.287	-0.0238548	0.0103717	0.01628	22949	0.284	-0.0002	0.0021	0.9273	22876	0.2859	-0.0026	0.0014	0.06178	22835	0.2872	-0.0043	0.0025	0.08991	22910	0.2861	-0.0022	0.0015	0.1498	22568	0.2857	-0.0019	0.0015	0.2281	22524	0.2859	-0.0013	0.0015	0.358	22767	0.2857	-0.0023	0.0014	0.08773	22798	0.2864
C-Reactive Protein	rs197374	T	C	0.4049	0.0123	0.002	1.54e-09	590560	0.3915	0.00518583	0.0093345	0.612	22949	0.3894	-0.0042	0.0019	0.03008	22876	0.3903	0.0003	0.0013	0.8364	22835	0.3908	-0.0009	0.0023	0.692	22910	0.3897	-0.001	0.0014	0.4495	22568	0.3904	-0.0011	0.0014	0.4222	22524	0.3899	-0.0015	0.0013	0.2734	22767	0.3895	0.0007	0.0013	0.5794	22798	0.3898
C-Reactive Protein	rs2041748	A	G	0.2761	0.0223	0.0023	1.68e-21	591055	0.2367	0.0207433	0.0103717	0.05095	22949	0.2335	0.0026	0.0022	0.2422	22876	0.2355	0.0026	0.0015	0.07322	22835	0.2356	0.0023	0.0026	0.3844	22910	0.2361	0.0028	0.0016	0.07779	22568	0.2355	0.0021	0.0016	0.2026	22524	0.2349	0.0028	0.0015	0.06079	22767	0.2354	0.0023	0.0014	0.1143	22798	0.2359
C-Reactive Protein	rs2054872	A	C	0.1493	0.0175	0.0027	1.94e-10	591162	0.1509	-0.0114088	0.012446	0.3705	22949	0.1495	0.0012	0.0027	0.6642	22876	0.1505	-0.0014	0.0018	0.4329	22835	0.1502	-0.0031	0.0032	0.3284	22910	0.1496	-0.0018	0.0019	0.357	22568	0.1495	-0.0011	0.002	0.5623	22524	0.1498	-0.0005	0.0018	0.7751	22767	0.1501	0.0002	0.0017	0.9221	22798	0.1503
C-Reactive Protein	rs2110840	A	C	0.1381	-0.0553	0.003	2.86e-78	591423	0.1623	0.0114088	0.0155575	0.4332	21218	0.1601	0.0114	0.0032	0.0003129	21150	0.1613	0.0004	0.0021	0.8638	21143	0.1619	0.0001	0.0038	0.976	21180	0.1619	-0.0007	0.0022	0.7442	20864	0.1621	0.0023	0.0023	0.3208	20834	0.1609	0.0018	0.0022	0.4227	21053	0.1608	0.0001	0.0021	0.9614	21147	0.1623
C-Reactive Protein	rs2110944	T	C	0.459	-0.0142	0.002	3.09e-12	591425	0.4892	0.0207433	0.0093345	0.02478	22589	0.4844	0.0022	0.0019	0.2453	22516	0.4863	0.0027	0.0013	0.03569	22475	0.4879	0.0051	0.0023	0.02757	22550	0.4877	0.0033	0.0014	0.01709	22208	0.4875	0.002	0.0014	0.1664	22164	0.486	0.0016	0.0013	0.2446	22407	0.4849	0.002	0.0013	0.122	22438	0.4869
C-Reactive Protein	rs2126886	T	C	0.7761	-0.0172	0.0024	1.94e-12	591500	0.7751	0.00829733	0.0103717	0.4585	22949	0.7781	0.0014	0.0023	0.5327	22876	0.7766	0	0.0015	0.9952	22835	0.7766	0.001	0.0027	0.7028	22910	0.7767	-0.0009	0.0016	0.5549	22568	0.7771	-0.0004	0.0017	0.8315	22524	0.7764	0.002	0.0016	0.1947	22767	0.7774	0.0004	0.0015	0.7994	22798	0.7774
C-Reactive Protein	rs2143610	A	C	0.5672	0.0156	0.002	1.84e-14	591562	0.5237	-0.0207433	0.0093345	0.02277	22356	0.5259	-0.0026	0.0019	0.1838	22288	0.5257	-0.0015	0.0013	0.263	22278	0.5246	-0.0011	0.0023	0.6321	22318	0.5254	-0.0021	0.0014	0.1356	22002	0.5242	-0.0042	0.0014	0.002793	21972	0.526	-0.0015	0.0013	0.2582	22189	0.5259	-0.0008	0.0013	0.5462	22283	0.5254
C-Reactive Protein	rs2161037	A	G	0.5336	0.0205	0.002	7.7e-24	591609	0.5482	-0.00414867	0.0093345	0.6793	22949	0.5524	-0.0002	0.002	0.9301	22876	0.5508	0.0005	0.0013	0.692	22835	0.5506	0.0018	0.0024	0.4525	22910	0.5503	0	0.0014	0.9717	22568	0.5501	-0.0009	0.0015	0.5254	22524	0.5509	0.0001	0.0014	0.9134	22767	0.5508	0.0014	0.0013	0.2603	22798	0.5505
C-Reactive Protein	rs2161374	T	C	0.4869	-0.0191	0.002	6.6e-21	591613	0.4758	0.0114088	0.0093345	0.2048	22841	0.4708	-0.0004	0.0019	0.8174	22770	0.473	0.0027	0.0013	0.04123	22727	0.4738	0.003	0.0023	0.189	22802	0.4744	0.0003	0.0014	0.8504	22460	0.475	-0.0018	0.0014	0.2005	22418	0.4732	0.0005	0.0013	0.7217	22661	0.4733	0.0022	0.0013	0.08225	22691	0.4744
C-Reactive Protein	rs2223745	A	G	0.4403	0.013	0.002	1.72e-10	591819	0.4775	-0.00103717	0.0093345	0.9495	22949	0.4744	-0.002	0.0019	0.2893	22876	0.4765	0.0007	0.0013	0.6068	22835	0.4773	-0.0031	0.0023	0.1749	22910	0.4755	0.0024	0.0013	0.07092	22568	0.4751	0.0011	0.0014	0.4206	22524	0.4751	-0.0003	0.0013	0.8213	22767	0.4748	0.0012	0.0012	0.3267	22798	0.4758
C-Reactive Protein	rs2239222	A	G	0.6362	-0.0359	0.0021	2.85e-63	591904	0.6369	0.00829733	0.0103717	0.3873	21023	0.6409	0.0055	0.0021	0.008053	20985	0.6387	0.0012	0.0014	0.3776	20930	0.6383	0.0015	0.0025	0.5492	20991	0.6385	0.0016	0.0015	0.2685	20648	0.6383	0.0012	0.0015	0.4409	20614	0.6397	0.001	0.0014	0.4756	20855	0.6394	0.0012	0.0014	0.3994	20897	0.6385
C-Reactive Protein	rs2240324	T	C	0.4907	0.0237	0.002	2.61e-31	591915	0.5134	0	0.0093345	0.9878	22757	0.5078	0.0002	0.002	0.9222	22684	0.5097	-0.0019	0.0013	0.1574	22643	0.5112	0.0019	0.0024	0.4094	22718	0.5108	-0.0003	0.0014	0.8576	22376	0.5114	0.0004	0.0014	0.7604	22332	0.5093	-0.0007	0.0014	0.6017	22575	0.5096	-0.0017	0.0013	0.186	22606	0.5105
C-Reactive Protein	rs2260997	T	G	0.4328	0.0178	0.002	2.3e-18	592112	0.4407	0.0093345	0.0093345	0.3126	22589	0.4387	0.0041	0.0019	0.03229	22516	0.4387	0.0013	0.0013	0.3264	22475	0.4395	0.0012	0.0023	0.6039	22550	0.4398	0.0016	0.0014	0.2479	22208	0.4404	-0.0006	0.0014	0.6927	22164	0.4384	-0.0001	0.0013	0.9556	22407	0.4378	0.0012	0.0013	0.3194	22438	0.4394
C-Reactive Protein	rs2280406	A	G	0.4925	0.0222	0.002	1.12e-27	592259	0.4787	-0.00414867	0.0093345	0.663	22949	0.4741	-0.0022	0.0019	0.2432	22876	0.4765	-0.0007	0.0013	0.559	22835	0.4767	-0.0014	0.0022	0.5234	22910	0.4773	-0.0014	0.0013	0.3046	22568	0.4767	0.0003	0.0014	0.8236	22524	0.4759	-0.0017	0.0013	0.1822	22767	0.4764	-0.0004	0.0012	0.7566	22798	0.4768
C-Reactive Protein	rs2289852	A	G	0.05224	-0.0313	0.0044	8.72e-13	592349	0.0595	0.0114088	0.0197062	0.5598	22949	0.0594	-0.004	0.004	0.3166	22876	0.0597	0.0026	0.0027	0.3298	22835	0.0601	0.0049	0.0048	0.3074	22910	0.0593	0.0025	0.0029	0.3934	22568	0.0592	0.0056	0.003	0.05807	22524	0.0594	-0.0017	0.0028	0.5404	22767	0.059	0.0042	0.0026	0.1089	22798	0.0595
C-Reactive Protein	rs2307377	A	G	0.92537	-0.0221	0.0038	4.45e-09	592508	0.9255	0.0134832	0.0176318	0.4373	22949	0.9257	0.0001	0.0036	0.9864	22876	0.926	0.0026	0.0024	0.2833	22835	0.9255	0.0032	0.0043	0.4586	22910	0.9253	0.0002	0.0025	0.9323	22568	0.925	0.001	0.0026	0.7131	22524	0.9253	0.0037	0.0025	0.1331	22767	0.9255	-0.0009	0.0023	0.7085	22798	0.9254
C-Reactive Protein	rs2310227	T	G	0.5205	-0.0119	0.0021	2.61e-08	592511	0.5185	0.0145203	0.0093345	0.1163	22563	0.5236	0.002	0.002	0.3025	22493	0.5201	0.0008	0.0013	0.5367	22450	0.5192	0.0043	0.0024	0.07115	22527	0.5193	0.0026	0.0014	0.06218	22185	0.5201	0.0025	0.0015	0.08004	22143	0.52	0.0017	0.0014	0.2082	22386	0.5206	0.0012	0.0013	0.3424	22413	0.5192
C-Reactive Protein	rs2325919	T	G	0.4832	-0.0242	0.002	1.43e-32	592557	0.4684	0.00103717	0.0093345	0.8639	22949	0.4649	0.0007	0.0019	0.6988	22876	0.4657	0.0002	0.0013	0.8705	22835	0.4659	0.0005	0.0023	0.8127	22910	0.4662	-0.0007	0.0013	0.5838	22568	0.4667	0.0007	0.0014	0.6326	22524	0.4652	0.0004	0.0013	0.7426	22767	0.4655	-0.0001	0.0012	0.9396	22798	0.467
C-Reactive Protein	rs2339102	T	C	0.4925	0.0125	0.002	8.32e-10	592602	0.4823	-0.0134832	0.0093345	0.1558	22589	0.4764	-0.0035	0.0019	0.06718	22516	0.4794	-0.0002	0.0013	0.8519	22475	0.48	0.0033	0.0023	0.15	22550	0.4812	-0.0004	0.0014	0.7952	22208	0.4802	0	0.0014	0.9999	22164	0.4795	-0.0008	0.0013	0.5355	22407	0.4792	-0.0005	0.0013	0.6927	22438	0.4799
C-Reactive Protein	rs2465585	A	G	0.7836	0.0224	0.0025	1.36e-18	593119	0.8034	0.00207433	0.0114088	0.8349	22949	0.8048	0.0046	0.0024	0.05366	22876	0.8037	0.001	0.0016	0.5476	22835	0.8035	-0.0048	0.0028	0.08876	22910	0.8042	0	0.0017	0.9784	22568	0.8043	0.0014	0.0017	0.417	22524	0.8045	-0.0015	0.0016	0.3578	22767	0.8041	-0.0015	0.0015	0.3379	22798	0.804
C-Reactive Protein	rs2542153	T	C	0.4216	-0.0237	0.002	2.61e-31	593358	0.4372	0.006223	0.0093345	0.5309	22949	0.4345	-0.0038	0.0019	0.04956	22876	0.4353	-0.001	0.0013	0.4281	22835	0.4364	-0.0007	0.0023	0.7669	22910	0.4347	0.0011	0.0014	0.4211	22568	0.4349	0.0001	0.0014	0.9329	22524	0.4351	0.0008	0.0013	0.5564	22767	0.4345	0.0002	0.0013	0.904	22798	0.4346
C-Reactive Protein	rs2596937	T	C	0.8041	-0.0173	0.0024	1.44e-12	593550	0.777	-0.012446	0.0103717	0.242	22589	0.7775	-0.002	0.0023	0.3774	22516	0.778	0	0.0015	0.9856	22475	0.7771	0.0019	0.0027	0.479	22550	0.7776	-0.0011	0.0016	0.5051	22208	0.7771	0.0002	0.0017	0.8949	22164	0.7777	-0.0005	0.0016	0.7524	22407	0.7783	0.0019	0.0015	0.207	22438	0.7778
C-Reactive Protein	rs2608101	T	C	0.3507	-0.0143	0.0023	1.02e-09	593571	0.3708	0.0145203	0.012446	0.2359	21566	0.3698	0.0007	0.0025	0.7672	21498	0.3695	0.0013	0.0017	0.4337	21453	0.3691	-0.001	0.003	0.7473	21530	0.3712	-0.0005	0.0018	0.7894	21188	0.3716	-0.0016	0.0018	0.3798	21148	0.3704	0.0015	0.0017	0.3905	21391	0.3697	0.0003	0.0016	0.8493	21417	0.3705
C-Reactive Protein	rs2657896	T	C	0.1828	-0.0233	0.0027	2.33e-17	593769	0.1627	-0.00414867	0.012446	0.7691	22501	0.1612	-0.0022	0.0026	0.4016	22432	0.1617	-0.0001	0.0017	0.9484	22390	0.162	-0.0006	0.0031	0.8413	22465	0.1609	-0.0026	0.0019	0.1602	22122	0.1605	-0.0011	0.0019	0.5703	22079	0.1614	-0.001	0.0018	0.5673	22323	0.1614	-0.0013	0.0017	0.4404	22349	0.1614
C-Reactive Protein	rs2700938	T	C	0.5989	-0.0236	0.0021	2.51e-28	593966	0.634	0.0155575	0.0093345	0.1043	22949	0.6389	0.0002	0.0019	0.8987	22876	0.6372	0.001	0.0013	0.4616	22835	0.636	-0.0021	0.0023	0.3583	22910	0.6356	-0.0008	0.0014	0.5648	22568	0.6356	-0.0006	0.0014	0.6562	22524	0.637	0.0013	0.0013	0.323	22767	0.637	0.0011	0.0013	0.3697	22798	0.6358
C-Reactive Protein	rs2726033	A	G	0.6754	-0.0151	0.0022	1.57e-11	594094	0.5779	0.0114088	0.0155575	0.461	10959	0.5763	0.0041	0.0032	0.1918	10930	0.5776	0.0004	0.0022	0.8538	10881	0.577	-0.0017	0.0037	0.6538	10935	0.5777	-0.001	0.0022	0.6528	10854	0.5763	-0.0011	0.0023	0.6434	10843	0.5767	0.0006	0.0022	0.7811	10802	0.5766	0.0029	0.0021	0.1603	10852	0.5775
C-Reactive Protein	rs288183	T	G	0.8396	0.0148	0.0026	2.26e-08	595058	0.8287	-0.0031115	0.012446	0.7905	22949	0.8301	-0.0013	0.0025	0.6123	22876	0.8298	-0.0005	0.0017	0.7568	22835	0.8293	0.0015	0.003	0.6122	22910	0.8291	-0.0003	0.0018	0.8466	22568	0.8289	0.0012	0.0018	0.5232	22524	0.8298	0.0014	0.0017	0.4238	22767	0.8297	-0.0004	0.0016	0.826	22798	0.8291
C-Reactive Protein	rs28929474	T	C	0.01679	-0.1003	0.0074	1.67e-41	595127	0.0207	-0.00414867	0.0352637	0.9025	20380	0.0206	-0.0043	0.0073	0.5589	20309	0.0206	-0.0015	0.0049	0.7623	20266	0.0208	-0.0075	0.0087	0.3925	20342	0.0207	-0.0005	0.0052	0.9214	20254	0.0208	-0.0102	0.0054	0.05791	20209	0.0206	-0.0039	0.0051	0.4399	20199	0.0205	-0.0054	0.0048	0.263	20229	0.0209
C-Reactive Protein	rs2970901	T	G	0.4272	0.0134	0.002	4.68e-11	595465	0.4603	0.00207433	0.0093345	0.8556	22949	0.458	0.0006	0.0019	0.7706	22876	0.4582	-0.0001	0.0013	0.9504	22835	0.4586	0.0021	0.0023	0.342	22910	0.4584	0.0017	0.0013	0.2076	22568	0.4599	0.0004	0.0014	0.7681	22524	0.4578	-0.0003	0.0013	0.8378	22767	0.458	-0.0003	0.0012	0.8165	22798	0.458
C-Reactive Protein	rs301797	A	C	0.319	0.0118	0.0021	3.41e-08	595634	0.3211	-0.00726017	0.0093345	0.4365	22949	0.3182	-0.0006	0.002	0.7546	22876	0.3195	0.0006	0.0013	0.6749	22835	0.3198	-0.0023	0.0024	0.3335	22910	0.3197	-0.0012	0.0014	0.4198	22568	0.3197	-0.0024	0.0015	0.1021	22524	0.3188	-0.0012	0.0014	0.3975	22767	0.3187	-0.0018	0.0013	0.1554	22798	0.321
C-Reactive Protein	rs303429	T	C	0.5914	-0.0152	0.002	8.35e-14	595686	0.5896	0.0134832	0.0093345	0.1413	22757	0.5926	0.0028	0.0019	0.1402	22684	0.5905	0.0018	0.0013	0.1756	22643	0.5901	0.0028	0.0023	0.2164	22718	0.5917	0.001	0.0014	0.455	22376	0.5917	-0.0003	0.0014	0.8548	22332	0.5919	0.0025	0.0013	0.06085	22575	0.5926	0.0013	0.0013	0.2881	22606	0.5913
C-Reactive Protein	rs340005	A	G	0.6026	0.0339	0.0021	1.29e-56	596050	0.6239	-0.0134832	0.0093345	0.1602	22949	0.6271	0.0002	0.0019	0.9229	22876	0.6252	-0.0002	0.0013	0.8941	22835	0.6247	-0.0018	0.0023	0.4361	22910	0.626	-0.0016	0.0014	0.2389	22568	0.6258	-0.0007	0.0014	0.6187	22524	0.6259	0	0.0013	0.9735	22767	0.6254	-0.0021	0.0013	0.1061	22798	0.6253
C-Reactive Protein	rs34298354	T	C	0.1119	-0.0278	0.0031	8.9e-20	596266	0.1266	0.00103717	0.0134832	0.9357	22949	0.1256	0.0024	0.0029	0.4019	22876	0.1261	0.0005	0.002	0.7982	22835	0.1256	0.0005	0.0035	0.892	22910	0.1253	0.0005	0.0021	0.8024	22568	0.125	0.0021	0.0022	0.3388	22524	0.1253	-0.0003	0.002	0.8652	22767	0.1255	-0.0017	0.0019	0.3754	22798	0.1255
C-Reactive Protein	rs34761529	T	C	0.2071	-0.0179	0.0025	2.03e-12	596607	0.1997	0.0031115	0.0114088	0.8188	22949	0.1966	0.0053	0.0024	0.02686	22876	0.1987	0.0018	0.0016	0.2714	22835	0.1984	0.003	0.0029	0.2993	22910	0.1978	-0.0005	0.0017	0.7634	22568	0.1968	0.0015	0.0018	0.3836	22524	0.1975	-0.0001	0.0016	0.937	22767	0.1974	0.0011	0.0016	0.4739	22798	0.198
C-Reactive Protein	rs34820057	A	G	0.8078	-0.0135	0.0024	3.3e-08	596644	0.8015	0.012446	0.012446	0.2862	22563	0.8033	-0.0016	0.0025	0.5289	22493	0.8024	0.0026	0.0017	0.1335	22450	0.8022	0.0032	0.003	0.2968	22527	0.8024	0.0016	0.0018	0.366	22185	0.8027	-0.0004	0.0019	0.8183	22143	0.803	0	0.0017	0.9796	22386	0.8032	0.0004	0.0016	0.7882	22413	0.8022
C-Reactive Protein	rs34864350	A	G	0.9347	-0.0301	0.0046	5.04e-11	596682	0.9407	0.024892	0.0197062	0.2241	22949	0.9424	-0.001	0.0042	0.8068	22876	0.9418	0.0052	0.0028	0.06718	22835	0.9418	0.0103	0.005	0.04027	22910	0.9416	0.0048	0.003	0.1069	22568	0.9418	0.0011	0.0031	0.712	22524	0.9416	0.0029	0.0029	0.3227	22767	0.9416	0.0013	0.0027	0.6435	22798	0.9419
C-Reactive Protein	rs351978	A	G	0.4403	0.0117	0.0021	4.45e-08	596916	0.4161	0.0176318	0.012446	0.1478	19011	0.4143	-0.0009	0.0025	0.7256	18952	0.4158	0.001	0.0017	0.552	18946	0.415	-0.001	0.003	0.7363	18981	0.4127	0.0011	0.0018	0.5267	18663	0.4121	-0.0009	0.0019	0.6186	18641	0.4143	0.0018	0.0017	0.3016	18858	0.4161	0.0031	0.0016	0.0551	18945	0.4153
C-Reactive Protein	rs35477329	A	C	0.8022	0.0123	0.0022	3.99e-08	597098	0.7564	0.00414867	0.012446	0.7548	22563	0.7604	0.004	0.0025	0.111	22493	0.7585	0.0023	0.0017	0.1657	22450	0.7556	0	0.003	0.9868	22527	0.7581	0.0018	0.0018	0.3097	22185	0.7589	-0.0004	0.0018	0.8258	22143	0.7585	0.001	0.0017	0.5698	22386	0.7584	0.0004	0.0016	0.8028	22413	0.7575
C-Reactive Protein	rs35695283	A	G	0.8694	0.0372	0.0031	4.02e-34	597238	0.8793	-0.0197062	0.0145203	0.1761	22949	0.8799	-0.0057	0.003	0.05733	22876	0.8797	-0.0036	0.002	0.07202	22835	0.8794	-0.0029	0.0036	0.4219	22910	0.8794	-0.0004	0.0021	0.8415	22568	0.8792	-0.001	0.0022	0.6589	22524	0.8801	-0.0033	0.0021	0.1103	22767	0.8796	-0.0007	0.002	0.7382	22798	0.8794
C-Reactive Protein	rs3732356	T	G	0.94216	-0.0235	0.0042	1.81e-08	597593	0.929	0.0228177	0.0176318	0.2044	23358	0.9294	0.0008	0.0037	0.8325	23289	0.9296	0.0012	0.0025	0.6455	23247	0.9293	0.0034	0.0045	0.447	23322	0.9293	-0.0021	0.0027	0.4375	22979	0.9292	0.003	0.0027	0.2814	22936	0.9294	0.0008	0.0026	0.7596	23180	0.9302	0.0025	0.0024	0.3066	23206	0.93
C-Reactive Protein	rs3768321	T	G	0.1866	0.0338	0.0025	3.06e-40	597775	0.1873	-0.043561	0.0114088	0.0002908	22949	0.1867	-0.0022	0.0025	0.3882	22876	0.187	-0.0035	0.0017	0.03763	22835	0.1875	-0.003	0.003	0.3191	22910	0.1871	-0.0021	0.0018	0.239	22568	0.1872	-0.0025	0.0018	0.1683	22524	0.1866	-0.0063	0.0017	0.0002723	22767	0.1872	-0.0032	0.0016	0.05	22798	0.1872
C-Reactive Protein	rs3808348	T	C	0.2127	-0.0224	0.0025	1.36e-18	597990	0.1944	0.0238548	0.0114088	0.0385	22841	0.1923	0.0038	0.0024	0.1188	22770	0.1937	0.0018	0.0016	0.276	22727	0.1944	0.0021	0.0029	0.4644	22802	0.1944	0.0011	0.0017	0.5316	22460	0.1938	0.0031	0.0018	0.08241	22418	0.1934	0.0041	0.0017	0.01465	22661	0.1929	0.0033	0.0016	0.03423	22691	0.1946
C-Reactive Protein	rs3865444	A	C	0.2966	-0.02	0.0021	8.43e-21	598251	0.3204	0.0103717	0.0093345	0.2982	22949	0.3178	-0.0007	0.002	0.7428	22876	0.3193	0.0018	0.0013	0.1781	22835	0.3195	-0.0001	0.0024	0.9669	22910	0.3197	0.0026	0.0014	0.0657	22568	0.3203	0.0024	0.0015	0.0968	22524	0.3184	0.0004	0.0014	0.7884	22767	0.3188	0.0019	0.0013	0.1545	22798	0.3197
C-Reactive Protein	rs4018180	A	G	0.06157	-0.0317	0.0042	3.1e-14	598480	0.0675	0.0269663	0.0228177	0.2263	19060	0.0673	0.0054	0.0047	0.2462	19000	0.0678	0.0006	0.0031	0.8442	18959	0.067	0.0048	0.0056	0.3836	19032	0.0675	0.0066	0.0033	0.04535	18941	0.0675	0.0039	0.0034	0.2465	18908	0.0673	-0.001	0.0032	0.762	18895	0.0673	0.0051	0.003	0.09204	18916	0.0677
C-Reactive Protein	rs4354188	T	C	0.5989	0.018	0.002	9.6e-19	599162	0.6169	0.0165947	0.0093345	0.06738	22949	0.6221	0.0037	0.0019	0.05809	22876	0.6189	-0.0004	0.0013	0.7376	22835	0.6192	-0.0003	0.0023	0.8855	22910	0.6188	0.0029	0.0014	0.03352	22568	0.621	0.0001	0.0014	0.9267	22524	0.6193	0.0004	0.0013	0.7646	22767	0.6192	0.0004	0.0013	0.7535	22798	0.6192
C-Reactive Protein	rs4647725	T	C	0.8769	0.0333	0.0027	8.94e-34	599992	0.8355	0.0031115	0.012446	0.8132	22949	0.8363	0.0013	0.0025	0.6209	22876	0.8356	0.0017	0.0017	0.3217	22835	0.8347	0.0002	0.003	0.9516	22910	0.8361	0.0027	0.0018	0.1378	22568	0.8364	0.001	0.0019	0.6018	22524	0.8363	-0.0021	0.0018	0.2362	22767	0.8369	0.0011	0.0017	0.5122	22798	0.8354
C-Reactive Protein	rs4656241	T	C	0.7929	-0.0884	0.0025	1e-200	600050	0.7929	-0.0093345	0.0114088	0.4161	22949	0.794	-0.0002	0.0024	0.9387	22876	0.7943	-0.0011	0.0016	0.5068	22835	0.7939	-0.001	0.0028	0.7227	22910	0.7936	-0.0007	0.0017	0.6584	22568	0.7928	-0.0039	0.0017	0.02349	22524	0.7935	-0.0001	0.0016	0.9661	22767	0.794	-0.0018	0.0015	0.2546	22798	0.7942
C-Reactive Protein	rs4665972	T	C	0.4496	0.0741	0.0021	1e-200	600139	0.3993	-0.0103717	0.0093345	0.2769	22949	0.396	0.0014	0.002	0.4874	22876	0.397	-0.0019	0.0014	0.164	22835	0.3968	-0.0029	0.0024	0.2336	22910	0.3966	0.0008	0.0014	0.5536	22568	0.3968	0.0007	0.0015	0.6295	22524	0.3968	-0.0028	0.0014	0.04616	22767	0.3978	-0.0013	0.0013	0.3272	22798	0.3958
C-Reactive Protein	rs4690098	T	C	0.2463	0.0167	0.0024	8.24e-12	600258	0.2336	0	0.0114088	0.9728	22841	0.2317	-0.002	0.0023	0.3899	22770	0.2325	0.0013	0.0016	0.422	22727	0.2324	0.0023	0.0028	0.3982	22802	0.2324	-0.0017	0.0017	0.3103	22460	0.2331	-0.0023	0.0017	0.1832	22418	0.2324	0.0018	0.0016	0.2579	22661	0.2326	-0.0014	0.0015	0.3636	22691	0.233
C-Reactive Protein	rs469882	A	C	0.8041	0.0349	0.0025	8.68e-43	600270	0.8063	0.0238548	0.0114088	0.04013	22949	0.8086	0.0035	0.0024	0.1453	22876	0.8075	0.0016	0.0016	0.3269	22835	0.8075	0.004	0.0029	0.1634	22910	0.8069	0.0031	0.0017	0.06774	22568	0.8073	0.0044	0.0018	0.01308	22524	0.8073	0.0034	0.0017	0.03769	22767	0.8079	0.0038	0.0016	0.01467	22798	0.8074
C-Reactive Protein	rs4714508	A	G	0.6754	-0.0179	0.0021	5.67e-17	600309	0.6441	-0.00726017	0.0093345	0.4256	22949	0.6461	-0.0004	0.002	0.8318	22876	0.6449	-0.0012	0.0014	0.3671	22835	0.644	0.002	0.0024	0.3969	22910	0.6442	-0.0008	0.0014	0.5892	22568	0.6442	-0.0002	0.0015	0.881	22524	0.6445	-0.0012	0.0014	0.4102	22767	0.6459	0.0005	0.0013	0.6859	22798	0.6441
C-Reactive Protein	rs4755726	T	G	0.3265	0.0167	0.0022	8.94e-14	600465	0.3048	-0.0290407	0.0093345	0.003181	22949	0.3006	-0.0027	0.0021	0.1941	22876	0.3016	-0.0024	0.0014	0.08511	22835	0.3022	-0.0044	0.0025	0.07231	22910	0.3026	-0.0038	0.0015	0.01022	22568	0.3021	-0.0012	0.0015	0.4194	22524	0.3021	-0.0024	0.0014	0.08642	22767	0.3016	-0.0016	0.0013	0.2278	22798	0.3016
C-Reactive Protein	rs4764939	T	C	0.4851	-0.0201	0.002	5.56e-23	600516	0.4793	-0.018669	0.0093345	0.03342	22949	0.4842	-0.0011	0.0019	0.5613	22876	0.4825	-0.002	0.0013	0.1172	22835	0.4812	-0.0015	0.0022	0.5004	22910	0.4812	-0.0002	0.0013	0.8862	22568	0.4818	0.0004	0.0014	0.7976	22524	0.4822	-0.0009	0.0013	0.4928	22767	0.4824	-0.0021	0.0012	0.09209	22798	0.4819
C-Reactive Protein	rs4776150	A	G	0.4869	-0.0182	0.002	3.97e-19	600559	0.4906	-0.0103717	0.0093345	0.2549	22589	0.4863	0	0.002	0.9938	22516	0.4871	-0.0011	0.0013	0.3951	22475	0.488	0.0002	0.0024	0.9328	22550	0.4882	-0.0006	0.0014	0.6864	22208	0.4885	-0.0016	0.0015	0.2864	22164	0.4874	-0.0009	0.0014	0.4978	22407	0.4869	-0.0023	0.0013	0.06901	22438	0.4876
C-Reactive Protein	rs4817984	A	C	0.3004	-0.0344	0.0022	3.14e-53	600809	0.293	-0.00207433	0.0103717	0.804	22949	0.2918	-0.004	0.0021	0.06097	22876	0.292	-0.0003	0.0014	0.8367	22835	0.2917	0.0029	0.0025	0.2517	22910	0.292	0.0001	0.0015	0.9465	22568	0.2924	-0.0012	0.0016	0.4467	22524	0.2917	-0.0006	0.0015	0.6907	22767	0.2919	-0.0004	0.0014	0.7599	22798	0.2919
C-Reactive Protein	rs4821764	A	G	0.5784	-0.0132	0.002	9.03e-11	600848	0.5829	0.00726017	0.0093345	0.4102	22949	0.5881	0.0052	0.0019	0.007205	22876	0.5858	0.0003	0.0013	0.815	22835	0.5847	0.0003	0.0023	0.8961	22910	0.5856	0.0005	0.0014	0.7026	22568	0.5859	0.0013	0.0014	0.3751	22524	0.586	-0.0014	0.0013	0.2996	22767	0.5858	0.0004	0.0013	0.7769	22798	0.5855
C-Reactive Protein	rs4832754	T	C	0.2649	0.0126	0.0022	1.85e-08	600917	0.2958	-0.00518583	0.0103717	0.6264	22949	0.2949	-0.0032	0.0021	0.1312	22876	0.2952	-0.0004	0.0014	0.7949	22835	0.2963	-0.0009	0.0025	0.7272	22910	0.2962	-0.0016	0.0015	0.2813	22568	0.297	-0.0022	0.0015	0.1605	22524	0.2946	-0.0026	0.0014	0.06987	22767	0.2942	-0.0011	0.0014	0.4145	22798	0.296
C-Reactive Protein	rs4842708	T	C	0.5802	-0.0149	0.002	2.53e-13	601220	0.5718	0	0.0093345	0.9839	22949	0.5737	-0.0024	0.0019	0.2113	22876	0.5739	0.0001	0.0013	0.9232	22835	0.5728	0.0011	0.0023	0.6479	22910	0.5734	0.0002	0.0014	0.8923	22568	0.5726	-0.0035	0.0014	0.01512	22524	0.574	-0.0009	0.0013	0.5273	22767	0.574	0.0001	0.0013	0.9346	22798	0.5737
C-Reactive Protein	rs4963725	T	C	0.1269	0.0163	0.003	3.38e-08	601732	0.1456	-0.00103717	0.012446	0.9623	22949	0.1456	0	0.0027	1	22876	0.1454	0.0009	0.0018	0.6285	22835	0.1465	-0.0001	0.0032	0.9841	22910	0.1452	-0.0014	0.0019	0.4825	22568	0.1456	-0.0031	0.002	0.1154	22524	0.1452	0	0.0019	0.9816	22767	0.1451	0.0025	0.0018	0.1638	22798	0.1456
C-Reactive Protein	rs5017416	T	G	0.0541	0.0268	0.0047	1.05e-08	601873	0.0533	-0.0103717	0.0207433	0.6049	22949	0.0529	-0.001	0.0044	0.8106	22876	0.0533	0.0014	0.0029	0.6381	22835	0.0535	-0.0026	0.0052	0.6153	22910	0.0531	-0.0005	0.0031	0.863	22568	0.053	0.0009	0.0032	0.7725	22524	0.0532	0.0017	0.003	0.5701	22767	0.0533	-0.0022	0.0028	0.4415	22798	0.0533
C-Reactive Protein	rs505922	T	C	0.6567	-0.0239	0.0021	5.21e-29	601901	0.6441	0.00726017	0.0093345	0.4265	22949	0.645	0.0025	0.0019	0.1979	22876	0.6456	0.0033	0.0013	0.01294	22835	0.6454	-0.001	0.0023	0.6583	22910	0.6452	0.0003	0.0014	0.8492	22568	0.6437	-0.0014	0.0014	0.3369	22524	0.6453	0.0028	0.0013	0.03844	22767	0.6456	-0.0009	0.0013	0.4676	22798	0.6458
C-Reactive Protein	rs55707100	T	C	0.02612	0.0692	0.0063	5.79e-28	602210	0.0359	-0.0031115	0.0269663	0.9074	22049	0.0359	-0.0041	0.0055	0.4605	21977	0.0351	-0.0028	0.0038	0.4491	21936	0.0353	-0.0096	0.0067	0.1488	22011	0.0357	-0.0072	0.0039	0.06758	21923	0.0359	-0.0057	0.004	0.1597	21879	0.0357	0.0016	0.0038	0.6686	21868	0.0354	-0.0051	0.0036	0.1585	21899	0.0351
C-Reactive Protein	rs55772175	T	C	0.6213	0.0171	0.0021	1.27e-15	602262	0.6364	0.00414867	0.0093345	0.6718	22092	0.6401	-0.001	0.002	0.6069	22019	0.6386	0.0008	0.0013	0.5242	21978	0.6381	-0.0007	0.0024	0.7658	22053	0.6381	0.0005	0.0014	0.7438	21711	0.6381	0.0017	0.0015	0.2372	21667	0.6386	0.0015	0.0014	0.2647	21910	0.6387	0.0012	0.0013	0.3379	21941	0.6383
C-Reactive Protein	rs55855238	T	C	0.3078	-0.027	0.0021	1.48e-36	602343	0.3796	-0.00207433	0.0103717	0.8572	19603	0.3772	-0.002	0.0022	0.3693	19567	0.378	0.0011	0.0015	0.4626	19515	0.3791	-0.0034	0.0027	0.2023	19572	0.3789	-0.0011	0.0016	0.4853	19231	0.3788	-0.0003	0.0016	0.8449	19199	0.3782	0.0015	0.0016	0.3257	19437	0.3765	-0.0011	0.0015	0.4719	19480	0.3779
C-Reactive Protein	rs56047269	T	C	0.2892	0.014	0.0022	4.1e-10	602512	0.2677	0.006223	0.0103717	0.5362	22949	0.2653	-0.0015	0.0021	0.4922	22876	0.2662	-0.0004	0.0014	0.7815	22835	0.2668	0	0.0025	0.9844	22910	0.2664	0.0014	0.0015	0.3537	22568	0.266	0.0004	0.0016	0.8161	22524	0.2661	0.0006	0.0015	0.6953	22767	0.266	-0.0004	0.0014	0.7833	22798	0.2662
C-Reactive Protein	rs56187480	A	G	0.4104	-0.0156	0.0021	2.96e-13	602621	0.3557	0.0031115	0.0093345	0.7102	22589	0.3539	0.0051	0.002	0.01098	22516	0.354	0.0004	0.0013	0.7556	22475	0.3539	-0.0039	0.0024	0.09998	22550	0.3546	-0.0012	0.0014	0.4116	22208	0.3561	-0.0001	0.0015	0.9424	22164	0.3539	-0.0016	0.0014	0.2379	22407	0.3542	-0.0007	0.0013	0.6039	22438	0.3536
C-Reactive Protein	rs569499	T	C	0.4478	-0.0619	0.002	1e-200	602915	0.4051	0.00414867	0.0093345	0.6599	22949	0.4037	0.0026	0.0019	0.1646	22876	0.4034	0.0009	0.0013	0.4995	22835	0.4039	-0.001	0.0023	0.6688	22910	0.4034	-0.0001	0.0013	0.9598	22568	0.4045	0.0009	0.0014	0.5042	22524	0.4031	-0.0003	0.0013	0.8352	22767	0.4028	0.0006	0.0012	0.6227	22798	0.4029
C-Reactive Protein	rs58542926	T	C	0.0709	0.0356	0.0039	3.53e-20	603500	0.0781	-0.0155575	0.0176318	0.3738	22487	0.0775	0.006	0.0037	0.102	22414	0.0777	-0.0017	0.0025	0.4921	22375	0.0782	0.0013	0.0044	0.769	22448	0.0784	-0.0009	0.0026	0.7326	22115	0.0787	-0.0024	0.0027	0.3747	22086	0.0778	-0.0001	0.0025	0.9689	22305	0.0776	-0.0028	0.0024	0.2486	22342	0.0784
C-Reactive Protein	rs58846684	A	G	0.02239	-0.0895	0.0076	9.98e-32	603558	0.0218	0.0176318	0.0383752	0.6567	20111	0.0217	-0.0066	0.0081	0.4161	20304	0.0222	0.0045	0.0054	0.4083	20294	0.0226	0.0064	0.0096	0.5059	20334	0.0217	-0.0084	0.0058	0.1472	20272	0.021	0.0011	0.006	0.8514	20242	0.0219	0.0008	0.0055	0.8827	20205	0.0212	-0.0046	0.0052	0.3753	20299	0.0218
C-Reactive Protein	rs59737437	T	C	0.2463	-0.015	0.0023	1.5e-10	603776	0.2802	-0.00518583	0.0103717	0.6516	22949	0.2777	-0.0017	0.0022	0.4549	22876	0.2788	-0.0015	0.0015	0.3169	22835	0.2803	0.0021	0.0026	0.4268	22910	0.2812	0.0027	0.0016	0.08178	22568	0.2815	0.0005	0.0016	0.7605	22524	0.2792	-0.0015	0.0015	0.3261	22767	0.2792	0.0008	0.0014	0.5695	22798	0.2805
C-Reactive Protein	rs59916403	T	G	0.3134	0.0166	0.0021	8.23e-15	603823	0.3382	0.0031115	0.0093345	0.7175	21591	0.3349	0.0015	0.0021	0.4673	21519	0.3369	-0.0007	0.0014	0.6343	21477	0.3385	0.0029	0.0025	0.2406	21552	0.3379	0.0004	0.0015	0.7944	21210	0.3373	0.0001	0.0015	0.9343	21166	0.3362	-0.001	0.0014	0.4943	21409	0.3361	0.0014	0.0013	0.3069	21441	0.3384
C-Reactive Protein	rs6012927	A	G	0.6381	-0.0119	0.0021	2.61e-08	603969	0.6518	0.00414867	0.0093345	0.6676	22949	0.6553	-0.0002	0.002	0.9302	22876	0.6531	0.0023	0.0013	0.0819	22835	0.6523	-0.0003	0.0024	0.9027	22910	0.6531	0.0005	0.0014	0.7303	22568	0.6542	-0.0002	0.0015	0.8932	22524	0.6538	0.0014	0.0014	0.3017	22767	0.6542	0.0005	0.0013	0.7048	22798	0.6526
C-Reactive Protein	rs60669734	T	C	0.09888	-0.0287	0.0034	1.32e-17	604211	0.1138	-0.0259292	0.0155575	0.08589	22949	0.1134	-0.0016	0.0032	0.6025	22876	0.1134	-0.0022	0.0021	0.2899	22835	0.1134	-0.0063	0.0038	0.09354	22910	0.1133	-0.0033	0.0023	0.141	22568	0.1137	-0.0012	0.0023	0.5957	22524	0.1132	-0.0023	0.0022	0.2921	22767	0.1134	-0.0041	0.0021	0.04381	22798	0.1137
C-Reactive Protein	rs6070563	A	G	0.3507	-0.0129	0.0021	1.61e-09	604219	0.3432	0.0165947	0.0093345	0.08395	22949	0.3397	0.0012	0.002	0.5586	22876	0.3418	0.0007	0.0013	0.5773	22835	0.3421	0.0003	0.0024	0.8868	22910	0.3422	0.0011	0.0014	0.4346	22568	0.3421	0.0008	0.0014	0.5971	22524	0.3408	0.002	0.0014	0.1362	22767	0.3402	0.0008	0.0013	0.5247	22798	0.3421
C-Reactive Protein	rs6090040	A	C	0.4496	0.0154	0.002	3.94e-14	604310	0.4869	-0.0093345	0.0093345	0.3457	22504	0.4843	0.0007	0.002	0.7485	22433	0.4847	-0.0018	0.0014	0.1885	22390	0.4854	-0.0006	0.0024	0.7907	22465	0.4857	-0.001	0.0014	0.4749	22123	0.4861	-0.0005	0.0015	0.7213	22081	0.485	-0.0005	0.0014	0.7375	22324	0.4838	0	0.0013	0.9897	22354	0.4848
C-Reactive Protein	rs62089592	A	G	0.5037	0.0142	0.0021	3.11e-11	605135	0.5301	0.0031115	0.0103717	0.8041	21926	0.526	0.0023	0.0022	0.2883	21858	0.5273	0	0.0015	0.9755	21813	0.5283	-0.0016	0.0026	0.5393	21890	0.5267	-0.0006	0.0016	0.7212	21548	0.5268	0.0003	0.0016	0.8652	21508	0.5265	0.0027	0.0015	0.06984	21751	0.5268	0.0011	0.0014	0.4439	21777	0.5269
C-Reactive Protein	rs62104180	A	G	0.05784	-0.0315	0.0049	1.15e-10	605149	0.0545	-0.0466725	0.031115	0.1298	13882	0.0548	0.0012	0.0065	0.8577	13850	0.0537	-0.0037	0.0044	0.3964	13806	0.0534	-0.0119	0.0076	0.1167	13858	0.0543	-0.0007	0.0046	0.881	13777	0.0545	-0.0058	0.0047	0.2149	13763	0.0545	-0.0059	0.0044	0.1848	13722	0.0541	-0.0026	0.0042	0.5419	13770	0.0534
C-Reactive Protein	rs62118504	A	G	0.6007	-0.0276	0.0021	4.02e-38	605180	0.6039	0.0176318	0.0103717	0.1062	22146	0.6069	-0.0036	0.0022	0.1071	22080	0.6054	0.0029	0.0015	0.05138	22070	0.6054	0.0033	0.0027	0.2135	22108	0.6051	0.0016	0.0016	0.3077	21801	0.6052	0.0016	0.0016	0.3138	21788	0.6061	0.0025	0.0015	0.1048	21981	0.6055	0.0029	0.0015	0.04853	22080	0.6052
C-Reactive Protein	rs62451586	A	G	0.1007	-0.02	0.0033	8.32e-10	605503	0.1032	0.0228177	0.0145203	0.1233	22949	0.1025	-0.0006	0.0031	0.859	22876	0.1029	0.0026	0.0021	0.214	22835	0.1032	0.0065	0.0037	0.08166	22910	0.1034	0.0008	0.0022	0.7295	22568	0.1033	0.0002	0.0023	0.9338	22524	0.1031	-0.0001	0.0021	0.9567	22767	0.1029	0.0029	0.002	0.1445	22798	0.1034
C-Reactive Protein	rs62618693	T	C	0.04851	-0.0296	0.0051	6.08e-09	605637	0.0399	0.006223	0.0269663	0.8231	22356	0.0394	-0.0019	0.0056	0.7371	22288	0.0398	-0.0026	0.0038	0.4849	22278	0.0399	0.0065	0.0067	0.3346	22318	0.04	-0.0004	0.004	0.9243	22002	0.0399	-0.0044	0.0041	0.281	21972	0.0399	0.0017	0.0039	0.6679	22189	0.0399	-0.0001	0.0037	0.9704	22283	0.0401
C-Reactive Protein	rs630372	A	G	0.2519	0.0154	0.0023	4.82e-11	605661	0.226	0.0093345	0.0103717	0.3769	22949	0.2228	-0.0051	0.0022	0.02317	22876	0.2245	0.0014	0.0015	0.3447	22835	0.2247	0.0036	0.0027	0.1716	22910	0.2245	0.0003	0.0016	0.8351	22568	0.2242	0	0.0016	0.9791	22524	0.2237	0.0003	0.0015	0.8402	22767	0.2235	0.0004	0.0014	0.77	22798	0.2253
C-Reactive Protein	rs6435156	T	C	0.2407	0.0137	0.0023	4.9e-09	605786	0.251	-0.0093345	0.0103717	0.401	21591	0.2481	0.0028	0.0022	0.207	21519	0.249	-0.0017	0.0015	0.2467	21477	0.2503	-0.0062	0.0027	0.02002	21552	0.2507	-0.0027	0.0016	0.08784	21210	0.2508	-0.0043	0.0016	0.009028	21166	0.2493	-0.0014	0.0015	0.3597	21409	0.2488	-0.0018	0.0014	0.2231	21441	0.2502
C-Reactive Protein	rs6443429	A	C	0.3078	0.0134	0.0021	3.67e-10	605822	0.342	-0.0259292	0.0103717	0.01373	21123	0.3389	-0.0009	0.0022	0.6878	21413	0.3402	-0.0023	0.0015	0.1202	21369	0.341	-0.0037	0.0026	0.1527	21084	0.3411	-0.0018	0.0015	0.2554	21102	0.3406	-0.0019	0.0016	0.2467	21060	0.3402	-0.0046	0.0015	0.002065	20943	0.3395	-0.0016	0.0014	0.2484	20974	0.3411
C-Reactive Protein	rs6453434	T	G	0.6623	0.0184	0.0021	7.58e-18	605864	0.6275	-0.00103717	0.0093345	0.9424	22848	0.6317	0.0034	0.002	0.09678	22775	0.6295	-0.0006	0.0014	0.6527	22734	0.6292	-0.0005	0.0024	0.851	22809	0.6282	0.0016	0.0014	0.2619	22467	0.6279	0.001	0.0015	0.4916	22423	0.6296	0.0008	0.0014	0.5452	22666	0.6302	0.0007	0.0013	0.6053	22697	0.6283
C-Reactive Protein	rs6486122	T	C	0.7313	0.0296	0.0021	1.38e-43	605989	0.6736	0.0134832	0.0093345	0.1672	22757	0.6757	0.0002	0.002	0.9241	22684	0.6746	0.002	0.0013	0.1302	22643	0.6729	0.0004	0.0024	0.875	22718	0.6736	0.0014	0.0014	0.3121	22376	0.6731	0.0002	0.0015	0.8764	22332	0.6746	0.0023	0.0014	0.09793	22575	0.6745	0.0006	0.0013	0.6526	22606	0.6738
C-Reactive Protein	rs6500446	A	G	0.625	0.0114	0.002	2.16e-08	606043	0.6	-0.00207433	0.0093345	0.843	22949	0.6053	-0.0005	0.002	0.8111	22876	0.6011	0.0005	0.0013	0.6993	22835	0.6	0.0015	0.0024	0.5134	22910	0.6024	0.0005	0.0014	0.7378	22568	0.604	0.0003	0.0014	0.8415	22524	0.6033	-0.0013	0.0014	0.3213	22767	0.6031	0	0.0013	0.9799	22798	0.6005
C-Reactive Protein	rs6519133	T	C	0.5914	0.0313	0.0021	1.58e-48	606114	0.6016	0.0134832	0.0103717	0.1693	22949	0.6048	-0.0004	0.0021	0.8616	22876	0.6029	0.0022	0.0014	0.1177	22835	0.6024	-0.0012	0.0025	0.6133	22910	0.6041	0.0014	0.0015	0.3576	22568	0.6044	0.0015	0.0015	0.3196	22524	0.6041	0.0031	0.0014	0.03151	22767	0.604	0.0009	0.0013	0.48	22798	0.604
C-Reactive Protein	rs654912	T	C	0.4366	0.013	0.0022	6.48e-09	606213	0.4394	-0.0165947	0.0103717	0.1308	21934	0.4384	-0.002	0.0022	0.3549	22225	0.4391	-0.0021	0.0015	0.155	22183	0.4384	-0.0039	0.0027	0.1442	21898	0.4414	-0.0021	0.0016	0.1821	21918	0.4425	-0.0008	0.0016	0.6171	21879	0.4388	-0.0006	0.0015	0.7146	22118	0.4391	-0.0004	0.0014	0.7693	22147	0.4412
C-Reactive Protein	rs6573778	T	C	0.5112	-0.0179	0.002	1.49e-18	606288	0.4715	-0.00207433	0.0093345	0.8392	22649	0.4691	0.001	0.002	0.6222	22578	0.4702	-0.0008	0.0014	0.5461	22535	0.4701	-0.0015	0.0024	0.5207	22610	0.471	-0.0002	0.0014	0.8977	22268	0.4709	-0.0016	0.0015	0.2885	22226	0.4699	-0.0027	0.0014	0.05256	22469	0.4698	0.0004	0.0013	0.7358	22499	0.4701
C-Reactive Protein	rs6582586	A	G	0.4366	0.0114	0.002	2.16e-08	606309	0.3867	0.0165947	0.0093345	0.08607	22949	0.3833	0.0015	0.002	0.4355	22876	0.3848	0.0016	0.0013	0.2336	22835	0.3849	0.0029	0.0024	0.2205	22910	0.3854	0.0002	0.0014	0.9001	22568	0.3842	-0.0013	0.0014	0.3692	22524	0.3846	0.0036	0.0014	0.007651	22767	0.3844	0.0023	0.0013	0.07043	22798	0.3845
C-Reactive Protein	rs663015	T	C	0.7034	-0.0167	0.0021	5.69e-15	606571	0.6636	0.00518583	0.0093345	0.5626	22949	0.6665	-0.0032	0.002	0.1153	22876	0.6649	0.001	0.0014	0.4651	22835	0.6646	-0.0032	0.0024	0.1794	22910	0.6645	0.0001	0.0014	0.9706	22568	0.6649	0.0004	0.0015	0.7647	22524	0.6653	0.0012	0.0014	0.4059	22767	0.6653	0.0006	0.0013	0.6386	22798	0.6645
C-Reactive Protein	rs6684439	T	C	0.3825	-0.0899	0.002	1e-200	606904	0.3929	0.0093345	0.0093345	0.3007	22949	0.389	0.0001	0.002	0.9431	22876	0.3906	0.0027	0.0013	0.04077	22835	0.3918	0.0056	0.0024	0.01884	22910	0.3913	0.0002	0.0014	0.8614	22568	0.3901	0.0012	0.0015	0.4271	22524	0.3902	0.0007	0.0014	0.5881	22767	0.3899	0.0038	0.0013	0.003103	22798	0.3912
C-Reactive Protein	rs6686560	A	G	0.1287	0.0256	0.0033	3.92e-15	606927	0.1189	-0.00414867	0.0145203	0.7949	22949	0.119	0.0003	0.003	0.917	22876	0.1196	0.0025	0.002	0.2127	22835	0.1198	-0.0012	0.0035	0.7423	22910	0.1183	-0.0024	0.0021	0.251	22568	0.1178	-0.0032	0.0022	0.1399	22524	0.119	0.0022	0.002	0.2906	22767	0.1186	0.0005	0.0019	0.8144	22798	0.1185
C-Reactive Protein	rs6734238	A	G	0.5877	-0.0449	0.002	9.53e-108	607345	0.5937	0.0197062	0.0093345	0.03107	22949	0.5973	0.0025	0.0019	0.1826	22876	0.5968	0.0031	0.0013	0.01598	22835	0.597	0.0032	0.0023	0.1601	22910	0.5967	0.0027	0.0014	0.05109	22568	0.596	0.0022	0.0014	0.1103	22524	0.5968	0.0034	0.0013	0.009142	22767	0.5974	0.0041	0.0012	0.001124	22798	0.5977
C-Reactive Protein	rs6792725	A	G	0.3041	0.0185	0.0022	1.47e-16	607710	0.3225	-0.00829733	0.0103717	0.3836	22589	0.3196	-0.0024	0.0021	0.253	22876	0.3213	-0.0002	0.0014	0.8802	22835	0.3215	-0.002	0.0025	0.4347	22910	0.321	-0.0012	0.0015	0.4203	22568	0.321	0	0.0015	0.9757	22524	0.3202	-0.0013	0.0014	0.3503	22767	0.3204	0.0015	0.0014	0.2843	22798	0.3209
C-Reactive Protein	rs6801781	A	G	0.3284	0.0129	0.0022	8.45e-09	607756	0.3348	0.00103717	0.0103717	0.9118	22949	0.3328	-0.0009	0.0022	0.6897	22876	0.3344	0.0011	0.0015	0.4324	22835	0.3359	-0.0057	0.0026	0.02782	22910	0.3344	0.0004	0.0015	0.8125	22568	0.334	-0.0024	0.0016	0.1277	22524	0.3337	-0.0012	0.0015	0.4253	22767	0.3338	0	0.0014	0.9721	22798	0.3348
C-Reactive Protein	rs6806356	A	G	0.7854	0.014	0.0024	1.01e-08	607774	0.7581	-0.00103717	0.0103717	0.9075	22420	0.7596	-0.0055	0.0022	0.01315	22347	0.7588	0.0012	0.0015	0.4193	22306	0.7586	-0.0031	0.0027	0.2462	22381	0.7593	-0.0013	0.0016	0.4316	22039	0.758	-0.0013	0.0016	0.437	21995	0.7599	0.0006	0.0016	0.7055	22238	0.7595	0	0.0015	0.9885	22269	0.7588
C-Reactive Protein	rs685218	A	C	0.2854	0.0137	0.0021	1.48e-10	607854	0.3373	-0.00726017	0.0093345	0.4542	22949	0.3358	-0.0015	0.002	0.4513	22876	0.3365	0	0.0013	0.9932	22835	0.3371	-0.0029	0.0024	0.2179	22910	0.3362	-0.002	0.0014	0.1576	22568	0.3361	-0.0025	0.0015	0.08418	22524	0.336	0.0016	0.0014	0.2284	22767	0.3359	-0.0021	0.0013	0.09656	22798	0.3366
C-Reactive Protein	rs687339	T	C	0.7351	-0.0249	0.0024	2.19e-24	607878	0.7768	0.00207433	0.0103717	0.8248	22949	0.7802	-0.0006	0.0023	0.7904	22876	0.7779	-0.0008	0.0015	0.5927	22835	0.7773	-0.0004	0.0027	0.8733	22910	0.7772	-0.0011	0.0016	0.4848	22568	0.7782	-0.0016	0.0017	0.3505	22524	0.7777	0.0009	0.0016	0.5522	22767	0.778	-0.001	0.0015	0.4999	22798	0.7772
C-Reactive Protein	rs6905544	A	G	0.4179	-0.015	0.002	1.75e-13	607941	0.3945	0.00726017	0.0093345	0.4298	22949	0.39	-0.0015	0.0019	0.4284	22876	0.3924	0.0025	0.0013	0.04809	22835	0.3927	0.0045	0.0023	0.04862	22910	0.3922	0.0011	0.0014	0.4245	22568	0.3913	0.0023	0.0014	0.1042	22524	0.3915	0.0006	0.0013	0.642	22767	0.3918	0.0015	0.0012	0.2357	22798	0.3923
C-Reactive Protein	rs6920220	A	G	0.1754	0.0219	0.0024	3.18e-19	607987	0.2045	-0.0165947	0.0114088	0.1408	22320	0.2019	-0.0018	0.0023	0.4355	22608	0.2037	-0.0007	0.0016	0.6756	22568	0.2039	-0.0019	0.0028	0.5052	22281	0.2038	0.0014	0.0017	0.4144	22301	0.2033	0.0012	0.0017	0.4751	22260	0.2032	0.0001	0.0016	0.9425	22499	0.2032	-0.0014	0.0015	0.3673	22532	0.2042
C-Reactive Protein	rs6925389	A	G	0.3451	-0.0149	0.0021	3.2e-12	608000	0.3781	0	0.0093345	0.9907	22949	0.3753	-0.0006	0.002	0.7755	22876	0.3772	-0.0005	0.0013	0.6806	22835	0.3791	0.0002	0.0023	0.9488	22910	0.3778	0.0002	0.0014	0.8629	22568	0.3764	-0.0001	0.0014	0.9567	22524	0.377	0.0011	0.0014	0.4186	22767	0.376	0.0009	0.0013	0.4671	22798	0.377
C-Reactive Protein	rs6992315	T	C	0.6884	-0.0135	0.0022	1.67e-09	608313	0.7355	0.00103717	0.0103717	0.9055	22757	0.7394	-0.0009	0.0021	0.6679	22684	0.7378	-0.0007	0.0014	0.604	22643	0.7375	0.004	0.0026	0.1201	22718	0.7371	0.0016	0.0015	0.2868	22376	0.7376	0.0028	0.0016	0.07733	22332	0.7379	-0.0007	0.0015	0.6254	22575	0.7375	0	0.0014	0.9867	22606	0.7373
C-Reactive Protein	rs7002	A	G	0.6194	-0.0114	0.002	2.16e-08	608399	0.6014	0.0207433	0.0093345	0.02155	22949	0.6039	-0.0016	0.0019	0.4108	22876	0.604	0.0026	0.0013	0.04633	22835	0.6039	0	0.0023	0.9893	22910	0.6031	0.0025	0.0014	0.06802	22568	0.6027	0.0005	0.0014	0.7248	22524	0.6034	0.0026	0.0013	0.05598	22767	0.6038	0.0018	0.0013	0.1557	22798	0.6039
C-Reactive Protein	rs7012637	A	G	0.4515	0.0499	0.002	1.29e-132	608515	0.4619	0.0238548	0.0093345	0.0115	22949	0.457	0	0.002	0.9807	22876	0.458	0.0027	0.0013	0.04104	22835	0.4591	0.0035	0.0024	0.1424	22910	0.4591	0.002	0.0014	0.1523	22568	0.4587	0.0015	0.0015	0.2943	22524	0.4581	0.0034	0.0014	0.01262	22767	0.4574	0.003	0.0013	0.02098	22798	0.4587
C-Reactive Protein	rs704017	A	G	0.4422	0.016	0.002	3.92e-15	608597	0.4254	0.0031115	0.0093345	0.725	22949	0.4211	-0.0019	0.002	0.3441	22876	0.4233	0.0007	0.0013	0.5868	22835	0.4243	0.0025	0.0024	0.2872	22910	0.4247	0.0004	0.0014	0.7992	22568	0.4239	0.0001	0.0015	0.9724	22524	0.4237	-0.0007	0.0014	0.6056	22767	0.4227	0.0001	0.0013	0.9334	22798	0.4236
C-Reactive Protein	rs7084062	A	G	0.4496	-0.0133	0.0021	4.96e-10	608622	0.4813	0.012446	0.0103717	0.2115	22949	0.4778	0.0021	0.0021	0.3264	22876	0.4788	0.0001	0.0014	0.9558	22835	0.4795	0.0039	0.0025	0.1169	22910	0.4791	0.0003	0.0015	0.8308	22568	0.4779	0	0.0015	0.9866	22524	0.4781	0.0011	0.0015	0.4505	22767	0.4777	0.0025	0.0014	0.06643	22798	0.4792
C-Reactive Protein	rs7103411	T	C	0.7612	0.0216	0.0024	9.6e-19	608671	0.7827	0.00726017	0.0103717	0.5177	22949	0.7851	0.0036	0.0023	0.1169	22876	0.7842	0.0015	0.0015	0.3253	22835	0.7845	0.0007	0.0027	0.8092	22910	0.7843	0.002	0.0016	0.2229	22568	0.7845	0.0006	0.0017	0.7288	22524	0.7847	0.0021	0.0016	0.183	22767	0.7844	0.002	0.0015	0.1667	22798	0.7846
C-Reactive Protein	rs71352241	T	G	0.02799	0.0698	0.0061	3.1e-30	608996	0.0327	0.00726017	0.0321522	0.8172	18127	0.0321	0.0005	0.0068	0.9365	18065	0.0326	0.0021	0.0045	0.6435	18060	0.0326	0.0051	0.008	0.5195	18094	0.0328	-0.0046	0.0048	0.3338	17785	0.0325	-0.0017	0.005	0.726	17776	0.0325	0.0013	0.0047	0.7762	17969	0.0326	0.0024	0.0044	0.5816	18068	0.033
C-Reactive Protein	rs7217663	T	C	0.1362	-0.0213	0.0035	7.6e-10	609365	0.1163	-0.00829733	0.0165947	0.6177	19495	0.1155	0.0013	0.0036	0.7082	19461	0.1158	0.0011	0.0024	0.6519	19407	0.1157	-0.0023	0.0042	0.586	19464	0.1154	0.0035	0.0025	0.1631	19123	0.1156	-0.0008	0.0026	0.7685	19093	0.1156	-0.0002	0.0025	0.9459	19331	0.1157	-0.0012	0.0023	0.6023	19373	0.1156
C-Reactive Protein	rs72799497	T	C	0.8526	-0.0166	0.0027	1.55e-09	609905	0.8286	0.0103717	0.012446	0.4307	22518	0.8289	0.004	0.0026	0.1338	22445	0.8289	0	0.0018	0.9777	22407	0.8288	0.0055	0.0032	0.08365	22479	0.8296	0.0012	0.0019	0.527	22137	0.8287	0.0019	0.0019	0.3312	22093	0.8297	0.0026	0.0018	0.1646	22337	0.8295	0.0024	0.0017	0.1695	22367	0.8288
C-Reactive Protein	rs728455	T	C	0.3694	0.0136	0.0021	2.01e-10	609975	0.3702	-0.00726017	0.0093345	0.4638	22949	0.3663	-0.0041	0.002	0.04089	22876	0.3687	0.0004	0.0014	0.7822	22835	0.3699	0.0001	0.0024	0.9683	22910	0.3684	-0.0017	0.0014	0.2289	22568	0.3673	-0.0004	0.0015	0.7713	22524	0.3679	0.0004	0.0014	0.7942	22767	0.3679	0.0008	0.0013	0.5183	22798	0.3686
C-Reactive Protein	rs7302913	A	G	0.3843	-0.0279	0.002	9.94e-43	610196	0.4293	0.0176318	0.0093345	0.05369	22949	0.4263	0.0038	0.0019	0.0481	22876	0.4275	0.0016	0.0013	0.2018	22835	0.4281	0.0029	0.0023	0.1985	22910	0.4276	0.0032	0.0014	0.01975	22568	0.428	0.0028	0.0014	0.04684	22524	0.427	0.0023	0.0013	0.08308	22767	0.4272	0.0011	0.0012	0.39	22798	0.4279
C-Reactive Protein	rs73137144	A	G	0.8265	0.0186	0.0026	2.12e-12	610315	0.8133	0.00726017	0.012446	0.5723	22487	0.8143	-0.0011	0.0027	0.6705	22414	0.8137	0.0022	0.0018	0.236	22375	0.8137	0.0024	0.0032	0.4465	22448	0.8136	-0.0009	0.0019	0.6475	22115	0.8141	0.0004	0.002	0.8372	22086	0.8142	-0.0003	0.0019	0.8643	22305	0.8138	0.0012	0.0017	0.4765	22342	0.8137
C-Reactive Protein	rs73476799	A	G	0.97575	-0.0414	0.0071	6.29e-09	610715	0.9737	-0.031115	0.031115	0.3155	22841	0.9737	-0.0032	0.0065	0.624	22770	0.9734	-0.0042	0.0043	0.3275	22727	0.9735	-0.0148	0.0077	0.05401	22802	0.974	-0.0041	0.0046	0.3688	22460	0.9742	-0.0013	0.0048	0.7865	22418	0.9738	0.0009	0.0045	0.8371	22661	0.9739	-0.0023	0.0042	0.5899	22691	0.9738
C-Reactive Protein	rs7412	T	C	0.0597	0.0908	0.0039	8.44e-122	610944	0.0894	0.0114088	0.0176318	0.5362	20084	0.0908	0.004	0.0037	0.2756	20017	0.0883	0.0032	0.0025	0.1929	19979	0.0882	0.0001	0.0044	0.9889	20050	0.0896	0.0007	0.0026	0.7957	19706	0.0904	0.0005	0.0027	0.8503	19668	0.0899	0.0001	0.0026	0.9767	19910	0.0888	-0.0009	0.0024	0.7094	19939	0.0879
C-Reactive Protein	rs750344	A	G	0.7071	0.0158	0.0022	1.74e-12	611358	0.712	-0.0155575	0.0103717	0.1102	22949	0.7142	0.0005	0.0021	0.7975	22876	0.7134	-0.0016	0.0014	0.2471	22835	0.7126	-0.0048	0.0025	0.05195	22910	0.7119	-0.0016	0.0015	0.2727	22568	0.7125	-0.0009	0.0015	0.5469	22524	0.713	-0.0011	0.0014	0.4258	22767	0.7134	-0.0033	0.0014	0.01501	22798	0.713
C-Reactive Protein	rs7528419	A	G	0.7761	-0.0159	0.0024	7.67e-11	611571	0.7764	0.0093345	0.0103717	0.3629	22949	0.7787	-0.0026	0.0023	0.2572	22876	0.7768	0.0024	0.0015	0.1186	22835	0.7761	0.0006	0.0027	0.8299	22910	0.7764	0.0008	0.0016	0.6372	22568	0.7763	0.0015	0.0017	0.3625	22524	0.7775	0.0007	0.0016	0.639	22767	0.7772	0.0023	0.0015	0.1223	22798	0.7762
C-Reactive Protein	rs7539725	A	G	0.8545	0.0173	0.003	4.65e-09	611704	0.8517	0.0093345	0.0134832	0.4724	22949	0.8525	0.0028	0.0028	0.3141	22876	0.851	-0.0006	0.0018	0.7291	22835	0.8507	-0.0007	0.0033	0.8433	22910	0.8521	0.0028	0.002	0.1475	22568	0.8527	0.0035	0.002	0.08255	22524	0.8522	-0.0015	0.0019	0.4193	22767	0.8525	0.0013	0.0018	0.478	22798	0.852
C-Reactive Protein	rs75428800	T	C	0.05224	-0.0401	0.0052	1.14e-14	611741	0.0465	-0.0300778	0.0259292	0.2363	21441	0.0464	-0.0015	0.0053	0.7744	21376	0.0464	0.0025	0.0036	0.4948	21365	0.0462	-0.0065	0.0063	0.3083	21403	0.0465	-0.0025	0.0038	0.5121	21087	0.0467	-0.0026	0.0039	0.4981	21059	0.0466	-0.002	0.0037	0.5817	21276	0.0465	0.0029	0.0035	0.3992	21371	0.0462
C-Reactive Protein	rs75460349	A	C	0.97201	0.0948	0.0067	3.4e-45	611777	0.9686	0.0383752	0.0290407	0.1907	22787	0.9691	-0.0028	0.006	0.6449	22714	0.9687	0.0095	0.0041	0.02009	22674	0.9686	0.0102	0.0072	0.16	22750	0.9684	0.0104	0.0043	0.01539	22407	0.9683	0.0039	0.0044	0.3706	22362	0.9687	0.0068	0.0042	0.1027	22605	0.9688	0.0042	0.004	0.2864	22636	0.9682
C-Reactive Protein	rs7567997	T	C	0.584	-0.0183	0.002	2.54e-19	612007	0.568	-0.00518583	0.0093345	0.603	22949	0.5726	-0.0015	0.0019	0.4391	22876	0.5692	-0.0008	0.0013	0.5207	22835	0.5672	0.0004	0.0023	0.8571	22910	0.5682	-0.0004	0.0014	0.7602	22568	0.5691	0.0005	0.0014	0.7415	22524	0.5702	-0.0016	0.0013	0.2227	22767	0.5696	0.0002	0.0012	0.8401	22798	0.5676
C-Reactive Protein	rs7594775	T	C	0.6306	-0.0147	0.0021	6.19e-12	612238	0.6791	0.00518583	0.0093345	0.582	22949	0.6842	-0.0008	0.0021	0.6867	22876	0.6805	-0.0006	0.0014	0.6854	22835	0.6809	0.0014	0.0025	0.5752	22910	0.6804	-0.0006	0.0015	0.6778	22568	0.6814	0.0013	0.0015	0.3802	22524	0.6817	-0.0015	0.0014	0.281	22767	0.6814	-0.0002	0.0013	0.8723	22798	0.6808
C-Reactive Protein	rs76014628	T	C	0.2071	-0.0142	0.0024	6.2e-09	612291	0.2366	0.0031115	0.0114088	0.7533	22949	0.234	0.001	0.0023	0.6508	22876	0.2352	0.0023	0.0015	0.1426	22835	0.2359	0.0018	0.0028	0.51	22910	0.2356	0.0017	0.0016	0.2867	22568	0.2366	0.0023	0.0017	0.17	22524	0.2344	0.0016	0.0016	0.3101	22767	0.2351	0.0032	0.0015	0.03142	22798	0.2359
C-Reactive Protein	rs77143791	A	G	0.95896	0.033	0.0051	9.03e-11	612852	0.953	-0.00414867	0.0228177	0.8691	23358	0.9535	0.0016	0.0047	0.729	23289	0.953	-0.003	0.0031	0.3332	23247	0.953	0.0028	0.0056	0.6177	23322	0.9525	-0.0018	0.0033	0.5793	22979	0.9523	-0.0003	0.0034	0.9192	22936	0.9531	-0.0008	0.0032	0.7931	23180	0.9531	-0.0049	0.003	0.1059	23206	0.953
C-Reactive Protein	rs77617917	A	G	0.08396	-0.0271	0.0039	2.48e-12	613110	0.0844	-0.0134832	0.0176318	0.4581	22949	0.0837	0.004	0.0038	0.2892	22876	0.0842	-0.0011	0.0025	0.6703	22835	0.0842	-0.0083	0.0045	0.06591	22910	0.0842	0.0005	0.0027	0.856	22568	0.0844	-0.0031	0.0028	0.2697	22524	0.084	-0.0033	0.0026	0.2097	22767	0.0841	-0.0006	0.0025	0.7962	22798	0.0842
C-Reactive Protein	rs77704739	T	C	0.97201	0.0483	0.0052	1.38e-20	613156	0.9616	0.00207433	0.024892	0.947	22949	0.9621	-0.0001	0.0051	0.9837	22876	0.962	0.0009	0.0035	0.7992	22835	0.9622	0.0016	0.0061	0.7902	22910	0.9619	-0.0004	0.0037	0.9181	22568	0.9622	0.0007	0.0038	0.8559	22524	0.962	0	0.0036	0.9917	22767	0.9622	-0.0049	0.0034	0.1428	22798	0.9619
C-Reactive Protein	rs77738620	T	C	NA	-0.0588	0.0099	2.62e-09	613174	0.0175	0.0632672	0.0394123	0.1147	20876	0.0177	0.0065	0.0083	0.429	21065	0.0178	0.0055	0.0055	0.3193	21023	0.0178	0.0104	0.0098	0.2893	21098	0.0175	0.0018	0.0059	0.7674	20756	0.0174	0.0098	0.0061	0.109	20712	0.0178	0.0065	0.0057	0.2504	21064	0.0178	0.0041	0.0054	0.4477	20986	0.0176
C-Reactive Protein	rs7801838	T	C	0.2854	-0.0128	0.0022	1.1e-08	613372	0.3146	0.00414867	0.0093345	0.6529	22841	0.3129	0.0004	0.0021	0.8472	22770	0.3133	-0.0014	0.0014	0.31	22727	0.3131	0.0022	0.0025	0.3719	22802	0.3131	0.0005	0.0015	0.7279	22460	0.3136	0.0008	0.0015	0.5906	22418	0.3129	-0.0005	0.0014	0.7486	22661	0.3135	0.0014	0.0013	0.2938	22691	0.3123
C-Reactive Protein	rs78428995	T	C	0.5746	-0.0203	0.002	2.08e-23	613797	0.5729	-0.0093345	0.0093345	0.3103	22841	0.5773	0.0024	0.0019	0.2094	22770	0.5752	-0.0014	0.0013	0.2812	22727	0.5747	-0.0013	0.0023	0.5765	22802	0.5746	-0.0002	0.0013	0.8695	22460	0.5743	-0.001	0.0014	0.4542	22418	0.5763	-0.0021	0.0013	0.1131	22661	0.5761	-0.0006	0.0012	0.6241	22691	0.5743
C-Reactive Protein	rs7933202	A	C	0.5578	0.021	0.002	6.16e-25	614180	0.6144	-0.00207433	0.0093345	0.8501	22949	0.6176	0.0015	0.0019	0.445	22876	0.6162	0.0003	0.0013	0.8293	22835	0.6171	0.0024	0.0023	0.294	22910	0.6164	-0.001	0.0014	0.4591	22568	0.6168	-0.0018	0.0014	0.2156	22524	0.6169	0.0014	0.0013	0.3091	22767	0.6162	-0.0005	0.0013	0.7136	22798	0.6166
C-Reactive Protein	rs79380843	A	G	0.97948	-0.0432	0.0077	2.37e-08	614238	0.9807	0.0363008	0.037338	0.3287	21213	0.9802	0.0106	0.0077	0.1709	21410	0.9806	0.0069	0.0052	0.1885	21401	0.9806	0.0085	0.0092	0.3553	21439	0.9808	-0.0033	0.0055	0.545	21131	0.9805	0.0007	0.0056	0.9015	21117	0.9805	0.0043	0.0053	0.4203	21311	0.9804	-0.0022	0.005	0.6584	21406	0.9807
C-Reactive Protein	rs79551159	A	G	0.06157	0.2066	0.0046	1e-200	614423	0.0563	0.00207433	0.0207433	0.9297	22949	0.0557	0.005	0.0043	0.2446	22876	0.0554	-0.0004	0.0029	0.8779	22835	0.0554	0.003	0.0052	0.5608	22910	0.0556	0.0033	0.0031	0.2863	22568	0.0555	-0.0049	0.0032	0.1236	22524	0.0557	-0.0007	0.003	0.8204	22767	0.0554	0.0022	0.0028	0.4388	22798	0.0552
C-Reactive Protein	rs797680	T	G	0.3228	-0.0144	0.002	1.53e-12	614574	0.3539	-0.0145203	0.0093345	0.1472	22757	0.3488	0.0046	0.0021	0.02453	22684	0.352	-0.0009	0.0014	0.4965	22643	0.3527	-0.0062	0.0024	0.0112	22718	0.3518	-0.0003	0.0015	0.8517	22376	0.35	-0.0013	0.0015	0.3907	22332	0.3505	-0.0005	0.0014	0.7336	22575	0.3505	-0.0011	0.0013	0.4194	22606	0.3528
C-Reactive Protein	rs7993752	A	C	0.5653	-0.0134	0.002	4.68e-11	614637	0.5781	0.0207433	0.0093345	0.0256	22949	0.5826	0.0025	0.0019	0.2013	22876	0.5812	0.0031	0.0013	0.01555	22835	0.58	0	0.0023	0.9867	22910	0.5796	0	0.0014	0.9882	22568	0.5797	0.0014	0.0014	0.3234	22524	0.5812	0.003	0.0013	0.02653	22767	0.5814	0.0021	0.0013	0.1006	22798	0.5802
C-Reactive Protein	rs8047395	A	G	0.5392	0.0224	0.002	3.8e-28	614894	0.5062	-0.0093345	0.0093345	0.306	22949	0.5102	-0.0008	0.0019	0.6914	22876	0.5085	-0.0013	0.0013	0.3195	22835	0.5076	-0.0048	0.0023	0.03569	22910	0.5081	-0.0017	0.0014	0.2124	22568	0.5075	0.0004	0.0014	0.789	22524	0.5098	-0.0018	0.0013	0.1832	22767	0.5091	0	0.0012	0.9827	22798	0.5079
C-Reactive Protein	rs8057507	T	C	0.5131	-0.0151	0.002	1.21e-13	614944	0.5268	0.0093345	0.0093345	0.3045	22949	0.5307	0.0054	0.0019	0.004884	22876	0.5291	0.0016	0.0013	0.226	22835	0.5278	0.0011	0.0023	0.6424	22910	0.5287	0.0021	0.0014	0.1212	22568	0.5291	0.0008	0.0014	0.579	22524	0.529	0.0014	0.0013	0.302	22767	0.53	0.0014	0.0013	0.2482	22798	0.5288
C-Reactive Protein	rs8070176	T	C	0.2966	-0.015	0.0023	1.5e-10	614989	0.3224	-0.0103717	0.0114088	0.3767	21741	0.3181	0.0018	0.0024	0.4521	21671	0.3209	0.0001	0.0016	0.9652	21630	0.3226	-0.0009	0.0028	0.7461	21705	0.3206	0.0004	0.0017	0.8121	21372	0.3202	0.0012	0.0017	0.5038	21345	0.3208	0.0016	0.0016	0.3392	21564	0.3205	-0.0012	0.0016	0.4468	21597	0.321
C-Reactive Protein	rs8072566	A	G	0.2164	-0.0204	0.0025	1.11e-15	614999	0.2015	-0.0145203	0.0114088	0.2268	22949	0.1999	-0.0017	0.0024	0.4737	22876	0.2015	-0.0008	0.0016	0.6319	22835	0.2015	0.0014	0.0029	0.6191	22910	0.1999	-0.0022	0.0017	0.2138	22568	0.1985	-0.0001	0.0018	0.9407	22524	0.2005	-0.0003	0.0017	0.8741	22767	0.1995	-0.001	0.0016	0.5199	22798	0.2005
C-Reactive Protein	rs9436299	A	C	0.694	0.0722	0.0021	1e-200	616138	0.6715	-0.0114088	0.0093345	0.2391	22949	0.6741	-0.0021	0.0021	0.3153	22876	0.6727	-0.0009	0.0014	0.4941	22835	0.672	-0.0005	0.0025	0.8441	22910	0.6718	-0.001	0.0015	0.5155	22568	0.6719	-0.0008	0.0015	0.6167	22524	0.6726	-0.0013	0.0014	0.3585	22767	0.6731	-0.0013	0.0013	0.3395	22798	0.6722
C-Reactive Protein	rs9738365	A	C	0.2873	0.0212	0.0023	1.39e-19	616687	0.2605	0.0155575	0.0103717	0.1174	22949	0.2578	0.001	0.0021	0.6413	22876	0.2594	0.0011	0.0014	0.4489	22835	0.2596	0.0008	0.0026	0.7442	22910	0.2592	0.0011	0.0015	0.453	22568	0.2591	0.001	0.0016	0.5365	22524	0.2591	-0.0004	0.0015	0.783	22767	0.2592	0.0019	0.0014	0.1683	22798	0.2598
C-Reactive Protein	rs9788721	T	C	0.6194	-0.0121	0.0021	1.52e-08	616741	0.6536	-0.00103717	0.0093345	0.9346	22949	0.6561	-0.0017	0.002	0.3949	22876	0.656	0.0017	0.0013	0.2034	22835	0.6555	0.0024	0.0024	0.3116	22910	0.6543	0.0011	0.0014	0.4429	22568	0.6545	0.0007	0.0015	0.6099	22524	0.6555	0.0002	0.0014	0.8682	22767	0.656	0.0011	0.0013	0.4046	22798	0.6555
C-Reactive Protein	rs991946	T	C	0.4534	0.0112	0.002	3.79e-08	617052	0.4724	0.0114088	0.0093345	0.223	22680	0.4678	0.0007	0.0019	0.6933	22608	0.47	0.001	0.0013	0.4359	22568	0.4711	-0.0003	0.0023	0.891	22641	0.4712	0.0017	0.0014	0.2021	22301	0.4711	0.0006	0.0014	0.6588	22260	0.4697	0.0029	0.0013	0.02736	22499	0.4698	0.0034	0.0012	0.005702	22532	0.4711
C-Reactive Protein	rs994596	T	C	0.3302	0.0137	0.0021	1.48e-10	617132	0.3214	-0.006223	0.0093345	0.5069	22949	0.3187	-0.0016	0.002	0.4104	22876	0.3198	0.0008	0.0013	0.5305	22835	0.321	-0.0014	0.0024	0.5662	22910	0.3195	0.0004	0.0014	0.7549	22568	0.3199	-0.0008	0.0015	0.5817	22524	0.3192	-0.0024	0.0014	0.08585	22767	0.3198	0.0001	0.0013	0.9544	22798	0.3204
C-Reactive Protein	rs9977825	T	C	0.3899	0.0122	0.0021	1.16e-08	617185	0.3912	0.0103717	0.0103717	0.272	22949	0.3891	0.0029	0.0021	0.163	22876	0.3896	0.0006	0.0014	0.661	22835	0.3896	-0.001	0.0025	0.6903	22910	0.3895	0.0012	0.0015	0.4036	22568	0.3903	-0.0014	0.0015	0.356	22524	0.3893	0.0021	0.0014	0.1414	22767	0.3899	0.0009	0.0013	0.5164	22798	0.3896
Systolic blood pressure	rs1000423	T	C	0.7316	0.4138	0.0346	6.5e-33	737099	0.7144	0.00731132	0.0104447	0.5014	22757	0.7168	-0.0033	0.0022	0.1304	22684	0.7148	0.0017	0.0015	0.2433	22643	0.7146	0.0005	0.0026	0.8477	22718	0.7151	0.0015	0.0016	0.3209	22376	0.7171	-0.0024	0.0016	0.1396	22332	0.7156	0.0015	0.0015	0.3185	22575	0.7157	0.0012	0.0014	0.4042	22606	0.7151
Systolic blood pressure	rs10043077	T	C	0.639	-0.1931	0.0324	2.52e-09	737163	0.6444	0	0.0114892	0.983	21894	0.6459	0.0015	0.0023	0.5016	21821	0.6464	-0.001	0.0015	0.5224	21783	0.6451	-0.0032	0.0027	0.2392	21855	0.6443	0.0017	0.0016	0.3123	21513	0.6436	0.0014	0.0017	0.417	21471	0.6455	-0.003	0.0016	0.05813	21713	0.6457	0.0015	0.0015	0.3124	21744	0.6448
Systolic blood pressure	rs10048404	T	C	0.3701	-0.2607	0.0317	1.91e-16	744815	0.3868	-0.0104447	0.0104447	0.313	22757	0.3838	-0.0032	0.0021	0.1292	22684	0.3853	0.0007	0.0014	0.6023	22643	0.3856	0.0005	0.0025	0.8555	22718	0.385	-0.0006	0.0015	0.7053	22376	0.3857	-0.0003	0.0015	0.8411	22332	0.3843	0.0005	0.0014	0.7338	22575	0.385	-0.0006	0.0014	0.638	22606	0.3849
Systolic blood pressure	rs10048760	T	G	0.5288	-0.1862	0.0301	6.56e-10	738170	0.5299	-0.00940027	0.00940027	0.3047	22949	0.5348	-0.0019	0.0019	0.3241	22876	0.532	-0.0009	0.0013	0.4653	22835	0.5309	-0.0032	0.0022	0.1491	22910	0.5309	-0.0012	0.0013	0.3715	22568	0.5326	-0.0013	0.0014	0.3459	22524	0.5328	0.0008	0.0013	0.5274	22767	0.5331	-0.0022	0.0012	0.0657	22798	0.5319
Systolic blood pressure	rs1006545	T	G	0.8872	0.6846	0.048	3.5e-46	738169	0.8816	0.00731132	0.0146226	0.6412	22927	0.8816	0.0041	0.003	0.1743	22858	0.8819	0.0011	0.002	0.5882	22819	0.8824	0.0018	0.0036	0.6184	22891	0.882	0.0008	0.0022	0.7078	22548	0.882	-0.0009	0.0022	0.6775	22505	0.8822	-0.0017	0.0021	0.4299	22750	0.8823	0.0027	0.002	0.175	22775	0.8826
Systolic blood pressure	rs10069690	T	C	0.2582	0.3098	0.0369	4.47e-17	707524	0.2619	-0.00626685	0.0125337	0.6075	15344	0.2598	-0.0041	0.0027	0.1214	15278	0.262	-0.0008	0.0018	0.6567	15241	0.261	-0.0067	0.0032	0.033	15310	0.2617	-0.0016	0.0019	0.3888	15229	0.2598	-0.004	0.0019	0.03814	15206	0.2604	0.0001	0.0018	0.9587	15279	0.2598	-0.0005	0.0017	0.7695	15208	0.2615
Systolic blood pressure	rs10091532	A	C	0.4168	-0.2067	0.0305	1.33e-11	738170	0.4076	0.021934	0.00940027	0.01504	22589	0.4033	-0.0004	0.0019	0.8187	22516	0.4062	0.0021	0.0013	0.1049	22475	0.4073	0.0038	0.0023	0.1002	22550	0.4075	0.0012	0.0014	0.3878	22208	0.4073	0.0006	0.0014	0.6875	22164	0.4054	0.0025	0.0013	0.05906	22407	0.4055	0.0024	0.0013	0.05886	22438	0.4077
Systolic blood pressure	rs1010064	A	C	0.8163	0.3571	0.0387	3.02e-20	745818	0.8178	0.0041779	0.0114892	0.7253	22949	0.8199	0.0016	0.0024	0.5066	22876	0.8188	0.0017	0.0016	0.3009	22835	0.818	0.0023	0.0029	0.4228	22910	0.8185	-0.0022	0.0017	0.2038	22568	0.8189	-0.002	0.0018	0.2667	22524	0.8188	0.0025	0.0017	0.1383	22767	0.8188	-0.0006	0.0016	0.6872	22798	0.8184
Systolic blood pressure	rs10188003	T	C	0.393	0.1883	0.0307	8.8e-10	737056	0.3936	0.00626685	0.00940027	0.5201	22949	0.3906	0.0004	0.0019	0.8498	22876	0.3915	0	0.0013	0.971	22835	0.3914	-0.0003	0.0023	0.9053	22910	0.3918	0.0016	0.0014	0.2563	22568	0.3926	-0.0008	0.0014	0.5635	22524	0.3911	0.0015	0.0013	0.2729	22767	0.391	-0.0009	0.0013	0.462	22798	0.3917
Systolic blood pressure	rs10207726	T	C	0.296	-0.2142	0.033	8.06e-11	738169	0.2906	-0.00208895	0.0104447	0.8154	22949	0.2883	0.0028	0.0021	0.1813	22876	0.2899	-0.0011	0.0014	0.4268	22835	0.2907	0.0017	0.0025	0.4821	22910	0.2905	-0.0008	0.0015	0.5825	22568	0.2905	-0.0017	0.0015	0.2771	22524	0.2896	-0.0005	0.0014	0.7164	22767	0.2892	-0.001	0.0013	0.4374	22798	0.2908
Systolic blood pressure	rs10224210	T	C	0.7211	-0.3831	0.034	1.6e-29	738170	0.7157	-0.00313342	0.0104447	0.7508	22589	0.7199	0.0047	0.0022	0.02943	22516	0.7176	-0.0006	0.0015	0.705	22475	0.7177	0.0012	0.0026	0.6513	22550	0.717	0.0017	0.0016	0.2844	22208	0.7176	-0.0002	0.0016	0.9204	22164	0.7176	-0.0014	0.0015	0.3561	22407	0.7178	-0.001	0.0014	0.4609	22438	0.7177
Systolic blood pressure	rs10282122	T	C	0.6684	-0.302	0.0327	2.46e-20	735052	0.6715	0.00940027	0.0104447	0.335	22841	0.6741	-0.0026	0.0021	0.2082	22770	0.673	0.0006	0.0014	0.6622	22727	0.6723	-0.0009	0.0025	0.7058	22802	0.672	0.0006	0.0015	0.7112	22460	0.6721	-0.0001	0.0015	0.9454	22418	0.6731	0.001	0.0014	0.5069	22661	0.6729	0.0014	0.0014	0.3205	22691	0.6726
Systolic blood pressure	rs10409243	T	C	0.5904	-0.3077	0.0313	8.1e-23	738823	0.5811	0.0146226	0.00940027	0.1215	22949	0.5821	-0.0015	0.0019	0.4549	22876	0.5817	0.0018	0.0013	0.1696	22835	0.5797	0.0016	0.0023	0.5021	22910	0.5811	-0.001	0.0014	0.4613	22568	0.5797	-0.0014	0.0014	0.3368	22524	0.5822	0.0025	0.0013	0.06463	22767	0.5827	0.002	0.0013	0.1091	22798	0.5809
Systolic blood pressure	rs10420519	T	G	0.0347	-0.4921	0.0887	2.86e-08	738581	0.0426	0.00731132	0.0292453	0.8026	17402	0.0427	0.0014	0.006	0.8187	17357	0.042	0.0012	0.0041	0.7764	17341	0.0421	-0.009	0.0073	0.2177	17368	0.0424	0.0003	0.0043	0.9387	17062	0.0426	-0.0071	0.0044	0.1111	17050	0.0426	-0.0035	0.0042	0.3987	17352	0.0417	-0.0016	0.004	0.6953	17357	0.0418
Systolic blood pressure	rs1043069	T	G	0.6156	0.234	0.0311	5.26e-14	738169	0.6256	-0.00208895	0.00940027	0.8207	22589	0.6301	0.0024	0.002	0.227	22516	0.6275	-0.0006	0.0013	0.6351	22475	0.627	-0.002	0.0024	0.4125	22550	0.6271	0.0004	0.0014	0.7899	22208	0.6275	0.0002	0.0015	0.8684	22164	0.6285	-0.0007	0.0014	0.6375	22407	0.6288	0.0001	0.0013	0.9283	22438	0.6269
Systolic blood pressure	rs1044822	T	C	0.1482	-0.248	0.0424	5.16e-09	738169	0.1402	-0.0083558	0.0135782	0.506	21591	0.1384	0.0008	0.0028	0.7824	21519	0.1396	-0.0005	0.0019	0.7809	21477	0.1404	-0.0009	0.0033	0.78	21552	0.1406	-0.0023	0.002	0.248	21210	0.1398	-0.0034	0.002	0.09744	21166	0.1394	0.0029	0.0019	0.1238	21409	0.1392	-0.0029	0.0018	0.1072	21441	0.1402
Systolic blood pressure	rs10460108	A	G	0.4801	0.2141	0.0301	1.12e-12	745819	0.4861	-0.00208895	0.00940027	0.8274	22949	0.4828	0.0011	0.0019	0.5703	22876	0.4832	0.002	0.0013	0.1096	22835	0.4854	-0.0003	0.0022	0.879	22910	0.4847	0.0008	0.0013	0.5649	22568	0.4851	0.0033	0.0014	0.01748	22524	0.4836	0.001	0.0013	0.4249	22767	0.4838	0.0015	0.0012	0.2258	22798	0.4846
Systolic blood pressure	rs10501122	T	C	0.639	0.1916	0.0315	1.18e-09	737164	0.6441	-0.0177561	0.00940027	0.06796	22949	0.6469	-0.0021	0.002	0.2816	22876	0.6452	-0.0017	0.0013	0.1947	22835	0.6447	-0.0012	0.0024	0.6081	22910	0.6444	-0.0015	0.0014	0.3066	22568	0.6442	-0.0001	0.0015	0.9563	22524	0.6454	0	0.0014	0.995	22767	0.6463	-0.0017	0.0013	0.2034	22798	0.6448
Systolic blood pressure	rs10501410	A	G	0.0692	0.4122	0.0607	1.1e-11	738166	0.0711	0.0470014	0.0188005	0.009943	22949	0.0706	0.0024	0.0038	0.5313	22876	0.0713	0.0035	0.0026	0.1761	22835	0.0718	0.0097	0.0045	0.03207	22910	0.071	0.0027	0.0027	0.3142	22568	0.0705	0.0057	0.0028	0.04191	22524	0.0709	0.0074	0.0026	0.004781	22767	0.0706	0.0025	0.0025	0.31	22798	0.0711
Systolic blood pressure	rs1052501	T	C	0.8329	0.2262	0.0412	4.14e-08	729908	0.8212	0	0.0125337	0.9938	21591	0.8228	-0.004	0.0025	0.113	21519	0.8219	0.0008	0.0017	0.6283	21477	0.8216	0.0028	0.003	0.3533	21552	0.8221	0.0016	0.0018	0.3664	21210	0.8228	-0.0028	0.0019	0.1347	21166	0.8216	0.0019	0.0018	0.2799	21409	0.8228	0.0013	0.0017	0.4488	21441	0.8229
Systolic blood pressure	rs10746963	A	G	0.1834	-0.2177	0.0388	2.05e-08	745820	0.1815	-0.0188005	0.0114892	0.1141	22949	0.1797	-0.0028	0.0024	0.2589	22876	0.1812	-0.0014	0.0016	0.3985	22835	0.1811	0.0013	0.0029	0.6509	22910	0.1808	-0.0018	0.0017	0.2886	22568	0.1806	-0.002	0.0018	0.2649	22524	0.1806	-0.0038	0.0017	0.02342	22767	0.1807	-0.0018	0.0016	0.2626	22798	0.1808
Systolic blood pressure	rs10749572	T	G	0.5444	-0.203	0.0302	1.88e-11	738170	0.5483	-0.0041779	0.00940027	0.6775	22949	0.5535	0.0001	0.0019	0.9596	22876	0.5507	-0.0007	0.0013	0.5802	22835	0.5513	-0.0016	0.0023	0.4796	22910	0.5512	0	0.0013	0.9952	22568	0.5511	0.0004	0.0014	0.7962	22524	0.5519	-0.0025	0.0013	0.05748	22767	0.5512	-0.0003	0.0012	0.7814	22798	0.5508
Systolic blood pressure	rs10776752	T	G	0.0809	0.8211	0.0576	4.61e-46	738168	0.0818	0.0344677	0.0177561	0.04857	22949	0.0809	-0.0001	0.0036	0.9766	22876	0.0817	0.0064	0.0024	0.008572	22835	0.0816	0.0034	0.0043	0.4291	22910	0.0823	0.0045	0.0026	0.07822	22568	0.0828	0.0008	0.0027	0.7529	22524	0.0818	0.0044	0.0025	0.07871	22767	0.0818	0.0032	0.0024	0.1707	22798	0.0818
Systolic blood pressure	rs10777213	A	G	0.5244	-0.1786	0.0299	2.45e-09	745820	0.5328	0.00313342	0.00940027	0.7629	22949	0.5351	-0.0026	0.0019	0.1625	22876	0.5347	-0.0014	0.0013	0.2579	22835	0.5342	0.0015	0.0022	0.5138	22910	0.5345	0.0007	0.0013	0.6064	22568	0.5348	-0.0024	0.0014	0.07655	22524	0.535	-0.0014	0.0013	0.2903	22767	0.5349	0.0006	0.0012	0.6252	22798	0.535
Systolic blood pressure	rs10782230	A	G	0.4845	0.2106	0.0302	2.91e-12	738169	0.49	-0.0188005	0.00940027	0.0362	22680	0.4965	0.0008	0.0019	0.6822	22608	0.4931	0.0003	0.0013	0.8056	22568	0.4907	-0.0003	0.0023	0.8962	22641	0.4915	-0.0019	0.0013	0.1519	22301	0.4922	-0.0004	0.0014	0.7513	22260	0.4934	-0.0008	0.0013	0.5325	22499	0.4935	-0.0012	0.0012	0.3115	22532	0.4916
Systolic blood pressure	rs10804330	T	C	0.5668	0.2351	0.0306	1.62e-14	736111	0.5681	0.0041779	0.00940027	0.6212	21591	0.5714	-0.0047	0.002	0.01617	21519	0.5711	0.0012	0.0013	0.3769	21477	0.57	-0.0006	0.0024	0.7906	21552	0.5694	-0.0012	0.0014	0.3965	21210	0.5683	-0.0019	0.0014	0.1935	21166	0.5707	-0.0008	0.0014	0.5704	21409	0.5707	0.0016	0.0013	0.222	21441	0.5693
Systolic blood pressure	rs10866828	T	C	0.2496	0.2476	0.0355	3.19e-12	729449	0.2446	0.00104447	0.0104447	0.8933	22949	0.2416	-0.0027	0.0023	0.2303	22876	0.2442	-0.0008	0.0015	0.5794	22835	0.2448	0.0005	0.0027	0.8381	22910	0.2429	0.0013	0.0016	0.4155	22568	0.2414	0.0005	0.0017	0.76	22524	0.2429	0.0003	0.0016	0.862	22767	0.243	0.0002	0.0015	0.8687	22798	0.2434
Systolic blood pressure	rs10941043	T	G	0.7098	-0.2585	0.0332	6.42e-15	738168	0.715	0.0104447	0.0104447	0.3022	22589	0.7171	0.0014	0.0021	0.5082	22516	0.7157	0.0022	0.0014	0.1195	22475	0.7159	-0.0017	0.0025	0.506	22550	0.7161	0.0002	0.0015	0.8931	22208	0.7166	0.0007	0.0016	0.6432	22164	0.7168	0.0031	0.0015	0.03156	22407	0.7165	-0.0005	0.0014	0.7185	22438	0.7163
Systolic blood pressure	rs10980408	T	C	0.9641	-0.7606	0.0827	3.83e-20	745817	0.964	0.0114892	0.0261119	0.6464	22949	0.9645	-0.0052	0.0054	0.3291	22876	0.9642	0.0016	0.0036	0.6482	22835	0.9643	0.0046	0.0064	0.4743	22910	0.9644	-0.0036	0.0038	0.3458	22568	0.9647	0.0013	0.004	0.7382	22524	0.9643	0.0051	0.0037	0.1702	22767	0.9644	-0.0037	0.0035	0.2957	22798	0.9644
Systolic blood pressure	rs11097909	T	C	0.1472	-0.3628	0.043	3.35e-17	735150	0.1454	0.0323787	0.0135782	0.0166	22998	0.1441	0.0064	0.0028	0.02252	22929	0.1445	0.0023	0.0019	0.2217	22887	0.1448	0.004	0.0033	0.2276	22962	0.1452	0.0041	0.002	0.0392	22619	0.1446	0.0004	0.0021	0.8399	22576	0.1451	0.0024	0.0019	0.2057	22820	0.1446	0.0037	0.0018	0.04367	22846	0.1449
Systolic blood pressure	rs11120093	T	C	0.4082	-0.1792	0.0307	5.13e-09	738170	0.4097	-0.00731132	0.00940027	0.4519	22949	0.4066	0.0005	0.0019	0.8139	22876	0.4078	-0.0004	0.0013	0.7673	22835	0.4076	0.0034	0.0023	0.1399	22910	0.409	0.002	0.0014	0.1541	22568	0.4093	0.0008	0.0014	0.5601	22524	0.4079	-0.0018	0.0013	0.1739	22767	0.4078	0.0001	0.0013	0.918	22798	0.408
Systolic blood pressure	rs11145807	A	G	0.4057	0.2135	0.0322	3.54e-11	721505	0.4209	-0.0083558	0.0104447	0.4305	21812	0.4224	-0.0002	0.0021	0.9393	21741	0.4217	0.0003	0.0014	0.8264	21698	0.4225	-0.0053	0.0025	0.03222	21773	0.4217	-0.0011	0.0015	0.4604	21685	0.422	-0.0025	0.0015	0.1059	21643	0.4223	0.0015	0.0014	0.2995	21632	0.4216	-0.0012	0.0014	0.3765	21662	0.4212
Systolic blood pressure	rs11159091	A	G	0.4615	0.1978	0.0303	6.79e-11	735987	0.4697	-0.00522237	0.00940027	0.5995	22757	0.4654	-0.0011	0.0019	0.5508	22684	0.4673	0.0002	0.0013	0.8527	22643	0.4682	-0.0013	0.0023	0.5671	22718	0.4683	0.0024	0.0014	0.07584	22376	0.4689	0.0018	0.0014	0.2091	22332	0.4667	-0.0005	0.0013	0.6823	22575	0.4673	-0.0006	0.0012	0.649	22606	0.4682
Systolic blood pressure	rs111866816	T	C	0.0709	0.3569	0.0597	2.29e-09	737163	0.0813	0.0114892	0.0167116	0.5155	22949	0.0798	0.0057	0.0035	0.107	22876	0.0804	0.0029	0.0024	0.2261	22835	0.0799	0.0034	0.0042	0.4239	22910	0.0806	-0.0005	0.0025	0.8319	22568	0.0804	-0.0028	0.0026	0.2905	22524	0.0806	0.0033	0.0024	0.1824	22767	0.0808	0.0019	0.0023	0.4122	22798	0.0803
Systolic blood pressure	rs11191580	T	C	0.9176	1.0995	0.055	7.74e-89	738169	0.9114	0.0282008	0.0156671	0.0813	22949	0.9121	0.0055	0.0033	0.09844	22876	0.9116	0.0035	0.0022	0.1154	22835	0.9115	0.0064	0.004	0.1074	22910	0.9119	0.0053	0.0024	0.02647	22568	0.9116	0.0053	0.0024	0.0313	22524	0.9118	-0.001	0.0023	0.6702	22767	0.9115	0.0052	0.0022	0.01621	22798	0.9118
Systolic blood pressure	rs111929315	A	G	0.8917	0.3146	0.0485	8.6e-11	745818	0.8849	0.0250674	0.0146226	0.08516	22949	0.8858	0.0003	0.003	0.9118	22876	0.8851	0.0021	0.002	0.2873	22835	0.8849	0.0026	0.0036	0.4641	22910	0.8856	0.0046	0.0021	0.03217	22568	0.8858	0.0043	0.0022	0.04806	22524	0.8853	0.0021	0.0021	0.3009	22767	0.8859	0.0037	0.002	0.0569	22798	0.8853
Systolic blood pressure	rs11204684	A	G	0.4485	-0.1716	0.0305	1.9e-08	721189	0.4574	-0.0188005	0.00940027	0.0408	22949	0.4536	-0.0015	0.0019	0.4396	22876	0.4561	-0.0037	0.0013	0.003853	22835	0.4577	-0.006	0.0023	0.00856	22910	0.4559	-0.0024	0.0014	0.07398	22568	0.4548	0.0003	0.0014	0.8047	22524	0.4556	-0.0014	0.0013	0.2785	22767	0.4553	-0.0022	0.0012	0.08045	22798	0.4559
Systolic blood pressure	rs11210029	A	G	0.6322	-0.203	0.0313	8.92e-11	737056	0.6295	-0.0177561	0.00940027	0.05231	22949	0.633	0.0003	0.0019	0.8833	22876	0.6306	-0.0024	0.0013	0.06093	22835	0.6303	0.0005	0.0023	0.82	22910	0.6309	-0.0017	0.0014	0.2268	22568	0.6309	-0.0013	0.0014	0.3429	22524	0.6316	-0.0028	0.0013	0.03344	22767	0.6315	-0.0018	0.0013	0.1477	22798	0.6309
Systolic blood pressure	rs11241313	T	C	0.3112	-0.2071	0.0326	2.23e-10	738169	0.2995	-0.0125337	0.0104447	0.2128	22158	0.2961	-0.0038	0.0021	0.06875	22085	0.2975	-0.0016	0.0014	0.2634	22047	0.297	-0.0045	0.0025	0.0738	22119	0.2973	-0.0038	0.0015	0.01081	21777	0.297	-0.0037	0.0015	0.01673	21733	0.2975	0.0005	0.0014	0.704	21977	0.2969	-0.0002	0.0014	0.9109	22007	0.2967
Systolic blood pressure	rs11252324	T	G	0.0771	-0.4164	0.0573	3.61e-13	738167	0.0777	0.0146226	0.0167116	0.389	23358	0.0765	0.0022	0.0036	0.5387	23289	0.0769	0	0.0024	0.9964	23247	0.0767	0.0004	0.0043	0.9194	23322	0.0776	0.0001	0.0025	0.9695	22979	0.077	0.0031	0.0026	0.2371	22936	0.0772	0.0027	0.0025	0.2797	23180	0.0771	0.0027	0.0023	0.2375	23206	0.0772
Systolic blood pressure	rs113086489	T	C	0.5525	0.3249	0.0307	3.8e-26	744814	0.561	0.00104447	0.00940027	0.9484	22949	0.5657	0.0062	0.002	0.001539	22876	0.5631	0.0011	0.0013	0.3874	22835	0.5615	-0.0012	0.0023	0.6018	22910	0.5623	-0.0001	0.0014	0.9592	22568	0.563	0.0009	0.0014	0.5543	22524	0.5637	-0.0015	0.0014	0.2587	22767	0.564	0.0009	0.0013	0.4836	22798	0.5614
Systolic blood pressure	rs113264678	T	C	0.046	0.4063	0.0727	2.26e-08	745818	0.0566	-0.0104447	0.0208895	0.6138	22589	0.0569	0.0045	0.0042	0.2885	22516	0.0559	0.0003	0.0029	0.9062	22475	0.056	-0.0008	0.0051	0.8743	22550	0.0567	-0.0045	0.0031	0.1364	22208	0.057	-0.0068	0.0031	0.03142	22164	0.0566	-0.0001	0.0029	0.9829	22407	0.0558	-0.0007	0.0028	0.8106	22438	0.0559
Systolic blood pressure	rs1133400	A	G	0.786	-0.2975	0.0376	2.53e-15	722557	0.799	-0.0104447	0.0125337	0.3928	21698	0.8004	-0.0049	0.0025	0.05031	21649	0.8002	0.0002	0.0017	0.9109	21599	0.8	-0.0001	0.003	0.9858	21663	0.7992	-0.0025	0.0018	0.1611	21322	0.7992	-0.0029	0.0018	0.1125	21283	0.8002	0.001	0.0017	0.5601	21526	0.8004	0.0003	0.0016	0.8564	21567	0.7999
Systolic blood pressure	rs1154214	T	G	0.3963	-0.2031	0.0306	3.27e-11	744706	0.3956	0	0.00940027	0.9829	22949	0.3918	0.0012	0.0019	0.5131	22876	0.3937	0.0016	0.0013	0.2185	22835	0.3939	-0.0015	0.0023	0.5045	22910	0.394	-0.0015	0.0014	0.2836	22568	0.3935	0.0002	0.0014	0.899	22524	0.3927	-0.0002	0.0013	0.885	22767	0.3933	0.0013	0.0012	0.2817	22798	0.3943
Systolic blood pressure	rs11592107	A	G	0.3096	0.3024	0.0326	1.55e-20	738169	0.3034	-0.0135782	0.0104447	0.1655	22949	0.3008	-0.0009	0.0021	0.6583	22876	0.3005	-0.0004	0.0014	0.7539	22835	0.3009	-0.0021	0.0025	0.4002	22910	0.3022	-0.0026	0.0015	0.07364	22568	0.3022	-0.0002	0.0015	0.878	22524	0.3018	-0.0017	0.0014	0.2326	22767	0.3013	-0.0008	0.0013	0.5365	22798	0.3011
Systolic blood pressure	rs11596400	A	G	0.5397	-0.2518	0.0303	1.08e-16	729908	0.5348	0.0041779	0.00940027	0.6038	22589	0.5388	0.0027	0.0019	0.1539	22516	0.538	-0.0003	0.0013	0.8252	22475	0.5374	0.0025	0.0022	0.27	22550	0.5368	-0.0003	0.0013	0.7962	22208	0.5366	0	0.0014	0.9797	22164	0.5378	0.0003	0.0013	0.8047	22407	0.5381	-0.0008	0.0012	0.5293	22438	0.538
Systolic blood pressure	rs11604310	T	C	0.1655	-0.2778	0.0411	1.46e-11	738168	0.1724	0.0083558	0.0125337	0.5157	22949	0.1712	0.0003	0.0026	0.9054	22876	0.1716	0.0023	0.0017	0.1775	22835	0.1715	0.0018	0.0031	0.5587	22910	0.1725	-0.0029	0.0018	0.114	22568	0.1717	-0.001	0.0019	0.6117	22524	0.172	0.0033	0.0018	0.06528	22767	0.1713	0.0015	0.0017	0.3532	22798	0.1717
Systolic blood pressure	rs11636952	T	C	0.3141	0.5313	0.0328	4.22e-59	727894	0.3218	0.00731132	0.00940027	0.4747	22949	0.3198	0.0024	0.002	0.2325	22876	0.3215	-0.0001	0.0014	0.9472	22835	0.3227	-0.0033	0.0024	0.1659	22910	0.321	0.0007	0.0014	0.6294	22568	0.3199	0.0034	0.0015	0.02114	22524	0.3207	0.0006	0.0014	0.6812	22767	0.32	0.0006	0.0013	0.6418	22798	0.3215
Systolic blood pressure	rs11641374	A	C	0.5995	-0.1943	0.0309	3.26e-10	741588	0.6104	-0.0083558	0.00940027	0.3461	22420	0.6162	-0.0013	0.002	0.5216	22347	0.6121	-0.0008	0.0013	0.5235	22306	0.6124	0.0001	0.0023	0.9524	22381	0.6137	-0.003	0.0014	0.0338	22039	0.6152	-0.0014	0.0014	0.3312	21995	0.6141	-0.0011	0.0014	0.4074	22238	0.613	-0.0008	0.0013	0.5398	22269	0.6127
Systolic blood pressure	rs11653927	T	C	0.3845	-0.2796	0.0308	1.17e-19	745820	0.3752	0.0135782	0.00940027	0.1568	22949	0.3714	-0.0013	0.0019	0.5146	22876	0.3728	0.0007	0.0013	0.5874	22835	0.3735	0.0008	0.0023	0.7184	22910	0.3739	0.0005	0.0014	0.7235	22568	0.3731	0.0021	0.0014	0.1432	22524	0.3735	0.0029	0.0013	0.03312	22767	0.3731	0.0024	0.0013	0.0537	22798	0.3731
Systolic blood pressure	rs11655604	T	C	0.3579	-0.2033	0.0333	1.09e-09	699816	0.3679	0.0135782	0.0125337	0.2969	15050	0.3681	-0.0006	0.0026	0.8059	14987	0.3687	0.0036	0.0018	0.0396	14950	0.3672	0.0049	0.0031	0.1162	15017	0.3674	0.0009	0.0018	0.6244	14928	0.3682	-0.0022	0.0019	0.2527	14889	0.3678	0.0011	0.0018	0.5487	14883	0.3692	0.0009	0.0017	0.6083	14914	0.3677
Systolic blood pressure	rs11672660	T	C	0.1996	0.2212	0.0381	6.32e-09	737033	0.2148	0.0323787	0.0114892	0.006401	20421	0.2147	-0.0001	0.0025	0.9554	20354	0.2153	0.0024	0.0016	0.1433	20316	0.2153	0.004	0.0029	0.1692	20387	0.2152	0.0031	0.0017	0.08055	20043	0.2161	0.0034	0.0018	0.06011	20005	0.2156	0.0028	0.0017	0.09271	20247	0.2153	0.0032	0.0016	0.04729	20276	0.2159
Systolic blood pressure	rs117206641	T	C	0.1108	0.3154	0.0499	2.66e-10	725612	0.1169	-0.0135782	0.0156671	0.362	22841	0.1161	-0.0015	0.0032	0.649	22770	0.1167	-0.0007	0.0021	0.73	22727	0.1169	-0.0022	0.0038	0.5605	22802	0.1163	-0.0027	0.0023	0.2399	22460	0.1164	-0.0007	0.0023	0.7722	22418	0.1163	-0.0018	0.0022	0.413	22661	0.1169	-0.0001	0.0021	0.9678	22691	0.1166
Systolic blood pressure	rs117285318	T	C	0.9225	0.4413	0.0589	6.93e-14	744704	0.9185	0.00313342	0.019845	0.8649	21069	0.9191	0.0013	0.0041	0.7459	21021	0.9184	-0.001	0.0028	0.728	20972	0.9185	-0.0074	0.0049	0.1309	21034	0.9188	-0.0005	0.0029	0.8641	20695	0.919	0.0035	0.003	0.2552	20659	0.919	-0.0001	0.0029	0.9602	20898	0.9188	0.0016	0.0027	0.5673	20941	0.9185
Systolic blood pressure	rs117464403	A	G	0.0183	0.864	0.1199	5.8e-13	727329	0.0216	-0.0459569	0.0428235	0.2874	18223	0.0212	-0.0036	0.009	0.6938	18175	0.0219	-0.0073	0.0061	0.226	18131	0.0216	0.0117	0.0105	0.266	18189	0.0221	-0.0012	0.0063	0.8541	17859	0.0222	-0.0032	0.0065	0.6176	17833	0.0219	-0.0008	0.0062	0.8944	18052	0.0221	-0.0057	0.0058	0.3307	18099	0.0214
Systolic blood pressure	rs11874246	T	C	0.2963	0.2856	0.0328	3.23e-18	745818	0.2977	-0.00940027	0.00940027	0.363	22949	0.2953	0.0012	0.002	0.5636	22876	0.2966	-0.0005	0.0014	0.7204	22835	0.2974	-0.0013	0.0024	0.6027	22910	0.2967	-0.0008	0.0015	0.5891	22568	0.2972	0.0007	0.0015	0.6277	22524	0.2959	-0.0011	0.0014	0.4385	22767	0.2956	-0.0011	0.0013	0.3898	22798	0.2973
Systolic blood pressure	rs11925504	A	G	0.5721	-0.2901	0.0305	1.78e-21	737164	0.5678	0.00208895	0.00940027	0.8082	22589	0.5725	0.0026	0.0019	0.1805	22876	0.57	0.0001	0.0013	0.9581	22835	0.5699	-0.0029	0.0023	0.2009	22910	0.5688	0.0004	0.0014	0.7819	22568	0.5694	-0.0016	0.0014	0.256	22524	0.5697	0.0016	0.0013	0.2368	22767	0.5701	0.0002	0.0012	0.866	22798	0.5698
Systolic blood pressure	rs11960210	T	C	0.6245	0.4727	0.0313	1.25e-51	726890	0.6211	0.00731132	0.00940027	0.4522	22481	0.6241	0.0013	0.0019	0.4868	22410	0.6231	-0.0007	0.0013	0.5994	22367	0.6225	0.0017	0.0023	0.4739	22442	0.6223	0	0.0014	0.9761	22100	0.6229	0.0012	0.0014	0.392	22058	0.6229	0.0023	0.0013	0.08401	22301	0.6234	0.0027	0.0013	0.03302	22331	0.6232
Systolic blood pressure	rs11977526	A	G	0.4009	-0.3213	0.0312	6.62e-25	732149	0.4024	-0.00208895	0.00940027	0.8587	22949	0.3991	0.0029	0.0019	0.1328	22876	0.4	0.002	0.0013	0.1149	22835	0.3997	-0.0041	0.0023	0.07425	22910	0.4004	-0.0006	0.0014	0.6724	22568	0.3995	-0.0008	0.0014	0.5798	22524	0.3996	0.0019	0.0013	0.1476	22767	0.3998	-0.0007	0.0013	0.5552	22798	0.3991
Systolic blood pressure	rs1199330	A	G	0.8824	-0.2654	0.047	1.65e-08	729906	0.8772	-0.00626685	0.0135782	0.6466	22949	0.8777	-0.0009	0.0029	0.7452	22876	0.8776	0.0009	0.0019	0.649	22835	0.8779	-0.0009	0.0034	0.7845	22910	0.8781	-0.0036	0.002	0.07973	22568	0.8781	-0.0029	0.0021	0.1636	22524	0.8781	0.0004	0.002	0.8601	22767	0.8786	-0.0021	0.0019	0.2637	22798	0.8782
Systolic blood pressure	rs12042924	T	C	0.5284	-0.1807	0.0303	2.62e-09	738170	0.5239	-0.0125337	0.00940027	0.1747	22949	0.5261	0.0005	0.0019	0.795	22876	0.5259	-0.0012	0.0013	0.367	22835	0.5246	0.0023	0.0023	0.3094	22910	0.5256	-0.0005	0.0014	0.7186	22568	0.5242	-0.0008	0.0014	0.5507	22524	0.5263	-0.0009	0.0013	0.5003	22767	0.5259	-0.0003	0.0013	0.8394	22798	0.5249
Systolic blood pressure	rs12063372	A	G	0.3846	0.1989	0.0318	3.86e-10	737165	0.3846	-0.0041779	0.0104447	0.7047	22158	0.3813	0.0002	0.0021	0.9281	22085	0.383	-0.0008	0.0014	0.5784	22047	0.3833	0.0005	0.0025	0.8403	22119	0.3837	0.001	0.0015	0.4942	21777	0.3835	-0.0001	0.0016	0.9513	21733	0.3831	-0.0002	0.0015	0.8639	21977	0.3834	0.0005	0.0014	0.7241	22007	0.3832
Systolic blood pressure	rs1209384	A	G	0.3878	0.2558	0.0313	2.85e-16	733288	0.3857	0.00940027	0.00940027	0.3312	22949	0.3811	0.0025	0.002	0.2011	22876	0.384	0.0007	0.0013	0.6015	22835	0.3859	-0.0015	0.0023	0.5233	22910	0.3854	0.0038	0.0014	0.006485	22568	0.3849	0.0021	0.0014	0.1474	22524	0.3833	0.0021	0.0014	0.1134	22767	0.3837	0.0015	0.0013	0.2322	22798	0.3854
Systolic blood pressure	rs12103229	A	C	0.5448	0.1791	0.0301	2.8e-09	745820	0.5445	0.00522237	0.00940027	0.5609	22949	0.5485	-0.0004	0.0019	0.8397	22876	0.5474	0.0011	0.0013	0.4094	22835	0.546	0.0013	0.0023	0.5527	22910	0.5464	0.0001	0.0014	0.9396	22568	0.5468	-0.0013	0.0014	0.3693	22524	0.5472	0.0018	0.0013	0.1595	22767	0.5476	0.001	0.0012	0.4325	22798	0.5469
Systolic blood pressure	rs12136922	A	G	0.4949	0.2027	0.0304	2.69e-11	719076	0.5004	-0.0083558	0.00940027	0.3785	22949	0.4974	0.0004	0.0019	0.8148	22876	0.4995	-0.0008	0.0012	0.5399	22835	0.4998	-0.0014	0.0022	0.5238	22910	0.4989	-0.0013	0.0013	0.3107	22568	0.4987	0.0018	0.0014	0.1767	22524	0.4986	0.0002	0.0013	0.8954	22767	0.4984	-0.0014	0.0012	0.2369	22798	0.4992
Systolic blood pressure	rs12153395	A	G	0.1147	-0.3303	0.0486	1.07e-11	734145	0.1148	-0.0188005	0.0146226	0.2038	22841	0.1141	-0.0004	0.0031	0.8883	22770	0.1143	-0.0023	0.0021	0.2806	22727	0.1148	0.006	0.0037	0.1053	22802	0.1142	-0.0015	0.0022	0.5041	22460	0.1145	0.0004	0.0023	0.8588	22418	0.114	-0.0017	0.0022	0.4231	22661	0.1141	-0.0026	0.002	0.2068	22691	0.1147
Systolic blood pressure	rs12255372	T	G	0.2883	0.2358	0.0335	1.94e-12	729908	0.276	0.0114892	0.0104447	0.243	22949	0.2723	-0.0005	0.0021	0.808	22876	0.2745	-0.0005	0.0014	0.7065	22835	0.2753	-0.0019	0.0025	0.4608	22910	0.2746	0.0003	0.0015	0.837	22568	0.2734	0.0008	0.0015	0.6153	22524	0.2737	0.0014	0.0014	0.3318	22767	0.2742	0.0015	0.0014	0.2604	22798	0.2747
Systolic blood pressure	rs12264186	T	C	0.1871	0.2135	0.0387	3.58e-08	738168	0.1913	0.0188005	0.0114892	0.1029	22949	0.1894	0.0042	0.0024	0.08776	22876	0.1903	0.001	0.0016	0.5416	22835	0.1904	0.0068	0.0029	0.0207	22910	0.1902	0.0022	0.0017	0.197	22568	0.1902	-0.0008	0.0018	0.6597	22524	0.19	0.0008	0.0017	0.6368	22767	0.1899	0.0028	0.0016	0.07453	22798	0.19
Systolic blood pressure	rs12426261	A	G	0.3792	0.3775	0.0309	2.31e-34	745819	0.3841	0	0.00940027	0.9645	22949	0.3822	-0.0028	0.002	0.1452	22876	0.382	-0.0008	0.0013	0.5516	22835	0.3818	0	0.0023	0.9856	22910	0.3808	-0.0013	0.0014	0.3625	22568	0.3817	-0.0004	0.0014	0.7929	22524	0.3815	-0.0003	0.0014	0.8135	22767	0.382	-0.0022	0.0013	0.0891	22798	0.3808
Systolic blood pressure	rs12446456	T	C	0.4274	-0.3003	0.0302	2.97e-23	745820	0.4341	0.0208895	0.00940027	0.02225	22949	0.4295	0.0008	0.0019	0.6861	22876	0.432	0.0009	0.0013	0.4836	22835	0.4329	0.001	0.0023	0.6683	22910	0.4333	0.0011	0.0013	0.4174	22568	0.4327	0.0038	0.0014	0.006187	22524	0.4316	0.0023	0.0013	0.07257	22767	0.4312	0.0019	0.0012	0.1249	22798	0.4327
Systolic blood pressure	rs12463045	T	C	0.1684	0.3089	0.0424	3.23e-13	708026	0.1735	-0.0104447	0.0135782	0.4654	19787	0.1743	-0.0022	0.0028	0.4245	19721	0.1739	-0.0016	0.0019	0.4027	19712	0.1743	-0.0002	0.0033	0.9617	19749	0.1735	-0.0024	0.002	0.2336	19443	0.173	0.0008	0.002	0.7083	19427	0.1739	-0.001	0.0019	0.5935	19624	0.1728	-0.0031	0.0018	0.09176	19725	0.1727
Systolic blood pressure	rs12464602	A	G	0.6208	-0.2437	0.0315	1.02e-14	738170	0.6218	-0.021934	0.00940027	0.01985	22949	0.6245	-0.0007	0.002	0.7374	22876	0.6231	-0.0031	0.0013	0.02083	22835	0.6231	-0.0051	0.0024	0.03218	22910	0.6235	-0.0021	0.0014	0.1456	22568	0.6238	-0.0036	0.0015	0.01342	22524	0.6241	-0.0014	0.0014	0.3198	22767	0.624	-0.0026	0.0013	0.0437	22798	0.6232
Systolic blood pressure	rs12473915	A	G	0.2017	-0.295	0.0375	3.42e-15	738169	0.2013	0.00522237	0.0114892	0.6296	21591	0.2002	0.0047	0.0024	0.04928	21519	0.2008	0.0006	0.0016	0.6924	21477	0.201	0.0035	0.0028	0.2235	21552	0.2012	0.0036	0.0017	0.0351	21210	0.2003	0.0038	0.0017	0.03146	21166	0.2003	0.0009	0.0016	0.5671	21409	0.2003	0.0005	0.0016	0.7369	21441	0.2009
Systolic blood pressure	rs12509595	T	C	0.7077	-0.8367	0.0334	2.55e-138	737164	0.6925	-0.0125337	0.0104447	0.2074	22949	0.6946	0.0001	0.0021	0.9476	22876	0.6947	-0.0002	0.0014	0.89	22835	0.6925	-0.0008	0.0025	0.7533	22910	0.6931	-0.0015	0.0015	0.3074	22568	0.6915	-0.0004	0.0015	0.8122	22524	0.6941	-0.002	0.0014	0.1597	22767	0.6947	-0.0007	0.0013	0.6012	22798	0.6928
Systolic blood pressure	rs12511987	T	G	0.8226	-0.2329	0.0399	5.39e-09	738169	0.815	-0.0365566	0.0114892	0.002248	22949	0.8161	-0.0011	0.0025	0.6511	22876	0.8165	-0.0027	0.0017	0.1038	22835	0.8157	-0.0069	0.003	0.01873	22910	0.816	-0.0049	0.0018	0.004893	22568	0.815	-0.0035	0.0018	0.05081	22524	0.8162	-0.0019	0.0017	0.2645	22767	0.8165	-0.0048	0.0016	0.002716	22798	0.8161
Systolic blood pressure	rs12596630	T	C	0.0903	0.4278	0.0547	5.01e-15	723276	0.0901	0.00626685	0.0177561	0.7088	19845	0.0903	-0.0011	0.0037	0.7619	19778	0.0907	-0.0003	0.0025	0.8957	19740	0.0909	0.0064	0.0044	0.1403	19811	0.09	0.0029	0.0026	0.2684	19721	0.0897	0.0061	0.0027	0.02499	19683	0.0903	-0.0022	0.0025	0.3756	19671	0.0901	0.0007	0.0024	0.7792	19700	0.0905
Systolic blood pressure	rs12627651	A	G	0.2872	0.3498	0.0341	1.02e-24	741589	0.2945	-0.0135782	0.0104447	0.1919	22841	0.2937	-0.001	0.0022	0.6522	22770	0.2933	-0.0015	0.0015	0.312	22727	0.2941	0.0021	0.0026	0.4268	22802	0.2938	-0.0001	0.0016	0.9563	22460	0.2953	0.0015	0.0016	0.3636	22418	0.2936	-0.0008	0.0015	0.6096	22661	0.2936	-0.0014	0.0014	0.3171	22691	0.2933
Systolic blood pressure	rs12637573	A	G	0.4718	-0.1731	0.0302	9.95e-09	737164	0.4844	0.0041779	0.00940027	0.6547	22949	0.4881	0.0024	0.0019	0.194	22876	0.4866	0.0013	0.0013	0.2957	22835	0.485	0.0005	0.0022	0.8107	22910	0.4858	0.0031	0.0013	0.02025	22568	0.4858	0.0019	0.0014	0.1655	22524	0.4871	-0.0005	0.0013	0.7269	22767	0.4868	0.0021	0.0012	0.0791	22798	0.4852
Systolic blood pressure	rs12643599	A	G	0.6395	0.3134	0.0313	1.23e-23	738170	0.6297	-0.021934	0.00940027	0.02046	22589	0.6333	0.0011	0.0019	0.5857	22516	0.6317	-0.0023	0.0013	0.08496	22475	0.6313	-0.0005	0.0023	0.8241	22550	0.6307	-0.0021	0.0014	0.1368	22208	0.6308	-0.0013	0.0014	0.3657	22164	0.6319	-0.0038	0.0013	0.0046	22407	0.6322	-0.0012	0.0013	0.3238	22438	0.6312
Systolic blood pressure	rs12656497	T	C	0.4034	-0.6382	0.0307	7.14e-96	736111	0.412	0.00208895	0.00940027	0.8635	22949	0.4097	0	0.0019	0.9867	22876	0.4108	-0.0007	0.0013	0.6064	22835	0.411	0.0011	0.0023	0.6233	22910	0.4105	0.0003	0.0014	0.8222	22568	0.4108	-0.001	0.0014	0.4882	22524	0.4098	-0.0005	0.0013	0.6992	22767	0.41	0.001	0.0012	0.4267	22798	0.4107
Systolic blood pressure	rs12661036	T	C	0.775	-0.2104	0.0374	1.82e-08	737165	0.7742	0.0041779	0.0114892	0.7097	22680	0.775	0.0021	0.0024	0.3852	22608	0.7745	0.0006	0.0016	0.731	22568	0.7739	0.002	0.0029	0.4731	22641	0.7746	0.0009	0.0017	0.6047	22301	0.7742	-0.0002	0.0018	0.8894	22260	0.775	0.0008	0.0017	0.629	22499	0.7755	0.0004	0.0016	0.8131	22532	0.7744
Systolic blood pressure	rs12668436	T	C	0.7541	-0.2151	0.035	7.88e-10	738168	0.7572	-0.00208895	0.0104447	0.8755	22589	0.7595	0.0009	0.0022	0.692	22516	0.7582	0	0.0015	0.9948	22475	0.7572	0.0011	0.0026	0.677	22550	0.7574	0.0001	0.0016	0.9355	22208	0.7582	0.0008	0.0016	0.6306	22164	0.7581	-0.001	0.0015	0.5175	22407	0.7582	-0.0009	0.0014	0.5369	22438	0.7576
Systolic blood pressure	rs12693982	T	C	0.4024	0.2575	0.0309	7.49e-17	735106	0.4114	-0.0041779	0.00940027	0.6675	21231	0.408	-0.0048	0.002	0.01564	21159	0.4081	-0.0004	0.0013	0.7521	21117	0.4088	0.0008	0.0024	0.7318	21192	0.4106	-0.0004	0.0014	0.779	20850	0.412	0.0002	0.0015	0.896	20806	0.4089	0.0006	0.0014	0.665	21049	0.4085	0	0.0013	0.9783	21081	0.4094
Systolic blood pressure	rs12694277	T	C	0.2946	-0.2018	0.0335	1.8e-09	738169	0.2882	-0.0156671	0.0104447	0.1116	21591	0.2862	0.0009	0.0021	0.6513	21519	0.2878	-0.0008	0.0014	0.5539	21477	0.2878	0.0009	0.0025	0.7212	21552	0.2874	-0.0014	0.0015	0.3385	21210	0.2862	-0.0009	0.0015	0.5474	21166	0.2873	-0.0004	0.0014	0.7778	21409	0.2868	-0.0004	0.0014	0.7445	21441	0.2878
Systolic blood pressure	rs12731646	T	C	0.409	-0.189	0.0307	7.21e-10	737225	0.3994	0.00208895	0.00940027	0.7966	22949	0.3955	0.0018	0.0019	0.3477	22876	0.3964	0.0002	0.0013	0.8613	22835	0.3975	0	0.0023	0.9903	22910	0.3983	-0.0007	0.0014	0.6129	22568	0.3983	-0.0004	0.0014	0.7907	22524	0.397	-0.0012	0.0013	0.3566	22767	0.3964	0.0016	0.0012	0.192	22798	0.3977
Systolic blood pressure	rs1275988	T	C	0.6112	-0.541	0.0308	4.42e-69	738170	0.6065	0.0177561	0.00940027	0.04784	22949	0.6103	0.0055	0.0019	0.003796	22876	0.6078	0.0016	0.0013	0.222	22835	0.6072	0.0028	0.0023	0.2254	22910	0.608	0.0017	0.0014	0.2154	22568	0.6094	0.0007	0.0014	0.6395	22524	0.6089	0.0021	0.0013	0.1137	22767	0.609	0.0009	0.0012	0.4614	22798	0.6081
Systolic blood pressure	rs12885878	A	G	0.2337	-0.2291	0.0367	4.32e-10	744814	0.2462	-0.0355121	0.0114892	0.002446	21900	0.2461	-0.0058	0.0024	0.01514	21827	0.2453	-0.0052	0.0016	0.001227	21786	0.2453	-0.0018	0.0029	0.5399	21861	0.2452	-0.0006	0.0017	0.7363	21519	0.2465	-0.0001	0.0018	0.9533	21475	0.2453	-0.0044	0.0017	0.008443	21718	0.2447	-0.0051	0.0016	0.001085	21749	0.2455
Systolic blood pressure	rs12906962	T	C	0.676	-0.2653	0.0325	3.28e-16	742702	0.6759	0.0083558	0.00940027	0.3885	22949	0.6795	0.0029	0.0021	0.1645	22876	0.6768	0.0013	0.0014	0.3498	22835	0.6756	-0.0033	0.0025	0.1832	22910	0.6772	0.0013	0.0015	0.3823	22568	0.678	0.0008	0.0015	0.6099	22524	0.6776	0.0017	0.0014	0.2231	22767	0.6777	0.0005	0.0013	0.7255	22798	0.677
Systolic blood pressure	rs1290784	T	C	0.4483	0.4124	0.0303	2.97e-42	736111	0.4482	0.00626685	0.00940027	0.5116	22949	0.4438	-0.0015	0.0019	0.4387	22876	0.4464	-0.0004	0.0013	0.7393	22835	0.4463	-0.0023	0.0023	0.3145	22910	0.4462	0.002	0.0014	0.1315	22568	0.4451	0.0002	0.0014	0.8998	22524	0.4452	0.0005	0.0013	0.6913	22767	0.4455	-0.0008	0.0012	0.5128	22798	0.4463
Systolic blood pressure	rs1290933	A	C	0.6919	-0.2847	0.0327	3.17e-18	738170	0.6864	-0.0125337	0.00940027	0.2128	22949	0.6888	0.0021	0.002	0.3011	22876	0.6885	-0.0028	0.0014	0.04433	22835	0.6869	0	0.0024	0.9974	22910	0.6873	-0.0016	0.0015	0.2788	22568	0.6874	-0.0012	0.0015	0.4426	22524	0.688	-0.0026	0.0014	0.06537	22767	0.689	-0.0033	0.0013	0.01474	22798	0.6881
Systolic blood pressure	rs12926550	A	G	0.3156	-0.2548	0.0324	3.43e-15	745819	0.3125	0.00208895	0.00940027	0.8026	22949	0.3087	-0.0004	0.002	0.8511	22876	0.3107	-0.0009	0.0014	0.534	22835	0.3103	-0.0039	0.0024	0.1078	22910	0.3108	0.0013	0.0014	0.3607	22568	0.3105	-0.0011	0.0015	0.4429	22524	0.3104	-0.0006	0.0014	0.6845	22767	0.3105	0.0017	0.0013	0.1965	22798	0.3104
Systolic blood pressure	rs1293969	T	C	0.7484	-0.1988	0.0347	1.03e-08	738169	0.7447	-0.00626685	0.0104447	0.5246	22320	0.7457	0.0003	0.0022	0.8867	22608	0.746	-0.0019	0.0015	0.1979	22568	0.7467	-0.002	0.0026	0.4513	22281	0.7458	0.0013	0.0015	0.4123	22301	0.7455	0.0032	0.0016	0.04339	22260	0.7461	-0.0022	0.0015	0.1392	22499	0.7462	-0.0009	0.0014	0.532	22532	0.7464
Systolic blood pressure	rs12983032	A	G	0.3477	-0.2383	0.0316	4.89e-14	745820	0.3427	0.0114892	0.00940027	0.2187	22949	0.3398	0.0031	0.002	0.1166	22876	0.3421	0.0024	0.0013	0.06805	22835	0.3412	0.003	0.0024	0.204	22910	0.3398	0.0009	0.0014	0.5436	22568	0.34	0	0.0015	0.9797	22524	0.34	0.0011	0.0014	0.4145	22767	0.3412	0.0026	0.0013	0.04254	22798	0.3409
Systolic blood pressure	rs13016772	T	C	0.7651	0.2522	0.0355	1.23e-12	738168	0.7659	0.0313342	0.0104447	0.003514	22949	0.7675	0.0032	0.0022	0.1529	22876	0.7666	0.0018	0.0015	0.2332	22835	0.7661	0.0057	0.0026	0.03031	22910	0.7672	0.0044	0.0016	0.005277	22568	0.768	0.0038	0.0016	0.02083	22524	0.7672	0.0055	0.0015	0.0003423	22767	0.768	0.0046	0.0014	0.001425	22798	0.767
Systolic blood pressure	rs13107261	A	G	0.3687	-0.1778	0.0314	1.57e-08	729906	0.3733	-0.00208895	0.00940027	0.8072	22949	0.3694	-0.0025	0.0019	0.1944	22876	0.3715	0.0005	0.0013	0.6911	22835	0.3719	0.002	0.0023	0.3898	22910	0.3713	-0.0009	0.0014	0.4997	22568	0.3717	-0.0013	0.0014	0.3526	22524	0.3708	-0.0008	0.0013	0.5418	22767	0.3708	0.0008	0.0013	0.5155	22798	0.3719
Systolic blood pressure	rs13107325	T	C	0.0739	-0.9086	0.0592	4.22e-53	735152	0.069	-0.0741577	0.0188005	9.97e-05	22949	0.0674	-0.0152	0.004	0.0001298	22876	0.0688	-0.0021	0.0027	0.4265	22835	0.0686	-0.0111	0.0047	0.01934	22910	0.0684	-0.0068	0.0028	0.01602	22568	0.0677	-0.003	0.0029	0.3122	22524	0.0689	-0.0112	0.0027	4.318e-05	22767	0.0692	-0.0023	0.0026	0.3632	22798	0.0689
Systolic blood pressure	rs13149209	T	C	0.7773	0.281	0.0367	1.97e-14	735149	0.7836	-0.00313342	0.0114892	0.7949	22949	0.7858	0.0006	0.0023	0.7969	22876	0.7846	0.0001	0.0015	0.9633	22835	0.7841	0.0037	0.0028	0.1769	22910	0.7841	0.0022	0.0016	0.1902	22568	0.7848	0.0023	0.0017	0.1757	22524	0.7844	0	0.0016	0.9998	22767	0.7846	0.0023	0.0015	0.1308	22798	0.7846
Systolic blood pressure	rs13253358	T	C	0.2979	0.2127	0.033	1.13e-10	738169	0.3004	0.00208895	0.0104447	0.8036	22949	0.2967	-0.0006	0.0021	0.776	22876	0.2992	0.0009	0.0014	0.5011	22835	0.3002	0.0003	0.0025	0.894	22910	0.2986	-0.0014	0.0015	0.354	22568	0.2979	-0.0005	0.0015	0.7575	22524	0.2983	0.0004	0.0014	0.7924	22767	0.2981	-0.0004	0.0013	0.7772	22798	0.2989
Systolic blood pressure	rs13289468	A	C	0.5743	0.2488	0.0306	3.93e-16	744815	0.5844	-0.00104447	0.00940027	0.8799	22589	0.5878	-0.0008	0.0019	0.6757	22516	0.5857	-0.0002	0.0013	0.8531	22475	0.5843	-0.002	0.0023	0.387	22550	0.5856	-0.001	0.0014	0.4512	22208	0.5858	-0.001	0.0014	0.4702	22164	0.5865	-0.0003	0.0013	0.7943	22407	0.5857	-0.0019	0.0013	0.1304	22438	0.585
Systolic blood pressure	rs1332813	T	C	0.3514	0.2203	0.0314	2.32e-12	745819	0.3562	0.0041779	0.00940027	0.6774	22949	0.3535	-0.002	0.002	0.3102	22876	0.3551	0.0001	0.0013	0.9589	22835	0.3564	0.0026	0.0023	0.2706	22910	0.3553	0.0013	0.0014	0.3382	22568	0.3544	0	0.0014	0.9936	22524	0.3547	0.001	0.0014	0.4429	22767	0.3547	0.0012	0.0013	0.3503	22798	0.3557
Systolic blood pressure	rs13358657	A	G	0.8668	-0.388	0.0445	2.95e-18	735151	0.8692	-0.0041779	0.0135782	0.754	22841	0.8706	-0.0013	0.0028	0.6551	22770	0.8699	-0.0019	0.0019	0.3149	22727	0.8701	0.006	0.0034	0.07501	22802	0.8707	-0.0007	0.002	0.7475	22460	0.8705	0.0002	0.0021	0.9278	22418	0.8707	-0.0031	0.002	0.1079	22661	0.8703	-0.0027	0.0018	0.1485	22691	0.8702
Systolic blood pressure	rs13412750	A	G	0.2708	-0.2889	0.0341	2.33e-17	729907	0.2572	0.0156671	0.0104447	0.141	21591	0.2538	0.0029	0.0022	0.1962	21519	0.2555	0.0028	0.0015	0.05781	21477	0.2546	-0.0011	0.0026	0.6783	21552	0.2551	0.0007	0.0016	0.6389	21210	0.2546	-0.0005	0.0016	0.7672	21166	0.2548	0.0026	0.0015	0.09222	21409	0.2552	0.0015	0.0014	0.2848	21441	0.2555
Systolic blood pressure	rs13420463	A	G	0.7734	0.3143	0.036	2.72e-18	729450	0.7706	-0.00208895	0.0104447	0.8776	22949	0.7729	-0.0007	0.0022	0.756	22876	0.7712	0.0016	0.0015	0.2779	22835	0.7704	-0.0042	0.0027	0.1147	22910	0.7709	-0.0006	0.0016	0.6921	22568	0.7724	0.0003	0.0016	0.8374	22524	0.7713	0.0007	0.0015	0.6545	22767	0.7718	0.001	0.0015	0.5019	22798	0.771
Systolic blood pressure	rs1375564	T	C	0.6395	0.2579	0.0315	2.84e-16	736109	0.6378	0.0188005	0.00940027	0.04604	22949	0.6428	0.0004	0.002	0.8365	22876	0.639	0.0011	0.0013	0.3996	22835	0.6382	0.0024	0.0023	0.3072	22910	0.6395	0.0021	0.0014	0.139	22568	0.6413	0.0015	0.0014	0.3064	22524	0.6406	0.0019	0.0014	0.1707	22767	0.6403	0.0009	0.0013	0.4695	22798	0.6387
Systolic blood pressure	rs1382472	A	G	0.4041	-0.1917	0.0307	4.47e-10	738170	0.384	0.00940027	0.00940027	0.3329	22949	0.3795	0.0039	0.0019	0.04192	22876	0.3821	-0.0005	0.0013	0.689	22835	0.3825	0.0021	0.0023	0.3515	22910	0.3823	0.0019	0.0014	0.1736	22568	0.3809	0.0013	0.0014	0.3657	22524	0.3815	-0.0005	0.0013	0.6906	22767	0.3822	-0.0004	0.0013	0.7335	22798	0.3825
Systolic blood pressure	rs139354822	T	C	0.9704	0.6115	0.0975	3.51e-10	720286	0.9677	0.0626685	0.0365566	0.0853	17257	0.9672	0.0016	0.0074	0.8276	17215	0.9675	0.0035	0.005	0.4919	17198	0.9677	0.0189	0.0088	0.03065	17226	0.9673	0.0131	0.0052	0.01154	17173	0.9672	0.0062	0.0053	0.2468	17160	0.9674	0.0036	0.0051	0.4779	17101	0.9674	0.0082	0.0048	0.08812	17211	0.9673
Systolic blood pressure	rs1408945	T	G	0.4243	-0.3196	0.0304	8.33e-26	737056	0.4178	-0.00313342	0.00940027	0.7012	22949	0.4132	-0.0011	0.002	0.5766	22876	0.4162	-0.0007	0.0013	0.622	22835	0.4161	0.0006	0.0023	0.7928	22910	0.417	0.0004	0.0014	0.778	22568	0.4165	0.0018	0.0014	0.2008	22524	0.4158	-0.0008	0.0014	0.5525	22767	0.4166	0.0006	0.0013	0.6498	22798	0.4167
Systolic blood pressure	rs141958336	A	G	0.043	0.7807	0.078	1.36e-23	724207	0.0459	0.0188005	0.0229784	0.4204	22338	0.0452	0.0074	0.0048	0.1258	22267	0.0456	0.0022	0.0032	0.5054	22224	0.0457	-0.0014	0.0058	0.8112	22299	0.0458	-0.0024	0.0034	0.4886	21957	0.0459	-0.0019	0.0035	0.5897	21915	0.0454	0.0063	0.0033	0.06099	22158	0.0453	0.0004	0.0031	0.8895	22188	0.0459
Systolic blood pressure	rs1433121	T	C	0.6906	-0.228	0.0326	2.66e-12	745817	0.6854	-0.0104447	0.00940027	0.2757	22949	0.6875	-0.0013	0.0021	0.5355	22876	0.6862	-0.0007	0.0014	0.6042	22835	0.685	-0.0047	0.0025	0.05385	22910	0.6856	0.0008	0.0015	0.5666	22568	0.685	-0.0023	0.0015	0.127	22524	0.6863	-0.0001	0.0014	0.93	22767	0.6867	-0.0015	0.0013	0.2642	22798	0.6849
Systolic blood pressure	rs1436138	A	G	0.6367	0.3119	0.0315	4.73e-23	744705	0.6319	0.0125337	0.00940027	0.1792	22949	0.6348	0.0018	0.002	0.3665	22876	0.6338	0.0012	0.0013	0.3637	22835	0.6324	0.0008	0.0024	0.7311	22910	0.6326	0.0006	0.0014	0.6453	22568	0.6325	0.0012	0.0015	0.3959	22524	0.6334	0.002	0.0014	0.1498	22767	0.6337	0.0019	0.0013	0.143	22798	0.6332
Systolic blood pressure	rs1437649	A	G	0.2345	-0.2189	0.0357	8.57e-10	745819	0.2368	-0.00731132	0.0104447	0.5042	22949	0.2344	0.0042	0.0022	0.06319	22876	0.2361	-0.0025	0.0015	0.09554	22835	0.2359	-0.0001	0.0027	0.9649	22910	0.2349	-0.0006	0.0016	0.7271	22568	0.2354	-0.0001	0.0016	0.9349	22524	0.2354	-0.0015	0.0015	0.3432	22767	0.2358	-0.0019	0.0015	0.1857	22798	0.2356
Systolic blood pressure	rs146550789	T	C	0.9583	-0.4824	0.0778	5.64e-10	745818	0.9546	-0.019845	0.0250674	0.4253	22786	0.9553	-0.0014	0.0052	0.7864	22713	0.9547	-0.0055	0.0035	0.1114	22672	0.9541	-0.0038	0.0061	0.5349	22747	0.9538	0.0046	0.0036	0.2027	22405	0.9537	0.0001	0.0038	0.9752	22363	0.9546	-0.0036	0.0036	0.322	22604	0.9547	-0.0002	0.0034	0.9568	22636	0.9538
Systolic blood pressure	rs148140538	T	C	0.0808	-0.3252	0.0562	7.39e-09	742190	0.088	0.00104447	0.0167116	0.962	21904	0.0875	0.0027	0.0036	0.4566	21837	0.0883	-0.001	0.0024	0.6655	21798	0.0881	0.0045	0.0042	0.289	21868	0.088	0.0016	0.0025	0.5385	21529	0.0876	-0.0004	0.0026	0.8889	21497	0.0879	0.0027	0.0025	0.2752	21725	0.0879	-0.0001	0.0023	0.9787	21757	0.0881
Systolic blood pressure	rs148401029	A	C	0.0352	-0.4623	0.0848	4.97e-08	738168	0.0368	0.00104447	0.0282008	0.956	22688	0.0367	0.0064	0.0058	0.267	22615	0.0368	-0.0031	0.0038	0.4203	22574	0.0367	0.01	0.0068	0.1428	22649	0.0368	0.0029	0.0041	0.4798	22307	0.0367	0.0046	0.0042	0.2699	22263	0.0367	0.0011	0.0039	0.7744	22506	0.0369	0.0008	0.0037	0.8384	22537	0.0369
Systolic blood pressure	rs1493132	T	C	0.6603	-0.1766	0.0318	2.73e-08	735150	0.6678	0.0041779	0.00940027	0.6283	22949	0.6705	-0.0009	0.002	0.6522	22876	0.6682	0.0016	0.0013	0.2314	22835	0.6666	0.0004	0.0024	0.8618	22910	0.6685	0.0008	0.0014	0.5873	22568	0.6686	0.001	0.0015	0.4812	22524	0.6691	0	0.0014	0.9927	22767	0.6687	0.0015	0.0013	0.2583	22798	0.6674
Systolic blood pressure	rs1551355	T	C	0.2334	0.2098	0.0356	3.89e-09	745818	0.2363	-0.0376011	0.0104447	0.0005718	22589	0.2326	0.0023	0.0023	0.3067	22516	0.235	-0.0022	0.0015	0.1571	22475	0.235	-0.0029	0.0027	0.2864	22550	0.2355	-0.0017	0.0016	0.3049	22208	0.2347	-0.0029	0.0017	0.08893	22164	0.2341	-0.0031	0.0016	0.04743	22407	0.2347	-0.0042	0.0015	0.004451	22438	0.2356
Systolic blood pressure	rs1565440	A	G	0.3752	0.1746	0.0311	1.94e-08	738169	0.3799	-0.0188005	0.00940027	0.05342	22487	0.3775	0.0025	0.002	0.209	22414	0.3776	-0.003	0.0013	0.02524	22375	0.3795	-0.0014	0.0024	0.5405	22448	0.3788	0.0004	0.0014	0.7902	22115	0.3796	0.0004	0.0015	0.8097	22086	0.3776	-0.0044	0.0014	0.001169	22305	0.3771	-0.0034	0.0013	0.00755	22342	0.3788
Systolic blood pressure	rs1575290	T	C	0.4733	0.1973	0.0301	5.59e-11	738170	0.462	-0.0135782	0.00940027	0.129	22949	0.4573	-0.0023	0.0019	0.2142	22876	0.4597	-0.001	0.0013	0.4441	22835	0.4603	-0.0028	0.0022	0.2058	22910	0.4602	-0.0043	0.0013	0.00144	22568	0.4601	-0.0016	0.0014	0.2491	22524	0.4583	0.0001	0.0013	0.9623	22767	0.4591	-0.0013	0.0012	0.2751	22798	0.461
Systolic blood pressure	rs1623474	T	C	0.3303	0.3827	0.0321	7.66e-33	738167	0.3281	-0.0104447	0.00940027	0.2725	22949	0.3241	0.0011	0.002	0.595	22876	0.3263	-0.0012	0.0013	0.3878	22835	0.3271	-0.0002	0.0024	0.9476	22910	0.3263	-0.0012	0.0014	0.3901	22568	0.3258	-0.0018	0.0015	0.2217	22524	0.3254	-0.0012	0.0014	0.3764	22767	0.3258	-0.0013	0.0013	0.3033	22798	0.3261
Systolic blood pressure	rs1624823	A	G	0.3801	0.3371	0.0313	4.26e-27	738170	0.3687	-0.0156671	0.00940027	0.1102	22949	0.3653	-0.0029	0.002	0.1349	22876	0.3674	-0.0016	0.0013	0.2307	22835	0.3677	-0.0026	0.0024	0.2707	22910	0.3673	-0.0036	0.0014	0.01013	22568	0.3671	-0.0034	0.0014	0.0179	22524	0.3668	-0.001	0.0014	0.4501	22767	0.3671	-0.0017	0.0013	0.1845	22798	0.3672
Systolic blood pressure	rs1630736	T	C	0.465	-0.1706	0.0309	3.52e-08	737165	0.4637	0.00104447	0.0104447	0.8825	21106	0.4583	0.0002	0.0021	0.9124	21056	0.4603	0.001	0.0014	0.4752	21012	0.4616	-0.0004	0.0025	0.8639	21071	0.4623	0.0024	0.0015	0.1076	20732	0.4627	-0.0003	0.0015	0.8598	20694	0.4603	0.0009	0.0015	0.5599	20934	0.4601	-0.0002	0.0014	0.8975	20977	0.4615
Systolic blood pressure	rs17010957	T	C	0.8537	-0.534	0.043	1.78e-35	735152	0.8545	0.00208895	0.0125337	0.9005	22949	0.8557	0.0045	0.0027	0.09237	22876	0.8553	0.0015	0.0018	0.4097	22835	0.8546	-0.0019	0.0032	0.5631	22910	0.8543	0.0014	0.0019	0.4715	22568	0.8544	0.0042	0.002	0.03281	22524	0.8552	-0.0005	0.0019	0.7949	22767	0.8558	-0.0006	0.0018	0.7492	22798	0.8548
Systolic blood pressure	rs17035181	T	G	0.8552	0.3074	0.0429	7.61e-13	737055	0.8509	-0.021934	0.0125337	0.08718	22589	0.8536	-0.0013	0.0027	0.6318	22516	0.8524	-0.004	0.0018	0.0271	22475	0.8512	0.0054	0.0032	0.09203	22550	0.8519	-0.0022	0.0019	0.2381	22208	0.8524	-0.002	0.002	0.3035	22164	0.853	-0.0053	0.0018	0.004302	22407	0.853	-0.0012	0.0017	0.4798	22438	0.8516
Systolic blood pressure	rs17245822	A	C	0.6267	-0.1899	0.0312	1.15e-09	745819	0.6327	0.0041779	0.00940027	0.6184	22949	0.6367	0.0016	0.002	0.4018	22876	0.6341	0.0015	0.0013	0.2686	22835	0.6338	0.0007	0.0023	0.7709	22910	0.6334	0.0018	0.0014	0.1925	22568	0.6337	0.0011	0.0014	0.4408	22524	0.6345	0.0005	0.0014	0.7205	22767	0.6342	0.0006	0.0013	0.6582	22798	0.6333
Systolic blood pressure	rs17249754	A	G	0.1683	-0.8446	0.0403	1.25e-97	743707	0.1588	-0.0313342	0.0125337	0.01171	22949	0.1559	-0.0026	0.0026	0.3248	22876	0.1576	-0.0021	0.0017	0.2359	22835	0.158	-0.001	0.0031	0.7397	22910	0.1582	-0.003	0.0019	0.09967	22568	0.1571	-0.0027	0.0019	0.1571	22524	0.1575	-0.0028	0.0018	0.1156	22767	0.1577	-0.0032	0.0017	0.06026	22798	0.1583
Systolic blood pressure	rs17257081	A	G	0.8065	0.2274	0.0392	6.35e-09	722234	0.7801	-0.0083558	0.0114892	0.4501	22949	0.7815	-0.0004	0.0023	0.8706	22876	0.7818	0	0.0016	0.9911	22835	0.782	-0.0029	0.0028	0.303	22910	0.7813	-0.0025	0.0017	0.1283	22568	0.781	-0.0028	0.0017	0.1085	22524	0.7807	-0.0003	0.0016	0.8616	22767	0.7812	-0.0013	0.0015	0.3904	22798	0.7834
Systolic blood pressure	rs1745417	T	C	0.5201	0.2871	0.0301	1.59e-21	738170	0.5253	-0.00104447	0.00940027	0.8656	22949	0.5287	-0.0029	0.0019	0.1192	22876	0.5266	-0.0001	0.0013	0.9441	22835	0.5259	-0.0012	0.0023	0.5834	22910	0.527	-0.0002	0.0013	0.9007	22568	0.5276	0	0.0014	0.9748	22524	0.5283	0.0012	0.0013	0.3518	22767	0.5278	0.0002	0.0012	0.8435	22798	0.5258
Systolic blood pressure	rs17562391	T	C	0.4186	0.1967	0.0306	1.35e-10	745818	0.4301	0.0177561	0.00940027	0.05476	21984	0.4276	0.0045	0.0019	0.02049	21913	0.4275	0.0029	0.0013	0.02365	21870	0.4272	0.0035	0.0023	0.1358	21945	0.4276	0.0012	0.0014	0.3755	21603	0.4294	0.0026	0.0014	0.07133	21561	0.4273	0.0004	0.0013	0.751	21804	0.4271	0.002	0.0013	0.1132	21834	0.4273
Systolic blood pressure	rs17608766	T	C	0.8555	-0.6903	0.0433	2.48e-57	737558	0.8611	-0.0365566	0.0135782	0.0061	22949	0.8625	-0.0041	0.0028	0.141	22876	0.8618	-0.003	0.0019	0.1054	22835	0.8621	-0.0045	0.0033	0.1696	22910	0.8622	-0.0022	0.002	0.2634	22568	0.8624	-0.0039	0.002	0.05893	22524	0.8622	-0.0028	0.0019	0.1377	22767	0.8619	-0.0011	0.0018	0.5362	22798	0.8619
Systolic blood pressure	rs17684859	T	C	0.7335	-0.2241	0.034	4.24e-11	738170	0.7445	-0.00208895	0.0104447	0.8725	22949	0.7462	-0.0005	0.0021	0.8006	22876	0.7456	-0.0008	0.0014	0.5813	22835	0.7457	0.0037	0.0026	0.1501	22910	0.7457	-0.0004	0.0015	0.8071	22568	0.7459	0.0007	0.0016	0.6524	22524	0.7462	-0.0004	0.0015	0.7656	22767	0.7457	0.0004	0.0014	0.7595	22798	0.7456
Systolic blood pressure	rs17760259	T	C	0.5724	-0.2654	0.0304	2.25e-18	738170	0.5721	-0.0156671	0.00940027	0.08285	22949	0.5768	0.0007	0.0019	0.7296	22876	0.5744	-0.0027	0.0013	0.03198	22835	0.5736	-0.0015	0.0023	0.4989	22910	0.5736	-0.0007	0.0014	0.5879	22568	0.5738	-0.0011	0.0014	0.4424	22524	0.5742	-0.0032	0.0013	0.01504	22767	0.5743	-0.0009	0.0012	0.4881	22798	0.5735
Systolic blood pressure	rs17762	A	G	0.0777	0.4117	0.0571	5.6e-13	738167	0.0914	-0.00208895	0.0167116	0.9013	22326	0.0913	0.005	0.0034	0.1394	22253	0.0921	0.0003	0.0023	0.896	22215	0.0928	-0.004	0.004	0.3281	22287	0.0909	0.0014	0.0024	0.5588	21945	0.0906	0.0012	0.0025	0.6427	21901	0.0914	-0.0015	0.0024	0.5301	22145	0.0907	0.0013	0.0022	0.5558	22175	0.0913
Systolic blood pressure	rs17812022	T	C	0.0958	-0.3613	0.0525	5.65e-12	744814	0.1016	0.0167116	0.0167116	0.3127	22326	0.1015	-0.0095	0.0034	0.005316	22253	0.1011	0.0036	0.0023	0.1195	22215	0.1007	0.0004	0.0041	0.9181	22287	0.1015	0.0012	0.0025	0.6345	21945	0.1018	-0.0053	0.0025	0.03663	21901	0.1011	0.0041	0.0024	0.08135	22145	0.1009	0.0051	0.0022	0.02342	22175	0.1013
Systolic blood pressure	rs1814951	A	G	0.8785	-0.3231	0.0466	3.91e-12	735150	0.8787	0.00940027	0.0135782	0.52	23166	0.8799	-0.0036	0.0029	0.211	23097	0.8792	-0.0004	0.0019	0.8284	23055	0.8791	0.0028	0.0034	0.4212	23130	0.8798	-0.002	0.002	0.3375	22787	0.8801	-0.0041	0.0021	0.05338	22744	0.8796	-0.0002	0.002	0.9336	22988	0.8796	-0.0007	0.0019	0.6888	23014	0.8796
Systolic blood pressure	rs1848994	A	G	0.2828	0.2012	0.0334	1.79e-09	745818	0.2854	0.00313342	0.0104447	0.7733	22949	0.282	0.0017	0.0021	0.3996	22876	0.2842	0.0003	0.0014	0.8048	22835	0.2837	-0.0072	0.0025	0.003706	22910	0.2842	-0.001	0.0015	0.491	22568	0.2841	0.0004	0.0015	0.8098	22524	0.2833	0.0018	0.0014	0.2127	22767	0.2839	-0.0011	0.0013	0.432	22798	0.2838
Systolic blood pressure	rs1871190	T	G	0.3349	0.1954	0.0324	1.66e-09	737164	0.3306	-0.0041779	0.0104447	0.6923	22949	0.3282	0.0006	0.0021	0.7668	22876	0.3295	0.0002	0.0014	0.8723	22835	0.3301	-0.0011	0.0025	0.6655	22910	0.3293	-0.001	0.0015	0.4972	22568	0.3299	0.0009	0.0016	0.5842	22524	0.3287	0.001	0.0015	0.4861	22767	0.3294	-0.0008	0.0014	0.5584	22798	0.3303
Systolic blood pressure	rs1882961	T	C	0.3087	0.2443	0.0326	6.69e-14	745820	0.3108	-0.0156671	0.00940027	0.1032	22949	0.3091	-0.0036	0.002	0.07804	22876	0.3105	-0.0024	0.0014	0.07756	22835	0.3115	-0.0031	0.0024	0.1957	22910	0.3112	-0.0029	0.0015	0.04617	22568	0.3123	-0.0046	0.0015	0.002353	22524	0.3104	-0.0024	0.0014	0.09257	22767	0.3107	-0.0025	0.0013	0.05774	22798	0.3114
Systolic blood pressure	rs1889785	A	G	0.4552	0.1782	0.0304	4.35e-09	738170	0.4527	0.00313342	0.00940027	0.7476	22949	0.4489	-0.0039	0.0019	0.03831	22876	0.4514	-0.0009	0.0013	0.458	22835	0.4511	-0.003	0.0023	0.1774	22910	0.45	-0.0013	0.0013	0.3154	22568	0.4497	-0.0024	0.0014	0.07736	22524	0.4502	0.0004	0.0013	0.7665	22767	0.451	-0.0001	0.0012	0.9163	22798	0.4508
Systolic blood pressure	rs1896326	A	G	0.2291	-0.2797	0.0371	4.41e-14	743700	0.2265	-0.00731132	0.0114892	0.5102	22589	0.2248	-0.0007	0.0024	0.7867	22516	0.2248	-0.0003	0.0016	0.8459	22475	0.2255	-0.0006	0.0029	0.8454	22550	0.2249	-0.0016	0.0017	0.362	22208	0.2246	-0.0017	0.0018	0.3538	22164	0.225	-0.0021	0.0017	0.1999	22407	0.2249	-0.0016	0.0016	0.3161	22438	0.225
Systolic blood pressure	rs1906672	A	G	0.2319	0.2966	0.0358	1.2e-16	738169	0.2354	0.0208895	0.0104447	0.05226	22949	0.234	0.0039	0.0022	0.07941	22876	0.2339	0.0015	0.0015	0.3214	22835	0.2337	0.0025	0.0027	0.3422	22910	0.2348	0.0041	0.0016	0.01035	22568	0.2346	0.0022	0.0016	0.1791	22524	0.2342	0.001	0.0015	0.5118	22767	0.2335	0.002	0.0015	0.1646	22798	0.2342
Systolic blood pressure	rs1957563	T	C	0.265	0.3629	0.0342	2.32e-26	735150	0.2636	0.00313342	0.0104447	0.7809	22949	0.2613	0.0009	0.0021	0.6574	22876	0.2616	0.0005	0.0014	0.716	22835	0.2625	-0.0005	0.0025	0.8496	22910	0.2623	-0.0007	0.0015	0.6548	22568	0.2626	-0.0012	0.0016	0.4518	22524	0.2617	0.0023	0.0015	0.114	22767	0.2618	0.0006	0.0014	0.6842	22798	0.2622
Systolic blood pressure	rs1984195	A	G	0.4887	0.2409	0.0303	1.77e-15	729908	0.4897	-0.00208895	0.00940027	0.8209	22949	0.4868	0.0017	0.0019	0.3683	22876	0.4869	-0.0005	0.0013	0.6643	22835	0.487	0.0004	0.0022	0.8472	22910	0.4881	0.0001	0.0013	0.9693	22568	0.488	0.0005	0.0014	0.696	22524	0.4868	-0.0007	0.0013	0.5975	22767	0.487	0.0011	0.0012	0.3524	22798	0.4865
Systolic blood pressure	rs2046341	A	G	0.1921	-0.2542	0.0382	2.74e-11	742594	0.1939	0.0229784	0.0114892	0.04981	22589	0.1935	0.0022	0.0024	0.3527	22516	0.193	0.0033	0.0016	0.04001	22475	0.1933	0.0021	0.0029	0.4586	22550	0.1941	0.0013	0.0017	0.4474	22208	0.1945	0.0016	0.0018	0.3515	22164	0.1936	0.0026	0.0017	0.1207	22407	0.1929	0.0007	0.0016	0.6385	22438	0.1937
Systolic blood pressure	rs2060664	T	C	0.7484	0.216	0.0345	4.06e-10	744812	0.751	0.0146226	0.0104447	0.1809	22589	0.7535	0.0015	0.0022	0.5066	22516	0.7518	0.0004	0.0015	0.786	22475	0.7516	0.003	0.0026	0.2482	22550	0.7519	0.0018	0.0016	0.2396	22208	0.7521	0.0023	0.0016	0.1576	22164	0.7525	0.0006	0.0015	0.6954	22407	0.7524	0.0018	0.0014	0.2012	22438	0.7515
Systolic blood pressure	rs2065498	T	G	0.1706	-0.2934	0.0403	3.36e-13	745818	0.1764	-0.00522237	0.0125337	0.7025	23166	0.1739	0.0034	0.0026	0.1822	23097	0.1751	-0.0006	0.0017	0.7335	23055	0.1758	0.0024	0.0031	0.4315	23130	0.1757	0.0002	0.0018	0.9286	22787	0.1747	-0.001	0.0019	0.6144	22744	0.1753	-0.0015	0.0018	0.3924	22988	0.1747	0.0003	0.0017	0.8472	23014	0.1747
Systolic blood pressure	rs2072927	A	G	0.4884	-0.3378	0.0314	5.42e-27	731168	0.485	0.00104447	0.0104447	0.9396	19420	0.4813	-0.0025	0.0021	0.2354	19348	0.4828	0.0001	0.0014	0.958	19308	0.4833	0.0024	0.0025	0.3481	19381	0.4832	0.0003	0.0015	0.8209	19048	0.4831	0.0004	0.0015	0.7809	19019	0.4826	-0.0004	0.0015	0.7905	19239	0.4826	0.0002	0.0014	0.878	19278	0.4836
Systolic blood pressure	rs2111557	T	C	0.4675	0.1764	0.0302	5.22e-09	738170	0.4706	0.0146226	0.00940027	0.111	22949	0.4665	0.0018	0.0019	0.3402	22876	0.4691	0.0008	0.0013	0.5333	22835	0.4706	0	0.0022	0.995	22910	0.4692	0.001	0.0013	0.4477	22568	0.4697	0.0002	0.0014	0.8912	22524	0.4684	0.0014	0.0013	0.2749	22767	0.4687	0.0009	0.0012	0.4772	22798	0.4696
Systolic blood pressure	rs2113077	A	G	0.4303	0.2097	0.0305	6.09e-12	737056	0.4227	-0.0041779	0.00940027	0.6715	22949	0.4189	0.0009	0.0019	0.6304	22876	0.4211	-0.0008	0.0013	0.5124	22835	0.4215	-0.0028	0.0023	0.2261	22910	0.4214	0.0001	0.0014	0.9314	22568	0.4203	-0.0004	0.0014	0.7741	22524	0.4209	0.0003	0.0013	0.7985	22767	0.4211	-0.0007	0.0012	0.6001	22798	0.4212
Systolic blood pressure	rs2126474	T	G	0.4125	-0.2601	0.0306	1.87e-17	737054	0.4133	0.00731132	0.00940027	0.4442	22949	0.4086	0.0006	0.0019	0.7556	22876	0.4103	-0.0005	0.0013	0.7203	22835	0.4119	0.0005	0.0023	0.84	22910	0.4111	0.0001	0.0013	0.9375	22568	0.4112	-0.0015	0.0014	0.2866	22524	0.41	0.0013	0.0013	0.307	22767	0.4103	0.0004	0.0012	0.717	22798	0.4114
Systolic blood pressure	rs2161967	T	G	0.4279	0.2836	0.0307	2.87e-20	738169	0.436	-0.00940027	0.00940027	0.3008	21591	0.4318	-0.0001	0.002	0.9489	21519	0.4336	-0.0008	0.0013	0.5536	21477	0.4355	-0.0033	0.0024	0.1659	21552	0.4346	0.0012	0.0014	0.3899	21210	0.4344	0.0021	0.0015	0.1551	21166	0.4335	-0.001	0.0014	0.4515	21409	0.4328	-0.0024	0.0013	0.06465	21441	0.4346
Systolic blood pressure	rs2177843	T	C	0.1505	0.4394	0.0432	2.8e-24	738168	0.1588	0.00104447	0.0125337	0.919	22612	0.1573	-0.0029	0.0027	0.2759	22539	0.1585	0.001	0.0018	0.575	22498	0.1586	0.0026	0.0032	0.4148	22573	0.1579	-0.0016	0.0019	0.3867	22231	0.1581	-0.0019	0.002	0.3268	22187	0.1579	0.0012	0.0018	0.5272	22430	0.1581	-0.0007	0.0017	0.6696	22461	0.1581
Systolic blood pressure	rs2232460	A	G	0.3343	-0.2171	0.032	1.1e-11	737056	0.3379	0.0135782	0.00940027	0.1755	22949	0.336	-0.0011	0.002	0.5691	22876	0.3364	0.0017	0.0014	0.2137	22835	0.3381	-0.002	0.0024	0.3984	22910	0.3368	0.0018	0.0014	0.212	22568	0.3365	-0.0014	0.0015	0.3452	22524	0.3359	0.0024	0.0014	0.0909	22767	0.3362	-0.0003	0.0013	0.8393	22798	0.3373
Systolic blood pressure	rs2236295	T	G	0.3978	-0.3028	0.0309	1.05e-22	738169	0.3874	0.00208895	0.00940027	0.8199	22949	0.3821	0.0008	0.002	0.6931	22876	0.3851	-0.0004	0.0013	0.779	22835	0.386	0	0.0023	0.988	22910	0.3862	0.0015	0.0014	0.2928	22568	0.3854	0.0019	0.0014	0.1887	22524	0.3846	0.0016	0.0013	0.2252	22767	0.3851	0.0006	0.0013	0.6634	22798	0.3865
Systolic blood pressure	rs2238787	A	G	0.292	0.2552	0.0332	1.45e-14	743706	0.2955	0	0.00940027	0.9836	22841	0.2932	0.0003	0.002	0.866	22770	0.2948	0.0005	0.0014	0.6975	22727	0.2948	0.0005	0.0024	0.8525	22802	0.2945	-0.0022	0.0015	0.1268	22460	0.2945	-0.0003	0.0015	0.8342	22418	0.2938	-0.0007	0.0014	0.6235	22661	0.294	0.0002	0.0013	0.9028	22691	0.2955
Systolic blood pressure	rs2249105	A	G	0.6321	0.2927	0.0313	7.63e-21	729908	0.62	-0.00313342	0.00940027	0.7035	22949	0.6236	-0.0006	0.0019	0.763	22876	0.6221	-0.0015	0.0013	0.2287	22835	0.6216	0.0003	0.0023	0.9032	22910	0.6218	0.0003	0.0014	0.8461	22568	0.6222	0.0003	0.0014	0.8316	22524	0.6222	-0.001	0.0013	0.4651	22767	0.6222	0.0004	0.0012	0.7388	22798	0.6225
Systolic blood pressure	rs2289124	A	G	0.1673	-0.308	0.0415	1.14e-13	737164	0.1711	-0.00208895	0.0125337	0.899	22757	0.17	-0.0001	0.0026	0.957	22684	0.1708	-0.0004	0.0018	0.8414	22643	0.1713	-0.0016	0.0032	0.6109	22718	0.171	-0.003	0.0019	0.1162	22376	0.1707	-0.0035	0.0019	0.06942	22332	0.1707	0.004	0.0018	0.02864	22575	0.1705	-0.0011	0.0017	0.5388	22606	0.1712
Systolic blood pressure	rs2291434	T	G	0.5335	-0.2622	0.0303	5.1e-18	735151	0.5245	0.00626685	0.00940027	0.4682	22949	0.528	-0.0019	0.0019	0.3221	22876	0.5267	0.0014	0.0013	0.2736	22835	0.5264	0.003	0.0023	0.1819	22910	0.5271	0.002	0.0014	0.1312	22568	0.5266	0.0017	0.0014	0.238	22524	0.5277	0.0014	0.0013	0.2789	22767	0.5284	0.001	0.0012	0.4096	22798	0.5273
Systolic blood pressure	rs2306363	T	G	0.2045	-0.4358	0.0376	5.24e-31	738167	0.2053	-0.00313342	0.0114892	0.7997	22949	0.2025	-0.0003	0.0024	0.8903	22876	0.2044	0.0001	0.0016	0.961	22835	0.2046	-0.0002	0.0028	0.9484	22910	0.2046	0.0018	0.0017	0.2767	22568	0.2041	0.0021	0.0017	0.2179	22524	0.2037	-0.0022	0.0016	0.1758	22767	0.2041	-0.0003	0.0015	0.8498	22798	0.2049
Systolic blood pressure	rs2327429	T	C	0.7083	0.2	0.0338	3.16e-09	737164	0.7123	-0.0135782	0.0104447	0.1882	22320	0.7152	-0.0006	0.0022	0.7768	22608	0.714	-0.0026	0.0015	0.07966	22568	0.7135	-0.0001	0.0026	0.9732	22281	0.7135	-0.0021	0.0015	0.1749	22301	0.7143	-0.0028	0.0016	0.07208	22260	0.714	-0.0018	0.0015	0.2237	22499	0.714	-0.0019	0.0014	0.1865	22532	0.7136
Systolic blood pressure	rs234623	A	G	0.5041	-0.1804	0.0302	2.43e-09	741285	0.506	0.00313342	0.00940027	0.7528	22949	0.5009	0.0008	0.0019	0.6648	22876	0.5035	0.0007	0.0013	0.5929	22835	0.5048	0.0004	0.0023	0.8513	22910	0.503	-0.0004	0.0014	0.7553	22568	0.5016	-0.0007	0.0014	0.6216	22524	0.5025	-0.0017	0.0013	0.1899	22767	0.5025	0.0007	0.0012	0.5731	22798	0.5031
Systolic blood pressure	rs2353940	T	C	0.7507	-0.2075	0.0358	6.85e-09	732820	0.7612	0.00626685	0.0114892	0.5732	22589	0.7621	0.0022	0.0024	0.3553	22516	0.7618	0.0002	0.0016	0.8766	22475	0.7622	0.0031	0.0029	0.2795	22550	0.7621	-0.0001	0.0017	0.9695	22208	0.7623	0.0001	0.0018	0.9605	22164	0.7626	0.0022	0.0016	0.1852	22407	0.762	0.0009	0.0016	0.5703	22438	0.7618
Systolic blood pressure	rs2354862	A	C	0.6407	0.2507	0.0317	2.42e-15	729451	0.6563	-0.0104447	0.00940027	0.2645	22949	0.6605	0.0022	0.002	0.2656	22876	0.6578	-0.0006	0.0013	0.6515	22835	0.6569	0.0004	0.0024	0.8577	22910	0.6565	0.0021	0.0014	0.1372	22568	0.6573	0.0003	0.0015	0.8343	22524	0.6578	0.0008	0.0014	0.5351	22767	0.6581	-0.0002	0.0013	0.861	22798	0.6563
Systolic blood pressure	rs236916	A	G	0.1348	0.3166	0.0446	1.31e-12	738167	0.1392	0.00626685	0.0135782	0.6327	22949	0.1392	-0.0003	0.0028	0.9	22876	0.1392	-0.0002	0.0019	0.9124	22835	0.1395	0.0003	0.0033	0.9369	22910	0.1393	0.0007	0.002	0.7063	22568	0.1394	0.0004	0.002	0.8548	22524	0.1391	0.0025	0.0019	0.198	22767	0.1391	-0.001	0.0018	0.5917	22798	0.1392
Systolic blood pressure	rs2384063	T	C	0.7607	0.3266	0.0357	6.33e-20	737164	0.7461	0.0135782	0.0114892	0.2017	22949	0.7475	-0.0018	0.0023	0.4171	22876	0.7467	0.0017	0.0015	0.2611	22835	0.7451	0.0002	0.0027	0.9441	22910	0.7457	0.0016	0.0016	0.3341	22568	0.7451	0.0015	0.0017	0.3531	22524	0.747	0.0029	0.0016	0.06347	22767	0.7473	0.0012	0.0015	0.4024	22798	0.7448
Systolic blood pressure	rs2389873	A	G	0.5204	-0.1972	0.0303	7.42e-11	735152	0.5204	-0.0041779	0.00940027	0.6195	22949	0.524	-0.0032	0.0019	0.09515	22876	0.5231	-0.0013	0.0013	0.3019	22835	0.5219	-0.0004	0.0023	0.855	22910	0.5218	0.001	0.0014	0.4776	22568	0.5211	0.0005	0.0014	0.7316	22524	0.5221	-0.0022	0.0013	0.09916	22767	0.5228	0.0012	0.0012	0.3165	22798	0.5224
Systolic blood pressure	rs2392929	T	G	0.7973	-0.7507	0.0379	1.96e-87	737165	0.7953	-0.00104447	0.0114892	0.9341	22949	0.7962	0.0036	0.0024	0.1353	22876	0.7971	-0.0011	0.0016	0.5095	22835	0.796	-0.0037	0.0029	0.1958	22910	0.7956	0.0003	0.0017	0.8667	22568	0.7947	-0.0012	0.0018	0.5007	22524	0.7963	-0.0012	0.0017	0.483	22767	0.7971	0.0004	0.0016	0.7841	22798	0.7961
Systolic blood pressure	rs2423514	A	G	0.5411	0.3011	0.0302	1.77e-23	745820	0.5402	-0.00313342	0.00940027	0.7552	22949	0.5435	0.0011	0.0019	0.5666	22876	0.5425	-0.0019	0.0013	0.1403	22835	0.5408	-0.0003	0.0023	0.9021	22910	0.5415	-0.0012	0.0014	0.369	22568	0.5416	-0.0013	0.0014	0.3513	22524	0.5429	-0.0014	0.0013	0.2846	22767	0.5439	-0.0002	0.0013	0.8991	22798	0.5419
Systolic blood pressure	rs246973	T	C	0.2882	0.2479	0.0335	1.45e-13	737164	0.2762	0.00208895	0.0104447	0.8202	22949	0.2746	0.0023	0.0021	0.272	22876	0.2746	0.0019	0.0014	0.1897	22835	0.2757	-0.001	0.0025	0.6872	22910	0.2763	-0.0033	0.0015	0.02957	22568	0.2763	-0.0034	0.0016	0.02913	22524	0.2752	0.0026	0.0015	0.08255	22767	0.275	0.0017	0.0014	0.2245	22798	0.2759
Systolic blood pressure	rs2470004	T	C	0.8175	-0.3454	0.0392	1.28e-18	738168	0.8206	-0.00626685	0.0114892	0.5934	23358	0.8228	-0.0007	0.0025	0.7755	23289	0.8222	0.0007	0.0017	0.668	23247	0.8221	0.0004	0.0029	0.8956	23322	0.8213	0.0018	0.0017	0.3094	22979	0.8218	-0.0004	0.0018	0.8171	22936	0.8215	0.0005	0.0017	0.7614	23180	0.8224	0.0004	0.0016	0.8175	23206	0.8218
Systolic blood pressure	rs2493296	T	C	0.1425	0.4183	0.0442	3.14e-21	724085	0.148	0.00104447	0.0135782	0.9477	20555	0.1476	-0.0008	0.0029	0.7776	20519	0.1484	0.0021	0.0019	0.2726	20462	0.1481	0.0037	0.0034	0.2854	20523	0.1477	0.0005	0.002	0.8176	20180	0.1477	0.0016	0.0021	0.4545	20148	0.1477	0.0007	0.002	0.7143	20389	0.148	-0.0016	0.0019	0.4104	20430	0.1476
Systolic blood pressure	rs2498323	A	G	0.098	0.3171	0.0517	8.52e-10	736057	0.0951	0.0240229	0.0167116	0.1465	22841	0.0946	-0.0016	0.0034	0.6506	22770	0.0945	0.0058	0.0023	0.01173	22727	0.0945	-0.0055	0.0041	0.1753	22802	0.0948	0.0026	0.0024	0.2902	22460	0.0942	0.0007	0.0025	0.792	22418	0.095	0.0027	0.0024	0.2459	22661	0.0946	0.0033	0.0022	0.1386	22691	0.0942
Systolic blood pressure	rs2580350	A	G	0.5609	0.1769	0.0307	8.39e-09	737163	0.559	0.00731132	0.00940027	0.442	22518	0.5625	-0.0001	0.002	0.9604	22445	0.5611	0.001	0.0013	0.4709	22407	0.5612	-0.0008	0.0024	0.7445	22479	0.5608	0	0.0014	0.983	22137	0.5614	0.0004	0.0015	0.7617	22093	0.5618	0.0008	0.0014	0.5617	22337	0.5628	0.0012	0.0013	0.3651	22367	0.5614
Systolic blood pressure	rs2589218	T	C	0.7297	-0.2258	0.0339	2.54e-11	743708	0.7278	-0.00104447	0.0104447	0.9534	22949	0.7301	0.0014	0.0021	0.5234	22876	0.729	0.0003	0.0014	0.8244	22835	0.7296	0	0.0026	0.9913	22910	0.7303	0.0017	0.0015	0.2737	22568	0.7307	0.0023	0.0016	0.145	22524	0.7304	-0.0008	0.0015	0.5715	22767	0.7296	-0.0005	0.0014	0.7106	22798	0.7299
Systolic blood pressure	rs2598	A	G	0.533	0.168	0.0303	2.87e-08	745818	0.533	0.0177561	0.00940027	0.05676	22949	0.5387	0.0046	0.0019	0.01496	22876	0.5355	0.0014	0.0013	0.2686	22835	0.5345	0.0042	0.0023	0.06544	22910	0.5353	0.0016	0.0014	0.2342	22568	0.5366	0.0021	0.0014	0.1327	22524	0.5363	0.0023	0.0013	0.07639	22767	0.5359	0.0025	0.0012	0.0447	22798	0.5353
Systolic blood pressure	rs2610990	A	G	0.2641	-0.2903	0.0343	2.86e-17	735152	0.263	-0.0125337	0.0104447	0.2207	22949	0.261	0.0008	0.0022	0.7097	22876	0.2617	-0.0017	0.0015	0.2403	22835	0.262	0.0011	0.0026	0.6656	22910	0.2614	-0.0035	0.0015	0.02397	22568	0.2615	-0.0023	0.0016	0.1398	22524	0.2613	0.0011	0.0015	0.4722	22767	0.2614	-0.0023	0.0014	0.1077	22798	0.2617
Systolic blood pressure	rs2627313	T	C	0.4454	0.3208	0.0303	3.55e-26	737101	0.4427	-0.0104447	0.00940027	0.2476	22949	0.4391	-0.0005	0.0019	0.8042	22876	0.4397	-0.0011	0.0013	0.3707	22835	0.4399	-0.0017	0.0023	0.4496	22910	0.4409	-0.0019	0.0014	0.1673	22568	0.4413	-0.0027	0.0014	0.05082	22524	0.4395	-0.0011	0.0013	0.4225	22767	0.4395	-0.0006	0.0012	0.6109	22798	0.4406
Systolic blood pressure	rs262986	A	G	0.4704	-0.2371	0.0305	7.67e-15	738170	0.4932	-0.00626685	0.00940027	0.5067	21123	0.4984	-0.0046	0.002	0.0189	21413	0.4957	-0.0008	0.0013	0.5578	21369	0.4946	0.0001	0.0024	0.9556	21084	0.4957	-0.0012	0.0014	0.3923	21102	0.4953	-0.0023	0.0015	0.1197	21060	0.4969	-0.0017	0.0014	0.2271	20943	0.4962	0.0001	0.0013	0.9349	20974	0.4944
Systolic blood pressure	rs263532	T	C	0.5755	0.1798	0.0307	4.72e-09	735052	0.5652	0.00940027	0.00940027	0.3115	22949	0.5677	0	0.0019	0.9974	22876	0.5675	0.002	0.0013	0.1233	22835	0.5667	0.0001	0.0023	0.9591	22910	0.5663	0.0007	0.0014	0.6182	22568	0.5649	0.0017	0.0014	0.2372	22524	0.5673	0.0006	0.0013	0.6316	22767	0.5674	-0.0003	0.0012	0.8332	22798	0.5667
Systolic blood pressure	rs2643826	T	C	0.4505	0.4473	0.0306	1.74e-48	738169	0.443	0.0125337	0.00940027	0.164	22589	0.4387	0.0013	0.0019	0.4996	22876	0.4422	0.0026	0.0013	0.04408	22835	0.4415	0.0046	0.0023	0.04936	22910	0.4422	-0.0002	0.0014	0.8772	22568	0.4407	0.0016	0.0014	0.263	22524	0.4402	0.0017	0.0013	0.217	22767	0.4403	0.0015	0.0013	0.2471	22798	0.4421
Systolic blood pressure	rs2652812	T	C	0.7544	-0.2516	0.0353	1.03e-12	744814	0.7448	-0.0167116	0.0104447	0.1171	22949	0.7468	-0.0031	0.0022	0.158	22876	0.7463	-0.0021	0.0015	0.1489	22835	0.7458	0.0003	0.0026	0.9175	22910	0.7451	-0.0017	0.0016	0.2631	22568	0.7451	-0.0026	0.0016	0.1093	22524	0.7456	0.0005	0.0015	0.7311	22767	0.7466	-0.0035	0.0014	0.01329	22798	0.7454
Systolic blood pressure	rs2655445	A	G	0.6067	-0.2018	0.0312	9.58e-11	737164	0.6083	-0.0041779	0.00940027	0.6227	22949	0.6115	-0.0012	0.002	0.5361	22876	0.6091	-0.0021	0.0013	0.1043	22835	0.6094	0.001	0.0023	0.6728	22910	0.6104	0	0.0014	0.9874	22568	0.6108	0.0011	0.0014	0.4316	22524	0.6108	-0.0013	0.0014	0.3255	22767	0.61	-0.0004	0.0013	0.73	22798	0.6097
Systolic blood pressure	rs2689690	T	C	0.3678	-0.2702	0.0316	1.15e-17	727391	0.3617	0.0125337	0.00940027	0.1705	22949	0.3562	0.0004	0.002	0.8419	22876	0.3585	0.0023	0.0013	0.08668	22835	0.3587	-0.0001	0.0023	0.9513	22910	0.3595	0.0001	0.0014	0.9461	22568	0.3587	-0.0016	0.0014	0.265	22524	0.3581	0.0017	0.0014	0.218	22767	0.3582	-0.0005	0.0013	0.675	22798	0.3591
[truncated: 1,648 more rows]
[truncated: 135 more columns]

## Sheet: Supp Table 3
Supplementary Table 3. Standardised summary statistics for BMI-associated SNPs included in the MR analyses, and the corresponding statistics for cortical thickness globally and across 34 distinct cortical regions .
					Exposure						Cortical Region						Frontal
[truncated: 514 more rows]
[truncated: 171 more columns]

## Sheet: Supp Table 4
Supplementary Table 4. Standardised summary statistics for eight additional traits included in the MR analyses, and the corresponding statistics for cortical thickness globally and across 34 distinct cortical regions.
[truncated: 2,263 more rows]
[truncated: 134 more columns]

[truncated: 5 more sheets: Supp Table 5, Supp Table 6, Supp Table 7, Supp Table 8, Supp Table 9]
